# Supplementary material for: Novel Potential Markers of Metabolic Dysfunction–Associated Steatohepatitis Prone to Hepatocellular Carcinoma
Source: Can J Gastroenterol Hepatol. 2026 May 26;2026:7390933. doi: 10.1155/cjgh/7390933 (PMC13203792; doi:10.1155/cjgh/7390933)
Supplement: Supplementary file 1 — Supporting Information Supporting table 1. The primer sequences for mRNA detection in RT‐qPCR analysis. This supporting information provided the primer sequences used for amplification of target genes, which are essential for mRNA detection in RT‐qPCR analysis. Supporting table 2. The quality control of RNASeq. This supporting information provided quality control information for the RNA‐Seq data, ensuring the reliability and scientific validity of the sequencing results. Supporting table 3. The information of DEGs and the inserted human HRAS gene of RNASeq. This supporting information provided information for DEGs and the inserted human HRAS gene of RNA‐Seq data, ensuring the reliability and scientific validity of the sequencing results. This supporting information provides essential data that support the results shown in Figure 4A–B. Supporting table 4. The information of KEGG and GO analysis of RNASeq. This supporting information provided information for KEGG and GO analysis of RNA‐Seq data, ensuring the reliability and scientific validity of the sequencing results. This supporting information provides essential data that support the results shown in Figure 4C–4F. [file CJGH-2026-7390933-s001.zip › supplyment table 2.xls]

## Sheet: quality control of RNASeq
Supplementary Table 2. The quality control of RNASeq.
		sample	library	raw_reads	raw_bases	clean_reads	clean_bases	error_rate	Q20	Q30	GC_pct	mean	standard_deviation
Experiment group	1 W	TAM21	FRAS220226430-1r	45305488	6.8G	43870330	6.58G	0.02	98.27	95.08	49.77	299.214	71.3233
		TAM22	FRAS220226431-1r	44223516	6.63G	42536318	6.38G	0.02	98.26	94.96	47.28	291.814	71.9945
		TAM23	FRAS220226432-1r	43128906	6.47G	40144444	6.02G	0.02	98.34	95.14	47.36	283.639	88.2042
		TAM16C	FRAS220226433-1r	48823452	7.32G	45530752	6.83G	0.02	98.33	95.13	47.39	284.113	77.9786
		TAM17	FRAS220226434-1r	46730052	7.01G	45271604	6.79G	0.02	98.33	95.18	48.76	307.289	72.9365
Control group	1 W	NT29	FRAS220226451-1r	45524836	6.83G	43785974	6.57G	0.02	98.38	95.35	49.09	300.934	74.7193
		NT23	FRAS220226452-1r	43737982	6.56G	42619938	6.39G	0.02	98.49	95.57	49.12	299.677	70.6981
	1 W	6W	FRAS220226461-1r	44082230	6.61G	42633848	6.4G	0.02	98.28	95.08	48.6	299.94	70.1417
		6W_1	FRAS220226462-1r	46782740	7.02G	45569880	6.84G	0.02	98.33	95.2	48.95	300.198	69.1351
