# Supplementary material for: Novel Potential Markers of Metabolic Dysfunction–Associated Steatohepatitis Prone to Hepatocellular Carcinoma
Source: Can J Gastroenterol Hepatol. 2026 May 26;2026:7390933. doi: 10.1155/cjgh/7390933 (PMC13203792; doi:10.1155/cjgh/7390933)
Supplement: Supplementary file 1 — Supporting Information Supporting table 1. The primer sequences for mRNA detection in RT‐qPCR analysis. This supporting information provided the primer sequences used for amplification of target genes, which are essential for mRNA detection in RT‐qPCR analysis. Supporting table 2. The quality control of RNASeq. This supporting information provided quality control information for the RNA‐Seq data, ensuring the reliability and scientific validity of the sequencing results. Supporting table 3. The information of DEGs and the inserted human HRAS gene of RNASeq. This supporting information provided information for DEGs and the inserted human HRAS gene of RNA‐Seq data, ensuring the reliability and scientific validity of the sequencing results. This supporting information provides essential data that support the results shown in Figure 4A–B. Supporting table 4. The information of KEGG and GO analysis of RNASeq. This supporting information provided information for KEGG and GO analysis of RNA‐Seq data, ensuring the reliability and scientific validity of the sequencing results. This supporting information provides essential data that support the results shown in Figure 4C–4F. [file CJGH-2026-7390933-s001.zip › supplyment table 3.xls]

## Sheet: human HRAS information
Validation of HRAS expression in conditional knock-in mice
gene_id	NT18	NT18C	NT18X	NT21	NT22	NT23	NT26	NT27	NT28	NT29	TAM10	TAM11	TAM12	TAM13	TAM14	TAM15C	TAM15X	TAM16C	TAM16X	TAM17	TAM18	TAM19	TAM1	TAM20	TAM21	TAM22	TAM23	TAM2	TAM5	TAM7	TAM8	WT_10W_1	WT_10W	WT_6W_1	WT_6W	WT_7W_1	WT_7W	WT_8W_1	WT_8W	WT_9W_1	WT_9W	gene_name	gene_chr	gene_start	gene_end	gene_strand	gene_length	gene_biotype	gene_description
ENSG00000174775	89	116	181	87	147	78	111	107	126	140	11029	7103	6182	7909	8241	5169	9833	3784	13046	4481	6046	5914	12153	5757	5479	2564	4343	9667	13710	7659	10386	0	0	0	0	0	0	0	0	0	0	HRAS	11	532242	537287	-	1854	protein_coding	HRas proto-oncogene, GTPase [Source:HGNC Symbol;Acc:HGNC:5173]
[truncated: 1 more columns]

## Sheet: DEGs_TAM1WvsNT1W
Supplementary Table 3. The information of DEGs and the inserted human HRAS gene of RNASeq.
gene_id	TAM21	TAM22	TAM23	TAM16C	TAM17	NT29	NT23	6W	6W_1	TAM6W	6WNT	log2FoldChange	pvalue	padj	gene_name	gene_chr	gene_start	gene_end	gene_strand	gene_length	gene_biotype	gene_description	tf_family
ENSMUSG00000030089	1303.84	1119.94	1101.39	1229.45	1229.44	50.8187	51.7232	55.4212	49.6878	1196.81	51.9127	4.52817	5.17e-177	8.99e-173	Slc41a3	6	90604725	90646412	+	2911	protein_coding	solute carrier family 41, member 3 [Source:MGI Symbol;Acc:MGI:1918949]	-
ENSMUSG00000052974	87.5569	95.1827	118.13	53.0254	78.7431	12364.8	7763.88	7852.88	6156.25	86.5276	8534.46	-6.63166	1.58e-141	1.37e-137	Cyp2f2	7	27119909	27133660	+	2025	protein_coding	cytochrome P450, family 2, subfamily f, polypeptide 2 [Source:MGI Symbol;Acc:MGI:88608]	-
ENSMUSG00000021556	848.922	1069.26	807.799	993.917	874.573	34.9379	48.6352	46.9541	50.4079	918.894	45.2338	4.34278	3.78e-117	2.19e-113	Golm1	13	59634626	59675811	-	4424	protein_coding	golgi membrane protein 1 [Source:MGI Symbol;Acc:MGI:1917329]	-
ENSMUSG00000062181	34.2614	34.6119	10.4232	27.1293	8.39926	7672.04	6158.15	4114.26	4402.77	22.965	5586.8	-7.90604	7.48e-112	3.25e-108	Ces3b	8	105083753	105093929	+	2565	protein_coding	carboxylesterase 3B [Source:MGI Symbol;Acc:MGI:3644960]	-
ENSMUSG00000026764	1510.36	1546.41	1474.88	1579.66	2703.51	13.4987	8.49186	3.07896	3.60056	1762.97	7.16753	7.95519	7.29e-106	2.53e-102	Kif5c	2	49619298	49774778	+	7142	protein_coding	kinesin family member 5C [Source:MGI Symbol;Acc:MGI:1098269]	-
ENSMUSG00000040412	1390.44	1391.89	792.164	2001.4	1755.45	20.6451	20.0717	15.3948	10.8017	1466.27	16.7283	6.45857	3.72e-96	1.08e-92	5330417C22Rik	3	108455694	108536536	-	6304	protein_coding	RIKEN cDNA 5330417C22 gene [Source:MGI Symbol;Acc:MGI:1923930]	-
ENSMUSG00000100157	1711.17	831.922	1441.88	1309.6	1541.26	7.14638	7.71988	6.92765	20.8833	1367.17	10.6693	6.98946	1.4e-93	3.48e-90	2310034O05Rik	5	100210692	100218049	+	1127	lincRNA	RIKEN cDNA 2310034O05 gene [Source:MGI Symbol;Acc:MGI:1916821]	-
ENSMUSG00000044827	921.251	1673.73	1737.2	1382.36	984.814	22.2332	32.4235	30.0198	17.2827	1339.87	25.4898	5.71714	1.49e-92	3.23e-89	Tlr1	5	64924679	64933563	-	3346	protein_coding	toll-like receptor 1 [Source:MGI Symbol;Acc:MGI:1341295]	-
ENSMUSG00000032816	827.032	770.115	488.154	897.732	771.682	12.7047	6.1759	4.61843	5.7609	750.943	7.31498	6.69158	4.96e-91	9.56e-88	Igdcc4	9	65101486	65137940	+	9481	protein_coding	immunoglobulin superfamily, DCC subclass, member 4 [Source:MGI Symbol;Acc:MGI:1858497]	-
ENSMUSG00000066441	22508.8	20592.8	32089.6	25310.4	25686	830.568	1628.12	1043.77	1160.1	25237.5	1165.64	4.4363	5.5e-91	9.56e-88	Rdh11	12	79174337	79192293	-	3455	protein_coding	retinol dehydrogenase 11 [Source:MGI Symbol;Acc:MGI:102581]	-
ENSMUSG00000034634	7896.3	3710.89	2067.27	3303.6	6818.1	38.9081	48.6352	30.7896	40.3263	4759.23	39.6648	6.90694	7.83e-84	1.24e-80	Ly6d	15	74762056	74763620	-	744	protein_coding	lymphocyte antigen 6 complex, locus D [Source:MGI Symbol;Acc:MGI:96881]	-
ENSMUSG00000090555	5746.4	4856.79	5468.71	6439.5	6340.39	735.283	573.587	798.989	666.104	5770.36	693.491	3.05685	3.08e-82	4.46e-79	Gm8893	12	103817856	103822243	-	1242	unprocessed_pseudogene	predicted gene 8893 [Source:MGI Symbol;Acc:MGI:3779818]	-
ENSMUSG00000027006	2364.04	2718.27	2748.25	2489.73	2291.95	489.924	459.333	485.705	463.033	2522.45	474.499	2.40987	5.84e-82	7.8e-79	Dnajc10	2	80315466	80354043	+	5004	protein_coding	DnaJ heat shock protein family (Hsp40) member C10 [Source:MGI Symbol;Acc:MGI:1914111]	-
ENSMUSG00000032207	402.572	316.452	442.987	365.012	393.715	2454.39	2583.84	2431.61	2607.53	384.147	2519.34	-2.71509	7.19e-82	8.93e-79	Lipc	9	70798128	70952226	-	2150	protein_coding	lipase, hepatic [Source:MGI Symbol;Acc:MGI:96216]	-
ENSMUSG00000040675	478.708	472.205	491.628	389.675	360.118	18.263	24.7036	18.4737	26.6442	438.467	22.0211	4.31091	1.28e-80	1.48e-77	Mthfd1l	10	3973118	4167081	+	4435	protein_coding	methylenetetrahydrofolate dehydrogenase (NADP+ dependent) 1-like [Source:MGI Symbol;Acc:MGI:1924836]	-
ENSMUSG00000022875	119944	145104	132675	139369	135908	28114.7	32672.1	28879.8	28582	134600	29562.1	2.18685	3.04e-73	3.3e-70	Kng1	16	23057865	23082078	+	3250	protein_coding	kininogen 1 [Source:MGI Symbol;Acc:MGI:1097705]	-
ENSMUSG00000025780	5614.11	6201.71	4501.09	6977.15	5615.96	462.133	533.443	287.882	362.937	5782.01	411.599	3.81253	9.63e-72	9.84e-69	Itih5	2	10153571	10256529	+	7900	protein_coding	inter-alpha (globulin) inhibitor H5 [Source:MGI Symbol;Acc:MGI:1925751]	-
ENSMUSG00000026981	2733.3	5907.51	3573.42	3705.61	3658.93	46.0545	101.902	121.619	134.661	3915.75	101.059	5.27492	2.46e-68	2.38e-65	Il1rn	2	24336853	24351494	+	5535	protein_coding	interleukin 1 receptor antagonist [Source:MGI Symbol;Acc:MGI:96547]	-
ENSMUSG00000064225	512.97	746.628	477.731	395.841	444.111	7837.99	6045.44	7359.48	10101.7	515.456	7836.16	-3.92616	1.02e-67	9.32e-65	Paqr9	9	95559657	95568023	+	8367	protein_coding	progestin and adipoQ receptor family member IX [Source:MGI Symbol;Acc:MGI:1922802]	-
ENSMUSG00000005397	7228.21	7499.66	4539.31	7943.94	8402.41	421.637	636.118	489.554	609.216	7122.71	539.131	3.72375	1.29e-66	1.12e-63	Nid1	13	13437551	13512269	+	6943	protein_coding	nidogen 1 [Source:MGI Symbol;Acc:MGI:97342]	-
ENSMUSG00000039286	3707.85	4729.47	3279.84	3487.34	4437.96	488.336	431.541	459.534	586.892	3928.49	491.576	2.99847	1.84e-66	1.52e-63	Fndc3b	3	27416162	27711307	-	11485	protein_coding	fibronectin type III domain containing 3B [Source:MGI Symbol;Acc:MGI:1919257]	-
ENSMUSG00000079465	1442.79	1913.54	1679.87	2489.73	1699.8	8.73447	40.1434	52.3423	25.9241	1845.15	31.786	5.85854	4.23e-63	3.25e-60	Col4a3	1	82586921	82722059	+	9967	protein_coding	collagen, type IV, alpha 3 [Source:MGI Symbol;Acc:MGI:104688]	-
ENSMUSG00000073102	255.057	414.107	297.062	310.753	289.775	17.4689	15.4398	15.3948	10.8017	313.351	14.7763	4.41026	4.31e-63	3.25e-60	Drc1	5	30281388	30366695	+	2683	protein_coding	dynein regulatory complex subunit 1 [Source:MGI Symbol;Acc:MGI:2685906]	-
ENSMUSG00000039196	1188.68	1503.15	1322.01	1114.77	1252.54	7508.47	7396.41	6682.1	6129.6	1276.23	6929.15	-2.44118	5.09e-63	3.69e-60	Orm1	4	63344560	63348163	+	775	protein_coding	orosomucoid 1 [Source:MGI Symbol;Acc:MGI:97443]	-
ENSMUSG00000047228	1994.78	3089.11	1297.69	1871.92	1502.42	107.99	107.306	78.5134	84.9733	1951.18	94.6957	4.36562	1.99e-62	1.38e-59	A2ml1	6	128539821	128581608	-	7753	protein_coding	alpha-2-macroglobulin like 1 [Source:MGI Symbol;Acc:MGI:3039594]	-
ENSMUSG00000044768	1307.64	1777.57	1679.87	1609.26	1275.64	207.245	244.72	237.849	227.556	1530	229.343	2.73703	2.72e-62	1.82e-59	D1Ertd622e	1	97606318	97662074	-	41324	protein_coding	DNA segment, Chr 1, ERATO Doi 622, expressed [Source:MGI Symbol;Acc:MGI:1277184]	-
ENSMUSG00000085995	10.4688	9.88912	10.4232	8.63204	4.19963	488.336	316.515	317.902	409.024	8.72255	382.944	-5.47554	2.64e-61	1.7e-58	Gm2788	7	48877958	48913040	+	7586	processed_transcript	predicted gene 2788 [Source:MGI Symbol;Acc:MGI:3780956]	-
ENSMUSG00000024640	409.234	284.312	330.068	360.079	440.961	16.6749	29.3355	19.2435	16.5626	364.931	20.4541	4.16043	4.04e-61	2.51e-58	Psat1	19	15904678	15947337	-	4254	protein_coding	phosphoserine aminotransferase 1 [Source:MGI Symbol;Acc:MGI:2183441]	-
ENSMUSG00000022613	291.222	316.452	399.556	277.458	329.671	2.38213	4.63193	0.769739	5.04079	322.872	3.20615	6.63748	2.61e-60	1.56e-57	Miox	15	89334398	89337015	+	1651	protein_coding	myo-inositol oxygenase [Source:MGI Symbol;Acc:MGI:1891725]	-
ENSMUSG00000026170	592.913	474.678	679.246	842.24	540.703	6322.96	5444.06	4934.8	5221.54	625.956	5480.84	-3.13118	3e-59	1.74e-56	Cyp27a1	1	74713574	74737892	+	2173	protein_coding	cytochrome P450, family 27, subfamily a, polypeptide 1 [Source:MGI Symbol;Acc:MGI:88594]	-
ENSMUSG00000025347	1099.22	1017.34	835.594	705.361	625.745	8889.31	8510.39	6931.5	7776.5	856.653	8026.92	-3.22773	8.63e-59	4.84e-56	Mettl7b	10	128958274	128960988	-	1230	protein_coding	methyltransferase like 7B [Source:MGI Symbol;Acc:MGI:1918914]	-
ENSMUSG00000069324	184.631	190.365	373.498	276.225	264.577	3236.52	2726.66	3484.61	2855.97	257.859	3075.94	-3.58233	3.43e-58	1.86e-55	Gm5096	18	87756286	87758143	+	1858	protein_coding	predicted gene 5096 [Source:MGI Symbol;Acc:MGI:3643681]	-
ENSMUSG00000103711	2186.07	1297.95	3189.5	1441.55	2345.49	92.903	104.218	101.606	59.7694	2092.11	89.6241	4.54534	8.29e-57	4.37e-54	Tstd1	1	171418872	171420352	+	867	protein_coding	thiosulfate sulfurtransferase (rhodanese)-like domain containing 1 [Source:MGI Symbol;Acc:MGI:3648482]	-
ENSMUSG00000064065	275.995	693.474	392.608	392.141	396.865	15.0868	10.8078	8.46713	11.5218	430.217	11.4709	5.22995	1.24e-56	6.32e-54	Ipcef1	10	6885796	7052478	-	9003	protein_coding	interaction protein for cytohesin exchange factors 1 [Source:MGI Symbol;Acc:MGI:2444159]	-
ENSMUSG00000071178	362019	388482	545143	399243	426658	73169.4	81440.8	76307.3	70978.7	424309	75474.1	2.49106	3.35e-56	1.66e-53	Serpina1b	12	103728156	103830373	-	2415	protein_coding	serine (or cysteine) preptidase inhibitor, clade A, member 1B [Source:MGI Symbol;Acc:MGI:891970]	-
ENSMUSG00000030737	157.031	254.645	184.143	319.385	211.032	2490.91	2244.94	2205.3	2198.5	225.247	2284.91	-3.34283	4.95e-56	2.39e-53	Slco2b1	7	99657804	99711340	-	5958	protein_coding	solute carrier organic anion transporter family, member 2b1 [Source:MGI Symbol;Acc:MGI:1351872]	-
ENSMUSG00000003585	1891.04	1473.48	1648.6	1578.43	1815.29	7037.6	6591.23	6628.22	6854.76	1681.37	6777.95	-2.01064	3.5e-55	1.65e-52	Sec14l2	11	4097039	4123415	-	3505	protein_coding	SEC14-like lipid binding 2 [Source:MGI Symbol;Acc:MGI:1915065]	-
ENSMUSG00000032946	890.797	1007.45	1297.69	1124.63	779.032	130.223	119.658	140.093	131.061	1019.92	130.259	2.96728	5.41e-55	2.47e-52	Rasgrp2	19	6399340	6415216	+	12384	protein_coding	RAS, guanyl releasing protein 2 [Source:MGI Symbol;Acc:MGI:1333849]	-
ENSMUSG00000047904	342.614	1000.04	368.287	468.596	511.305	3.97021	5.40391	2.30922	3.60056	538.168	3.82098	7.13963	8.92e-55	3.98e-52	Sstr2	11	113619342	113626028	+	2143	protein_coding	somatostatin receptor 2 [Source:MGI Symbol;Acc:MGI:98328]	-
ENSMUSG00000039899	2000.49	1318.96	1801.48	797.847	1306.09	77.8162	98.0424	93.9082	90.0141	1444.97	89.9452	4.00559	1.56e-53	6.76e-51	Fgl2	5	21372642	21378374	+	3788	protein_coding	fibrinogen-like protein 2 [Source:MGI Symbol;Acc:MGI:103266]	-
ENSMUSG00000025351	1605.53	1574.84	1728.52	1315.77	1507.67	57.9651	135.098	48.4936	48.2476	1546.46	72.451	4.41643	6.56e-52	2.78e-49	Cd63	10	128900989	128912822	+	3682	protein_coding	CD63 antigen [Source:MGI Symbol;Acc:MGI:99529]	-
ENSMUSG00000060459	12337.9	12975.8	14415.3	11954.1	12953.8	3292.89	3903.17	3648.56	3646.65	12927.4	3622.82	1.83513	4.06e-51	1.68e-48	Kng2	16	22985854	23029482	-	2734	protein_coding	kininogen 2 [Source:MGI Symbol;Acc:MGI:3027157]	-
ENSMUSG00000069456	21.8892	50.6817	66.0137	55.4917	28.3475	878.211	968.845	1661.1	1610.89	44.4848	1279.76	-4.86946	9.06e-51	3.66e-48	Rdh16	10	127801152	127846565	+	6217	protein_coding	retinol dehydrogenase 16 [Source:MGI Symbol;Acc:MGI:1201375]	-
ENSMUSG00000067158	281.705	354.772	237.997	512.99	316.022	10.3226	20.0717	11.5461	12.2419	340.697	13.5456	4.65363	3.49e-50	1.38e-47	Col4a4	1	82448423	82586849	-	10612	protein_coding	collagen, type IV, alpha 4 [Source:MGI Symbol;Acc:MGI:104687]	-
ENSMUSG00000032418	285.512	328.813	363.075	304.588	212.081	2735.48	2109.07	2970.42	3874.93	298.814	2922.47	-3.29298	4.8e-50	1.85e-47	Me1	9	86581371	86695953	-	3848	protein_coding	malic enzyme 1, NADP(+)-dependent, cytosolic [Source:MGI Symbol;Acc:MGI:97043]	-
ENSMUSG00000059022	554.845	422.76	359.601	436.534	507.106	61.1413	58.6711	41.5659	54.0085	456.169	53.8467	3.08604	5.97e-50	2.26e-47	Kcp	6	29473162	29507952	-	7807	protein_coding	kielin/chordin-like protein [Source:MGI Symbol;Acc:MGI:2141640]	-
ENSMUSG00000033174	376.876	300.382	474.256	342.815	387.416	3305.6	2223.32	3622.39	3954.14	376.349	3276.36	-3.12388	9.3e-50	3.44e-47	Mgll	6	88724412	88828360	+	5077	protein_coding	monoglyceride lipase [Source:MGI Symbol;Acc:MGI:1346042]	-
ENSMUSG00000024854	2398.3	1755.32	2148.92	2017.43	3446.85	212.009	291.039	204.751	233.317	2353.36	235.279	3.32256	1.4e-49	5.08e-47	Pold4	19	4231899	4233631	+	910	protein_coding	polymerase (DNA-directed), delta 4 [Source:MGI Symbol;Acc:MGI:1916995]	-
ENSMUSG00000022636	4264.59	6722.13	5922.12	5879.65	4506.21	772.603	964.213	798.219	721.553	5458.94	814.147	2.74512	1.53e-49	5.42e-47	Alcam	16	52248996	52454074	-	7121	protein_coding	activated leukocyte cell adhesion molecule [Source:MGI Symbol;Acc:MGI:1313266]	-
ENSMUSG00000021208	1592.2	679.877	1382.81	1198.62	1484.57	38.114	71.0229	17.704	41.7666	1267.62	42.1519	4.91047	5.8e-47	2.02e-44	Ifi27l2b	12	103450898	103457223	-	1093	protein_coding	interferon, alpha-inducible protein 27 like 2B [Source:MGI Symbol;Acc:MGI:1916390]	-
ENSMUSG00000039809	69.4745	69.2238	53.8533	81.3878	54.5952	452.604	531.128	391.797	482.476	65.7069	464.501	-2.81625	2e-45	6.73e-43	Gabbr2	4	46662305	46991873	-	6686	protein_coding	gamma-aminobutyric acid (GABA) B receptor, 2 [Source:MGI Symbol;Acc:MGI:2386030]	-
ENSMUSG00000042216	1089.7	960.48	691.406	1173.96	1259.89	68.2877	102.674	36.9475	63.3699	1035.09	67.8199	3.93298	2.02e-45	6.73e-43	Sgsm1	5	113243220	113310786	-	7466	protein_coding	small G protein signaling modulator 1 [Source:MGI Symbol;Acc:MGI:107320]	-
ENSMUSG00000027670	1514.16	646.501	474.256	527.787	1219.99	10.3226	25.4756	13.0856	24.4838	876.54	18.3419	5.57696	6.71e-45	2.2e-42	Ocstamp	2	165393760	165400405	-	3657	protein_coding	osteoclast stimulatory transmembrane protein [Source:MGI Symbol;Acc:MGI:1921864]	-
ENSMUSG00000069922	540.569	1253.45	825.171	870.603	425.213	27100.7	14477.1	13495.8	13916.9	783	17247.6	-4.46191	1.66e-44	5.34e-42	Ces3a	8	105048601	105058413	+	2627	protein_coding	carboxylesterase 3A [Source:MGI Symbol;Acc:MGI:102773]	-
ENSMUSG00000029086	1794.92	1352.34	1297.69	857.038	1007.91	45.2604	96.4985	86.9805	105.857	1261.98	83.649	3.91421	3.15e-44	9.94e-42	Prom1	5	43993620	44102032	-	7175	protein_coding	prominin 1 [Source:MGI Symbol;Acc:MGI:1100886]	-
ENSMUSG00000056666	268.381	189.129	165.034	172.641	154.336	3168.23	1443.62	3084.34	4138.49	189.904	2958.67	-3.95919	3.83e-43	1.19e-40	Retsat	6	72598475	72608425	+	3537	protein_coding	retinol saturase (all trans retinol 13,14 reductase) [Source:MGI Symbol;Acc:MGI:1914692]	-
ENSMUSG00000025213	268.381	176.768	357.864	215.801	251.978	9.52851	7.71988	16.9343	5.04079	254.158	9.80586	4.69897	5.18e-43	1.58e-40	Kazald1	19	45075241	45079289	+	1681	protein_coding	Kazal-type serine peptidase inhibitor domain 1 [Source:MGI Symbol;Acc:MGI:2147606]	-
ENSMUSG00000032607	134.191	173.06	135.502	152.91	134.388	633.646	651.558	614.252	717.953	146.01	654.352	-2.16461	7.16e-43	2.14e-40	Amt	9	108296853	108302302	+	2437	protein_coding	aminomethyltransferase [Source:MGI Symbol;Acc:MGI:3646700]	-
ENSMUSG00000032289	393.055	356.008	215.413	362.546	362.218	30.1736	25.4756	12.3158	27.3643	337.848	23.8323	3.82824	9.15e-43	2.68e-40	Thsd4	9	59966931	60522046	-	13986	protein_coding	thrombospondin, type I, domain containing 4 [Source:MGI Symbol;Acc:MGI:2672033]	-
ENSMUSG00000022425	4496.81	7253.67	8140.53	8555.58	6055.87	1019.55	1045.27	1027.6	902.302	6900.49	998.681	2.78845	9.27e-43	2.68e-40	Enpp2	15	54838901	54952892	-	5779	protein_coding	ectonucleotide pyrophosphatase/phosphodiesterase 2 [Source:MGI Symbol;Acc:MGI:1321390]	-
ENSMUSG00000019066	966.933	791.129	684.458	823.743	682.44	155.632	176.013	142.402	157.705	789.741	157.938	2.32333	2.35e-42	6.69e-40	Rab3d	9	21907491	21918192	-	4196	protein_coding	RAB3D, member RAS oncogene family [Source:MGI Symbol;Acc:MGI:97844]	-
ENSMUSG00000000058	546.279	1084.09	1224.73	1281.24	976.414	79.4042	84.1467	90.0595	111.618	1022.55	91.307	3.4835	3.6e-42	1.01e-39	Cav2	6	17281185	17289115	+	3335	protein_coding	caveolin 2 [Source:MGI Symbol;Acc:MGI:107571]	-
ENSMUSG00000002068	387.344	431.413	307.485	239.231	278.226	33.3498	15.4398	26.1711	25.204	328.74	25.0412	3.71635	4.92e-42	1.36e-39	Ccne1	7	38097984	38107534	-	2662	protein_coding	cyclin E1 [Source:MGI Symbol;Acc:MGI:88316]	-
ENSMUSG00000019194	594.816	440.066	359.601	445.166	377.967	52.4068	64.847	40.7962	58.3291	443.523	54.0948	3.0372	1.07e-41	2.91e-39	Scn1b	7	31116524	31127003	-	1859	protein_coding	sodium channel, voltage-gated, type I, beta [Source:MGI Symbol;Acc:MGI:98247]	-
ENSMUSG00000030359	318400	494416	343610	411479	342067	81037.6	86078.2	75812.4	78771.7	381995	80425	2.24784	2.09e-41	5.59e-39	Pzp	6	128483567	128526720	-	6414	protein_coding	PZP, alpha-2-macroglobulin like [Source:MGI Symbol;Acc:MGI:87854]	-
ENSMUSG00000027875	6408.79	5677.59	5305.41	6768.75	6116.76	32890.8	26898.4	42523.5	49290.3	6055.46	37900.7	-2.64583	5.99e-41	1.58e-38	Hmgcs2	3	98280435	98310738	+	3290	protein_coding	3-hydroxy-3-methylglutaryl-Coenzyme A synthase 2 [Source:MGI Symbol;Acc:MGI:101939]	-
ENSMUSG00000022540	1045.92	1115	793.901	1246.71	1373.28	142.928	204.577	157.797	177.868	1114.96	170.792	2.70747	6.97e-41	1.81e-38	Rogdi	16	5008730	5013553	-	2343	protein_coding	rogdi homolog [Source:MGI Symbol;Acc:MGI:1913299]	-
ENSMUSG00000034918	158.935	236.103	142.451	173.874	223.63	1.58808	2.31596	3.8487	2.16034	186.998	2.47827	6.23936	7.77e-41	1.98e-38	Cdhr2	13	54701461	54736662	+	4129	protein_coding	cadherin-related family member 2 [Source:MGI Symbol;Acc:MGI:2687323]	-
ENSMUSG00000031886	13224	18807.9	28017.6	18862.2	19119.9	3037.21	2119.11	1883.55	2099.13	19606.3	2284.75	3.10116	1.27e-40	3.2e-38	Ces2e	8	104926260	104934672	+	2699	protein_coding	carboxylesterase 2E [Source:MGI Symbol;Acc:MGI:2443170]	-
ENSMUSG00000042102	844.163	1124.89	1172.61	1458.81	1202.14	5359.79	5681.06	6167.15	5688.17	1160.52	5724.04	-2.30284	4.25e-40	1.06e-37	Dmgdh	13	93674433	93752833	+	3414	protein_coding	dimethylglycine dehydrogenase precursor [Source:MGI Symbol;Acc:MGI:1921379]	-
ENSMUSG00000023915	1347.62	1014.87	682.72	907.597	1284.04	124.665	142.046	102.375	138.262	1047.37	126.837	3.04701	4.76e-40	1.17e-37	Tnfrsf21	17	43016555	43089189	+	4109	protein_coding	tumor necrosis factor receptor superfamily, member 21 [Source:MGI Symbol;Acc:MGI:2151075]	-
ENSMUSG00000030340	22.8409	53.154	36.4812	17.2641	32.5471	420.048	421.505	354.85	366.537	32.4575	390.735	-3.60271	7.09e-40	1.71e-37	Scnn1a	6	125320659	125344943	+	4132	protein_coding	sodium channel, nonvoltage-gated 1 alpha [Source:MGI Symbol;Acc:MGI:101782]	-
ENSMUSG00000053846	9.51706	2.47228	15.6348	9.86518	6.29945	321.587	170.609	303.277	226.115	8.75776	255.397	-4.9168	8.72e-40	2.07e-37	Lipg	18	74939322	74961263	-	3787	protein_coding	lipase, endothelial [Source:MGI Symbol;Acc:MGI:1341803]	-
ENSMUSG00000031530	370.214	273.187	191.092	291.023	459.86	26.9974	20.0717	15.3948	16.5626	317.075	19.7566	4.01087	1.1e-39	2.59e-37	Dusp4	8	34807297	34819894	+	2740	protein_coding	dual specificity phosphatase 4 [Source:MGI Symbol;Acc:MGI:2442191]	-
ENSMUSG00000028207	1582.69	2065.59	1705.93	2030.99	1733.4	455.78	504.108	389.488	400.383	1823.72	437.44	2.05981	1.85e-39	4.3e-37	Asph	4	9448069	9669344	-	16102	protein_coding	aspartate-beta-hydroxylase [Source:MGI Symbol;Acc:MGI:1914186]	-
ENSMUSG00000029602	295.981	123.614	180.669	350.214	289.775	6.35234	8.49186	3.07896	6.48102	248.05	6.10104	5.34742	2.29e-39	5.25e-37	Rasal1	5	120648812	120679597	+	3539	protein_coding	RAS protein activator like 1 (GAP1 like) [Source:MGI Symbol;Acc:MGI:1330842]	-
ENSMUSG00000025701	140.852	220.033	138.976	161.542	134.388	0.794042	3.85994	6.15791	3.60056	159.158	3.60311	5.4585	2.73e-39	6.15e-37	Alox5	6	116410077	116461178	-	4106	protein_coding	arachidonate 5-lipoxygenase [Source:MGI Symbol;Acc:MGI:87999]	-
ENSMUSG00000049928	161.79	124.85	237.997	144.278	150.137	1.58808	4.63193	3.07896	3.60056	163.81	3.22488	5.65465	5.21e-39	1.16e-36	Glp2r	11	67661502	67771153	-	5815	protein_coding	glucagon-like peptide 2 receptor [Source:MGI Symbol;Acc:MGI:2136733]	-
ENSMUSG00000030659	618.609	568.624	436.038	543.818	463.009	66.6996	73.3388	30.0198	46.0872	526.02	54.0364	3.28535	3.01e-38	6.63e-36	Nucb2	7	116504369	116540584	+	2331	protein_coding	nucleobindin 2 [Source:MGI Symbol;Acc:MGI:1858179]	-
ENSMUSG00000034472	248.395	153.281	142.451	284.857	149.087	1.58808	2.31596	6.15791	5.7609	195.614	3.95572	5.61824	3.95e-38	8.57e-36	Rasd2	8	75213944	75224113	+	3176	protein_coding	RASD family, member 2 [Source:MGI Symbol;Acc:MGI:1922391]	-
ENSMUSG00000042379	1333.34	809.671	479.468	231.832	603.697	6.35234	13.8958	20.0132	10.0816	691.602	12.5857	5.78078	4.52e-38	9.69e-36	Esm1	13	113209659	113218098	+	2097	protein_coding	endothelial cell-specific molecule 1 [Source:MGI Symbol;Acc:MGI:1918940]	-
ENSMUSG00000061959	84.7018	95.1827	125.079	150.444	49.3457	1634.14	1006.67	1313.17	1146.42	100.951	1275.1	-3.66676	8.88e-38	1.88e-35	Ces1e	8	93201218	93229619	-	2189	protein_coding	carboxylesterase 1E [Source:MGI Symbol;Acc:MGI:95432]	-
ENSMUSG00000026159	1560.8	2342.48	1735.46	2108.68	1726.05	385.111	413.013	432.593	462.313	1894.7	423.257	2.16204	1.18e-37	2.47e-35	Agfg1	1	82839483	82901182	+	8384	protein_coding	ArfGAP with FG repeats 1 [Source:MGI Symbol;Acc:MGI:1333754]	-
ENSMUSG00000034765	918.396	804.727	380.447	419.27	832.577	35.7319	42.4593	17.704	15.8425	671.084	27.9344	4.59024	1.2e-37	2.49e-35	Dusp5	19	53529109	53542431	+	2473	protein_coding	dual specificity phosphatase 5 [Source:MGI Symbol;Acc:MGI:2685183]	-
ENSMUSG00000066366	98096.1	117956	158845	130832	117955	29678.9	28748.8	28271.7	23924.3	124737	27656	2.17321	3.31e-37	6.77e-35	Serpina1a	12	103853589	103863562	-	1832	protein_coding	serine (or cysteine) peptidase inhibitor, clade A, member 1A [Source:MGI Symbol;Acc:MGI:891971]	-
ENSMUSG00000025350	822.274	909.799	1181.3	1049.41	962.766	196.923	250.896	173.961	202.352	985.109	206.033	2.25606	4.1e-37	8.28e-35	Rdh5	10	128913593	128922888	-	2809	protein_coding	retinol dehydrogenase 5 [Source:MGI Symbol;Acc:MGI:1201412]	-
ENSMUSG00000034127	358.793	275.659	366.55	469.829	681.39	30.1736	24.7036	13.8553	9.36147	430.444	19.5235	4.46835	4.97e-37	9.93e-35	Tspan8	10	115816832	115849893	+	1702	protein_coding	tetraspanin 8 [Source:MGI Symbol;Acc:MGI:2384918]	-
ENSMUSG00000006435	374.02	341.175	147.662	291.023	181.634	11.1166	12.3518	3.8487	5.04079	267.103	8.08947	5.05397	5.55e-37	1.1e-34	Neurl1a	19	47178820	47259440	+	4411	protein_coding	neuralized E3 ubiquitin protein ligase 1A [Source:MGI Symbol;Acc:MGI:1334263]	-
ENSMUSG00000015568	4240.8	3762.81	2840.33	5692.21	4406.46	610.619	730.3	459.534	523.522	4188.52	580.994	2.85015	7.07e-37	1.38e-34	Lpl	8	68880491	68907448	+	10478	protein_coding	lipoprotein lipase [Source:MGI Symbol;Acc:MGI:96820]	-
ENSMUSG00000031398	219.844	222.505	158.085	303.354	319.172	7.94042	22.3876	12.3158	15.8425	244.592	14.6216	4.06442	7.89e-37	1.52e-34	Plxna3	X	74329066	74344689	+	7880	protein_coding	plexin A3 [Source:MGI Symbol;Acc:MGI:107683]	-
ENSMUSG00000049858	210.327	316.452	383.922	346.515	220.481	2070.86	2166.2	1794.26	1705.23	295.539	1934.14	-2.71553	8.75e-37	1.67e-34	Suox	10	128669894	128674073	-	2497	protein_coding	sulfite oxidase [Source:MGI Symbol;Acc:MGI:2446117]	-
ENSMUSG00000024747	141.804	217.561	376.973	166.475	141.738	2925.25	2499.7	2366.18	2172.58	208.91	2490.93	-3.58429	9.77e-37	1.84e-34	Aldh1a7	19	20692953	20727562	-	2066	protein_coding	aldehyde dehydrogenase family 1, subfamily A7 [Source:MGI Symbol;Acc:MGI:1347050]	-
ENSMUSG00000023044	105.639	56.8624	66.0137	72.7557	68.244	856.772	870.802	1511	2662.26	73.903	1475.21	-4.31452	1.08e-36	2.01e-34	Csad	15	102176999	102204724	-	3831	protein_coding	cysteine sulfinic acid decarboxylase [Source:MGI Symbol;Acc:MGI:2180098]	-
ENSMUSG00000001986	218.892	283.076	272.741	300.888	173.235	13.4987	27.7916	19.2435	27.3643	249.766	21.9745	3.50062	1.2e-36	2.22e-34	Gria3	X	41400854	41678601	+	9859	protein_coding	glutamate receptor, ionotropic, AMPA3 (alpha 3) [Source:MGI Symbol;Acc:MGI:95810]	-
ENSMUSG00000078607	919.348	410.398	363.075	427.902	545.952	33.3498	30.8795	45.4146	43.9269	533.335	38.3927	3.79745	2.15e-36	3.93e-34	1810010H24Rik	11	107025681	107030443	+	1685	protein_coding	RIKEN cDNA 1810010H24 gene [Source:MGI Symbol;Acc:MGI:1916316]	-
ENSMUSG00000108105	133.239	131.031	220.625	181.273	155.386	3.17617	4.63193	0	1.44023	164.311	2.31208	6.15774	3.95e-36	7.15e-34	Gm5340	7	3284595	3285474	-	880	processed_pseudogene	predicted gene 5340 [Source:MGI Symbol;Acc:MGI:3779484]	-
ENSMUSG00000018211	346.421	509.289	687.932	452.565	283.475	3.17617	0	0.769739	0	455.937	0.986477	8.89327	4.33e-36	7.75e-34	Wfdc15b	2	164214454	164221660	-	572	protein_coding	WAP four-disulfide core domain 15B [Source:MGI Symbol;Acc:MGI:2445041]	-
ENSMUSG00000031845	1260.06	977.786	743.522	1011.18	1351.23	141.34	176.785	150.869	199.471	1068.76	167.116	2.67788	6.38e-36	1.13e-33	Bco1	8	117095854	117133720	+	2543	protein_coding	beta-carotene oxygenase 1 [Source:MGI Symbol;Acc:MGI:1926923]	-
ENSMUSG00000030247	536.762	524.123	462.096	345.281	720.237	67.4936	45.5473	66.1976	70.5711	517.7	62.4524	3.05214	1.47e-35	2.58e-33	Kcnj8	6	142564837	142571614	-	2548	protein_coding	potassium inwardly-rectifying channel, subfamily J, member 8 [Source:MGI Symbol;Acc:MGI:1100508]	-
ENSMUSG00000008734	225.554	145.864	121.604	146.745	208.932	7.94042	6.94789	1.53948	1.44023	169.74	4.467	5.26938	1.62e-35	2.82e-33	Gprc5b	7	118972047	118995211	-	4630	protein_coding	G protein-coupled receptor, family C, group 5, member B [Source:MGI Symbol;Acc:MGI:1927596]	-
ENSMUSG00000024776	270.284	454.899	283.164	373.644	428.362	7.94042	27.7916	33.0988	19.443	362.071	22.0685	4.03566	2.36e-35	4.06e-33	Stambpl1	19	34192229	34240333	+	5557	protein_coding	STAM binding protein like 1 [Source:MGI Symbol;Acc:MGI:1923880]	-
ENSMUSG00000027376	184.631	168.115	111.181	319.385	201.582	6.35234	2.31596	1.53948	1.44023	196.979	2.912	6.10029	5.26e-35	8.97e-33	Prom2	2	127526473	127541467	-	5187	protein_coding	prominin 2 [Source:MGI Symbol;Acc:MGI:2138997]	-
ENSMUSG00000018474	419.702	394.329	298.799	410.638	411.564	1489.62	1295.4	1404.77	1518.72	387.006	1427.13	-1.87859	6.31e-35	1.07e-32	Chd3	11	69343273	69369406	-	8443	protein_coding	chromodomain helicase DNA binding protein 3 [Source:MGI Symbol;Acc:MGI:1344395]	-
ENSMUSG00000030168	2245.07	2106.38	2432.08	1942.21	2498.78	10515.5	7546.95	7755.89	9028.06	2244.91	8711.6	-1.95638	8.46e-35	1.41e-32	Adipor2	6	119353150	119417704	-	5979	protein_coding	adiponectin receptor 2 [Source:MGI Symbol;Acc:MGI:93830]	-
ENSMUSG00000020473	1675	1024.76	354.389	799.08	1292.44	26.2034	60.987	27.7106	23.0436	1029.13	34.4862	4.90095	3.59e-34	5.94e-32	Aebp1	11	5861947	5872088	+	4058	protein_coding	AE binding protein 1 [Source:MGI Symbol;Acc:MGI:1197012]	-
ENSMUSG00000085939	156.08	150.809	262.318	208.402	153.287	10.3226	20.0717	7.69739	10.0816	186.179	12.0433	3.94642	5.17e-34	8.48e-32	Cd63-ps	18	50134726	50135600	+	875	transcribed_processed_pseudogene	CD63 antigen, pseudogene [Source:MGI Symbol;Acc:MGI:105972]	-
ENSMUSG00000031734	197.003	227.45	239.734	427.902	268.776	6.35234	22.3876	9.23687	5.7609	272.173	10.9344	4.6403	5.77e-34	9.37e-32	Irx3	8	91798525	91802067	-	2762	protein_coding	Iroquois related homeobox 3 [Source:MGI Symbol;Acc:MGI:1197522]	Homeobox
ENSMUSG00000021036	1251.49	1175.57	1110.07	1397.16	1581.16	348.585	373.642	345.613	324.771	1303.09	348.153	1.90516	6.35e-34	1.02e-31	Sptlc2	12	87305058	87388355	-	8115	protein_coding	serine palmitoyltransferase, long chain base subunit 2 [Source:MGI Symbol;Acc:MGI:108074]	-
ENSMUSG00000021118	108.494	119.906	208.464	168.941	159.586	11.1166	12.3518	6.15791	9.36147	153.078	9.74694	3.96838	7.47e-34	1.19e-31	Plek2	12	78888691	78906964	-	1583	protein_coding	pleckstrin 2 [Source:MGI Symbol;Acc:MGI:1351466]	-
ENSMUSG00000097815	396.861	493.22	239.734	392.141	395.815	51.6128	38.5994	59.2699	51.8481	383.554	50.3325	2.9324	8.63e-34	1.36e-31	Gm26809	6	18844220	18847360	+	2981	lincRNA	predicted gene, 26809 [Source:MGI Symbol;Acc:MGI:5477303]	-
ENSMUSG00000020182	13.3239	13.5975	34.744	18.4972	14.6987	1393.54	560.463	374.093	378.779	18.9723	676.72	-5.19073	9.16e-34	1.43e-31	Ddc	11	11814101	11898144	-	4461	protein_coding	dopa decarboxylase [Source:MGI Symbol;Acc:MGI:94876]	-
ENSMUSG00000082361	187.486	239.811	251.894	218.267	335.971	38.9081	28.5635	24.6317	24.4838	246.686	29.1468	3.08355	9.91e-34	1.54e-31	Btc	5	91357261	91402994	-	4520	protein_coding	betacellulin, epidermal growth factor family member [Source:MGI Symbol;Acc:MGI:99439]	-
ENSMUSG00000041794	169.404	159.462	107.707	97.4187	111.29	4.76425	1.54398	2.30922	5.7609	129.056	3.59459	5.16124	3.22e-33	4.94e-31	Myrip	9	120301513	120474841	+	5537	protein_coding	myosin VIIA and Rab interacting protein [Source:MGI Symbol;Acc:MGI:2384407]	-
ENSMUSG00000045094	5.71024	8.65298	12.1604	11.0983	4.19963	127.841	194.541	134.704	149.063	8.36432	151.537	-4.2435	4.23e-33	6.45e-31	Arhgef37	18	61493794	61536536	-	3234	protein_coding	Rho guanine nucleotide exchange factor (GEF) 37 [Source:MGI Symbol;Acc:MGI:3045339]	-
ENSMUSG00000022863	406.378	483.331	696.618	298.422	468.259	35.7319	41.6873	46.9541	65.5303	470.602	47.4759	3.30474	5.82e-33	8.8e-31	Btg3	16	78332637	78377192	-	4014	protein_coding	B cell translocation gene 3 [Source:MGI Symbol;Acc:MGI:109532]	-
ENSMUSG00000028607	585.299	641.556	597.597	640.004	506.056	2287.64	1797.96	2570.93	2561.44	594.103	2304.49	-1.95627	1.02e-32	1.52e-30	Cpt2	4	107903981	107923610	-	2391	protein_coding	carnitine palmitoyltransferase 2 [Source:MGI Symbol;Acc:MGI:109176]	-
ENSMUSG00000053898	785.157	672.46	925.929	768.251	775.882	3076.91	2408.6	3284.48	3526.39	785.536	3074.1	-1.96953	3.69e-32	5.47e-30	Ech1	7	28825217	28832247	+	2284	protein_coding	enoyl coenzyme A hydratase 1, peroxisomal [Source:MGI Symbol;Acc:MGI:1858208]	-
ENSMUSG00000036278	39.0199	29.6673	41.6928	72.7557	23.098	441.488	401.434	445.679	367.978	41.2468	414.144	-3.33498	4.12e-32	6.07e-30	Macrod1	19	7056768	7198061	+	1274	protein_coding	MACRO domain containing 1 [Source:MGI Symbol;Acc:MGI:2147583]	-
ENSMUSG00000029445	2557.23	3650.32	5154.28	5111.4	4763.43	26756.1	25366.7	26497.5	22553.9	4247.33	25293.6	-2.5744	4.31e-32	6.29e-30	Hpd	5	123171807	123182727	-	2128	protein_coding	4-hydroxyphenylpyruvic acid dioxygenase [Source:MGI Symbol;Acc:MGI:96213]	-
ENSMUSG00000032735	40.9234	22.2505	10.4232	30.8287	23.098	567.74	410.697	265.56	307.488	25.5048	387.872	-3.89416	2.18e-31	3.16e-29	Ablim3	18	61799395	61911852	-	4560	protein_coding	actin binding LIM protein family, member 3 [Source:MGI Symbol;Acc:MGI:2442582]	-
ENSMUSG00000023033	427.316	263.298	269.266	107.284	238.329	11.1166	6.1759	2.30922	1.44023	261.099	5.26048	5.64833	2.26e-31	3.25e-29	Scn8a	15	100869858	101045938	+	15766	protein_coding	sodium channel, voltage-gated, type VIII, alpha [Source:MGI Symbol;Acc:MGI:103169]	-
ENSMUSG00000033533	576.734	950.591	880.761	902.664	1095.05	4519.69	4564.76	3703.21	4263.07	881.161	4262.68	-2.2747	3.24e-31	4.61e-29	Acsm1	7	119607026	119662515	+	2181	protein_coding	acyl-CoA synthetase medium-chain family member 1 [Source:MGI Symbol;Acc:MGI:2152200]	-
ENSMUSG00000074768	1835.84	1954.34	4914.54	3102.6	2009.52	29236.6	25480.2	30320.8	25298.3	2763.37	27584	-3.31997	4.43e-31	6.26e-29	Bhmt	13	93616675	93637961	-	5758	protein_coding	betaine-homocysteine methyltransferase [Source:MGI Symbol;Acc:MGI:1339972]	-
ENSMUSG00000052520	768.027	1227.49	1686.82	1224.52	836.777	8744	7199.56	7760.51	6815.15	1148.73	7629.8	-2.73319	4.92e-31	6.9e-29	Cyp2j5	4	96628773	96664154	-	2345	protein_coding	cytochrome P450, family 2, subfamily j, polypeptide 5 [Source:MGI Symbol;Acc:MGI:1270149]	-
ENSMUSG00000032584	123.722	127.322	116.393	193.604	160.636	6.35234	8.49186	3.8487	15.1224	144.335	8.45382	4.08386	5.19e-31	7.22e-29	Mst1r	9	107906873	107920383	+	5007	protein_coding	macrophage stimulating 1 receptor (c-met-related tyrosine kinase) [Source:MGI Symbol;Acc:MGI:99614]	-
ENSMUSG00000017677	1259.11	1875.22	2069.01	2141.98	1504.52	202.481	379.818	236.31	259.961	1769.97	269.642	2.71398	7.75e-31	1.07e-28	Wsb1	11	79239372	79254671	-	3987	protein_coding	WD repeat and SOCS box-containing 1 [Source:MGI Symbol;Acc:MGI:1926139]	-
ENSMUSG00000029020	537.714	573.569	545.481	657.268	647.793	1758.8	1620.4	1673.41	1680.02	592.365	1683.16	-1.50586	1.12e-30	1.53e-28	Mfn2	4	147873599	147904704	-	5194	protein_coding	mitofusin 2 [Source:MGI Symbol;Acc:MGI:2442230]	-
ENSMUSG00000026782	492.032	705.836	441.249	554.917	524.954	66.6996	85.6906	117.77	108.737	543.798	94.7243	2.52088	6e-30	8.14e-28	Abi2	1	60409619	60481158	+	8543	protein_coding	abl-interactor 2 [Source:MGI Symbol;Acc:MGI:106913]	-
ENSMUSG00000020009	1410.43	2316.53	1719.83	1506.91	1502.42	309.677	396.03	351.001	413.345	1691.22	367.513	2.20163	7e-30	9.42e-28	Ifngr1	10	19591949	19610229	+	2847	protein_coding	interferon gamma receptor 1 [Source:MGI Symbol;Acc:MGI:107655]	-
ENSMUSG00000041836	424.461	566.152	243.208	426.669	446.211	18.263	43.2313	42.3356	49.6878	421.34	38.3794	3.45589	7.04e-30	9.42e-28	Ptpre	7	135537481	135686293	+	10201	protein_coding	protein tyrosine phosphatase, receptor type, E [Source:MGI Symbol;Acc:MGI:97813]	-
ENSMUSG00000054932	18952.3	20773.3	13289.6	24006.9	31148.7	369.23	246.264	51.5725	41.0464	21634.2	177.028	6.93352	7.46e-30	9.9e-28	Afp	5	90490737	90508907	+	3368	protein_coding	alpha fetoprotein [Source:MGI Symbol;Acc:MGI:87951]	-
ENSMUSG00000029767	3973.37	4059.48	4502.83	4412.2	4366.57	1732.6	1876.7	1689.58	1739.79	4262.89	1759.67	1.27632	7.69e-30	1.01e-27	Calu	6	29348069	29377110	+	4663	protein_coding	calumenin [Source:MGI Symbol;Acc:MGI:1097158]	-
ENSMUSG00000030342	863.197	770.115	978.045	712.76	662.492	190.57	212.297	157.027	210.993	797.322	192.722	2.0471	1e-29	1.31e-27	Cd9	6	125460266	125494791	-	2044	protein_coding	CD9 antigen [Source:MGI Symbol;Acc:MGI:88348]	-
ENSMUSG00000022149	52.3438	50.6817	38.2184	11.0983	13.6488	8497.05	2731.29	3398.4	2115.69	33.1982	4185.61	-6.97856	1.28e-29	1.66e-27	C9	15	6445327	6498751	+	2556	protein_coding	complement component 9 [Source:MGI Symbol;Acc:MGI:1098282]	-
ENSMUSG00000035948	14.2756	16.0698	31.2696	39.4607	16.7985	196.128	425.365	535.738	509.12	23.5749	416.588	-4.16647	1.38e-29	1.77e-27	Acss3	10	106933517	107123668	-	7196	protein_coding	acyl-CoA synthetase short-chain family member 3 [Source:MGI Symbol;Acc:MGI:2685720]	-
ENSMUSG00000016756	363.552	704.6	550.693	699.195	463.009	4077.41	2900.36	2985.82	3076.32	556.21	3259.98	-2.55231	1.69e-29	2.16e-27	Cmah	13	24327404	24477377	+	10660	protein_coding	cytidine monophospho-N-acetylneuraminic acid hydroxylase [Source:MGI Symbol;Acc:MGI:103227]	-
ENSMUSG00000032440	2061.4	2415.42	1591.28	2188.84	2770.71	573.299	549.655	508.798	496.878	2205.53	532.157	2.05193	1.77e-29	2.25e-27	Tgfbr2	9	116084293	116175360	-	8187	protein_coding	transforming growth factor, beta receptor II [Source:MGI Symbol;Acc:MGI:98729]	-
ENSMUSG00000043681	19.0341	4.94456	10.4232	6.16574	17.8484	200.893	231.596	139.323	185.069	11.6832	189.22	-3.97371	2.51e-29	3.17e-27	Fam25c	14	34351881	34355433	-	408	protein_coding	family with sequence similarity 25, member C [Source:MGI Symbol;Acc:MGI:1916384]	-
ENSMUSG00000005683	614.802	561.207	495.103	536.419	622.595	1585.7	1625.03	1792.72	1969.51	566.025	1743.24	-1.62063	2.78e-29	3.48e-27	Cs	10	128337734	128362479	+	5779	protein_coding	citrate synthase [Source:MGI Symbol;Acc:MGI:88529]	-
ENSMUSG00000032375	446.35	932.049	618.444	705.361	551.202	51.6128	106.534	62.3489	88.5739	650.681	77.2675	3.07266	2.94e-29	3.65e-27	Aph1b	9	66775202	66795490	-	5163	protein_coding	aph1 homolog B, gamma secretase subunit [Source:MGI Symbol;Acc:MGI:3522097]	-
ENSMUSG00000041044	0	2.47228	6.94881	0	2.09982	161.191	126.606	222.455	221.075	2.30418	182.831	-6.55343	3.08e-29	3.79e-27	Lrit1	14	37054830	37064946	+	4325	protein_coding	leucine-rich repeat, immunoglobulin-like and transmembrane domains 1 [Source:MGI Symbol;Acc:MGI:2385320]	-
ENSMUSG00000063929	40.9234	22.2505	38.2184	32.0618	26.2477	285.061	172.925	262.481	258.521	31.9404	244.747	-2.94084	3.15e-29	3.85e-27	Cyp4a32	4	115600969	115621602	+	1536	protein_coding	cytochrome P450, family 4, subfamily a, polypeptide 32 [Source:MGI Symbol;Acc:MGI:3717148]	-
ENSMUSG00000021214	4165.62	6626.94	12756.3	6486.36	4296.22	61.9353	40.1434	6.15791	6.48102	6866.28	28.6794	7.90488	3.82e-29	4.64e-27	Akr1c18	13	4132615	4150654	-	1207	protein_coding	aldo-keto reductase family 1, member C18 [Source:MGI Symbol;Acc:MGI:2145420]	-
ENSMUSG00000027559	179.872	828.213	828.645	563.549	154.336	25903.3	13506.7	14571.2	12041.7	510.923	16505.7	-5.01535	4.12e-29	4.96e-27	Car3	3	14863512	14872523	+	2865	protein_coding	carbonic anhydrase 3 [Source:MGI Symbol;Acc:MGI:88270]	-
ENSMUSG00000054484	669.049	870.242	859.915	854.572	725.486	220.744	213.069	228.613	265.722	795.853	232.037	1.77624	4.14e-29	4.96e-27	Tmem62	2	120977017	121007852	+	3348	protein_coding	transmembrane protein 62 [Source:MGI Symbol;Acc:MGI:2139461]	-
ENSMUSG00000050445	189.389	474.678	515.949	239.231	175.335	3846.34	3090.27	4232.8	4692.98	318.916	3965.59	-3.6403	4.22e-29	5.02e-27	Cyp8b1	9	121914356	121916305	-	1950	protein_coding	cytochrome P450, family 8, subfamily b, polypeptide 1 [Source:MGI Symbol;Acc:MGI:1338044]	-
ENSMUSG00000002769	3236.75	2494.53	4461.13	2964.49	4380.22	19854.2	16671.8	20024	15106.5	3507.42	17914.2	-2.35281	4.63e-29	5.48e-27	Gnmt	17	46725664	46729168	-	1206	protein_coding	glycine N-methyltransferase [Source:MGI Symbol;Acc:MGI:1202304]	-
ENSMUSG00000020844	387.344	290.493	203.253	302.121	268.776	43.6723	44.0033	55.4212	33.1252	290.397	44.0555	2.72611	5.37e-29	6.31e-27	Nxn	11	76257198	76399140	-	3239	protein_coding	nucleoredoxin [Source:MGI Symbol;Acc:MGI:109331]	-
ENSMUSG00000079164	6.66194	3.70842	0	4.93259	4.19963	127.047	91.0945	185.507	157.705	3.90052	140.338	-5.06094	7.31e-29	8.53e-27	Tlr5	1	182954788	182976044	+	4790	protein_coding	toll-like receptor 5 [Source:MGI Symbol;Acc:MGI:1858171]	-
ENSMUSG00000047492	47.5853	114.961	72.9625	41.927	109.19	899.65	707.141	1931.28	1812.52	77.3252	1337.65	-4.11287	7.93e-29	9.19e-27	Inhbe	10	127348857	127354411	-	5319	protein_coding	inhibin beta-E [Source:MGI Symbol;Acc:MGI:109269]	-
ENSMUSG00000002346	229.361	265.77	265.792	340.349	384.266	1404.66	1203.53	1689.58	1950.79	297.108	1562.14	-2.39377	1.02e-28	1.18e-26	Slc25a42	8	70184340	70212305	-	5996	protein_coding	solute carrier family 25, member 42 [Source:MGI Symbol;Acc:MGI:1920345]	-
ENSMUSG00000056124	453.964	824.505	357.864	579.58	783.231	42.0843	77.1988	76.2042	64.8102	599.829	65.0743	3.205	1.14e-28	1.31e-26	B4galt6	18	20684599	20746404	-	5808	protein_coding	UDP-Gal:betaGlcNAc beta 1,4-galactosyltransferase, polypeptide 6 [Source:MGI Symbol;Acc:MGI:1928380]	-
ENSMUSG00000062980	1973.84	2846.83	2518.94	2822.68	2192.21	662.231	654.646	752.805	751.078	2470.9	705.19	1.8085	1.25e-28	1.42e-26	Cped1	6	21985916	22256404	+	8279	protein_coding	cadherin-like and PC-esterase domain containing 1 [Source:MGI Symbol;Acc:MGI:2444814]	-
ENSMUSG00000067144	25.6961	35.848	60.8021	48.0928	51.4455	743.224	602.922	292.501	416.225	44.3769	513.718	-3.54705	1.28e-28	1.45e-26	Slc22a7	17	46432183	46438457	-	2101	protein_coding	solute carrier family 22 (organic anion transporter), member 7 [Source:MGI Symbol;Acc:MGI:1859559]	-
ENSMUSG00000002808	146.563	143.392	165.034	209.635	124.939	6.35234	21.6157	12.3158	15.8425	157.913	14.0316	3.4868	1.54e-28	1.73e-26	Epdr1	13	19591706	19619927	-	2745	protein_coding	ependymin related protein 1 (zebrafish) [Source:MGI Symbol;Acc:MGI:2145369]	-
ENSMUSG00000048022	108.494	388.148	290.113	160.309	149.087	11.9106	9.26385	7.69739	8.64136	219.23	9.37831	4.54536	2.33e-28	2.59e-26	Tmem229a	6	24951141	24956297	-	5157	protein_coding	transmembrane protein 229A [Source:MGI Symbol;Acc:MGI:2442812]	-
ENSMUSG00000079298	924.106	1281.88	1629.5	894.032	1070.91	15.8808	3.85994	0.769739	1.44023	1160.08	5.48769	7.73293	2.58e-28	2.84e-26	Klrb1b	6	128813706	128826331	-	2228	protein_coding	killer cell lectin-like receptor subfamily B member 1B [Source:MGI Symbol;Acc:MGI:107539]	-
ENSMUSG00000000673	1188.68	1044.54	1792.79	1377.43	1255.69	5837.8	5487.29	5214.98	4803.15	1331.83	5335.81	-2.00358	2.58e-28	2.84e-26	Haao	17	83831356	83846790	-	1222	protein_coding	3-hydroxyanthranilate 3,4-dioxygenase [Source:MGI Symbol;Acc:MGI:1349444]	-
ENSMUSG00000023393	282.657	270.715	304.01	202.236	279.276	62.7294	52.4952	37.7172	38.8861	267.779	47.957	2.48246	4.04e-28	4.41e-26	Slc17a9	2	180725263	180742280	+	3200	protein_coding	solute carrier family 17, member 9 [Source:MGI Symbol;Acc:MGI:1919107]	-
ENSMUSG00000032265	1390.44	2479.7	1445.35	1859.59	2122.91	311.265	320.375	399.495	416.225	1859.6	361.84	2.36155	4.38e-28	4.75e-26	Tent5a	9	85320439	85327348	-	5703	protein_coding	terminal nucleotidyltransferase 5A [Source:MGI Symbol;Acc:MGI:2670964]	-
ENSMUSG00000046070	450.157	585.93	628.867	519.155	355.919	2559.99	2458.78	1892.02	2258.27	508.006	2292.27	-2.17656	5.2e-28	5.61e-26	Igfals	17	24878770	24882008	+	2111	protein_coding	insulin-like growth factor binding protein, acid labile subunit [Source:MGI Symbol;Acc:MGI:107973]	-
ENSMUSG00000027536	388.296	509.289	255.369	410.638	354.869	42.8783	57.8991	53.8817	77.0521	383.692	57.9278	2.72752	6.76e-28	7.25e-26	Chmp4c	3	10366907	10428856	+	10087	protein_coding	charged multivesicular body protein 4C [Source:MGI Symbol;Acc:MGI:1913621]	-
ENSMUSG00000029994	1893.89	1991.42	1759.79	1954.54	1483.52	554.242	632.258	461.843	523.522	1816.63	542.966	1.74236	6.88e-28	7.33e-26	Anxa4	6	86736840	86793584	-	4645	protein_coding	annexin A4 [Source:MGI Symbol;Acc:MGI:88030]	-
ENSMUSG00000073424	468.239	377.023	559.379	548.751	538.603	1700.84	1549.38	1857.38	1875.89	498.399	1745.87	-1.80978	8.13e-28	8.62e-26	Cyp4f15	17	32685627	32703352	+	2282	protein_coding	cytochrome P450, family 4, subfamily f, polypeptide 15 [Source:MGI Symbol;Acc:MGI:2146921]	-
ENSMUSG00000031438	4551.06	6017.53	6940.12	6052.29	4424.31	1430.86	1435.13	1540.25	1579.93	5597.06	1496.54	1.90267	1.03e-27	1.09e-25	Rnf128	X	139563316	139673145	+	3464	protein_coding	ring finger protein 128 [Source:MGI Symbol;Acc:MGI:1914139]	-
ENSMUSG00000021831	826.081	1092.75	986.731	758.386	908.17	278.709	283.319	272.488	282.284	914.423	279.2	1.71069	1.08e-27	1.13e-25	Ero1l	14	45283087	45318771	-	5285	protein_coding	ERO1-like (S. cerevisiae) [Source:MGI Symbol;Acc:MGI:1354385]	-
ENSMUSG00000037410	1596.96	2118.74	1679.87	1720.24	1875.14	577.269	625.31	591.16	666.825	1798.19	615.141	1.54747	1.18e-27	1.23e-25	Tbc1d2b	9	90202027	90270804	-	8799	protein_coding	TBC1 domain family, member 2B [Source:MGI Symbol;Acc:MGI:1914266]	-
ENSMUSG00000070305	630.029	819.56	1262.95	821.277	676.141	133.399	155.17	171.652	136.821	841.991	149.26	2.49378	1.48e-27	1.53e-25	Mpzl3	9	45055186	45077436	+	6987	protein_coding	myelin protein zero-like 3 [Source:MGI Symbol;Acc:MGI:2442647]	-
ENSMUSG00000019960	2934.11	2173.13	2465.09	2301.05	2060.97	566.152	595.202	364.856	336.293	2386.87	465.626	2.35823	1.56e-27	1.61e-25	Dusp6	10	99263231	99267489	+	3132	protein_coding	dual specificity phosphatase 6 [Source:MGI Symbol;Acc:MGI:1914853]	-
ENSMUSG00000022562	449.205	309.035	258.843	342.815	480.858	2127.24	1479.13	1990.55	2042.96	368.151	1909.97	-2.37123	1.74e-27	1.78e-25	Oplah	15	76296601	76328015	-	5837	protein_coding	5-oxoprolinase (ATP-hydrolysing) [Source:MGI Symbol;Acc:MGI:1922725]	-
ENSMUSG00000004558	3861.07	5403.17	5666.75	5845.12	4575.5	16524.8	16820.8	17313.7	16240.7	5070.32	16725	-1.72216	3.55e-27	3.61e-25	Ndrg2	14	51905271	51914158	-	3397	protein_coding	N-myc downstream regulated gene 2 [Source:MGI Symbol;Acc:MGI:1352498]	-
ENSMUSG00000038375	1039.26	740.448	592.386	765.785	1017.36	3800.29	3348.11	3311.42	3560.24	831.048	3505.01	-2.07422	4.57e-27	4.61e-25	Trp53inp2	2	155381059	155389850	+	5257	protein_coding	transformation related protein 53 inducible nuclear protein 2 [Source:MGI Symbol;Acc:MGI:1915978]	-
ENSMUSG00000023905	2084.24	681.113	1212.57	628.905	1669.35	103.226	80.2867	38.487	87.1337	1255.24	77.2832	4.02214	5.55e-27	5.58e-25	Tnfrsf12a	17	23675445	23677468	-	1932	protein_coding	tumor necrosis factor receptor superfamily, member 12a [Source:MGI Symbol;Acc:MGI:1351484]	-
ENSMUSG00000033059	834.646	780.004	606.284	594.377	569.05	135.781	196.085	133.935	143.302	676.872	152.276	2.15315	1.27e-26	1.26e-24	Pygb	2	150786735	150831758	+	4809	protein_coding	brain glycogen phosphorylase [Source:MGI Symbol;Acc:MGI:97828]	-
ENSMUSG00000031934	95.1706	142.156	76.4369	117.149	130.189	10.3226	14.6678	10.0066	10.0816	112.22	11.2696	3.32165	1.73e-26	1.72e-24	Panx1	9	15002128	15045478	-	6030	protein_coding	pannexin 1 [Source:MGI Symbol;Acc:MGI:1860055]	-
ENSMUSG00000061540	0.951706	3.70842	3.4744	7.39889	16.7985	121.488	294.899	255.553	228.276	6.46639	225.054	-5.09229	4.82e-26	4.76e-24	Orm2	4	63362449	63365878	+	775	protein_coding	orosomucoid 2 [Source:MGI Symbol;Acc:MGI:97444]	-
ENSMUSG00000037780	269.333	364.661	608.021	400.773	361.168	2721.98	2207.11	1956.68	1969.51	400.791	2213.82	-2.47	5.1e-26	5.01e-24	Mbl1	14	41151458	41159601	+	1570	protein_coding	mannose-binding lectin (protein A) 1 [Source:MGI Symbol;Acc:MGI:96923]	-
ENSMUSG00000029672	3251.03	2440.14	1820.59	2392.31	2064.12	573.299	484.808	321.751	334.853	2393.64	428.678	2.48191	6.24e-26	6.1e-24	Fam3c	6	22306520	22356243	-	3713	protein_coding	family with sequence similarity 3, member C [Source:MGI Symbol;Acc:MGI:107892]	-
ENSMUSG00000029446	549.134	500.637	1815.38	585.745	749.634	69.0817	55.5831	43.8751	63.3699	840.105	57.9775	3.85524	6.72e-26	6.53e-24	Psph	5	129765558	129787449	-	4329	protein_coding	phosphoserine phosphatase [Source:MGI Symbol;Acc:MGI:97788]	-
ENSMUSG00000024292	773.737	1195.35	1137.87	790.448	519.704	5663.9	5504.27	4489.12	4779.39	883.421	5109.17	-2.53324	7.74e-26	7.47e-24	Cyp4f14	17	32905071	32917342	-	2405	protein_coding	cytochrome P450, family 4, subfamily f, polypeptide 14 [Source:MGI Symbol;Acc:MGI:1927669]	-
ENSMUSG00000027442	269.333	620.542	491.628	251.562	208.932	0	0	0	0	368.399	0	11.3553	7.87e-26	7.56e-24	Cst8	2	148798785	148805595	+	853	protein_coding	cystatin 8 (cystatin-related epididymal spermatogenic) [Source:MGI Symbol;Acc:MGI:107161]	-
ENSMUSG00000054408	2549.62	2939.54	2560.64	2965.72	2283.55	1047.34	978.108	921.378	885.739	2659.81	958.142	1.47302	1.09e-25	1.04e-23	Spcs3	8	54520433	54529998	-	3466	protein_coding	signal peptidase complex subunit 3 homolog (S. cerevisiae) [Source:MGI Symbol;Acc:MGI:1923937]	-
ENSMUSG00000063856	2514.41	2132.34	4669.6	3864.69	1958.08	26903	21614.1	19057.2	18926.7	3027.82	21625.2	-2.83683	1.28e-25	1.22e-23	Gpx1	9	108338903	108340343	+	1441	protein_coding	glutathione peroxidase 1 [Source:MGI Symbol;Acc:MGI:104887]	-
ENSMUSG00000027187	6829.44	9322.96	8840.62	8246.06	5395.48	42870.4	30964.4	32351.4	29372.7	7726.91	33889.7	-2.13302	1.29e-25	1.22e-23	Cat	2	103453849	103485160	-	2613	protein_coding	catalase [Source:MGI Symbol;Acc:MGI:88271]	-
ENSMUSG00000054391	64.716	208.908	368.287	434.068	320.222	0	0.771988	0.769739	2.16034	279.24	0.925516	8.20098	1.51e-25	1.42e-23	4930517O19Rik	14	100213142	100245339	+	839	antisense	RIKEN cDNA 4930517O19 gene [Source:MGI Symbol;Acc:MGI:1922325]	-
ENSMUSG00000025175	9.51706	23.4867	20.8464	20.9635	9.44917	177.866	156.713	127.777	146.903	16.8526	152.315	-3.21661	2.28e-25	2.13e-23	Fn3k	11	121434913	121450491	+	4399	protein_coding	fructosamine 3 kinase [Source:MGI Symbol;Acc:MGI:1926834]	-
ENSMUSG00000075232	1580.78	1564.95	2100.28	1610.49	1335.48	514.54	436.945	344.073	370.858	1638.4	416.604	1.97493	2.47e-25	2.29e-23	Amd1	10	40287458	40302186	-	3542	protein_coding	S-adenosylmethionine decarboxylase 1 [Source:MGI Symbol;Acc:MGI:88004]	-
ENSMUSG00000026956	491.08	273.187	439.512	422.97	346.47	65.9055	91.8665	68.5068	50.4079	394.644	69.1717	2.51324	2.5e-25	2.31e-23	Uap1l1	2	25359889	25365682	-	4071	protein_coding	UDP-N-acteylglucosamine pyrophosphorylase 1-like 1 [Source:MGI Symbol;Acc:MGI:2443318]	-
ENSMUSG00000001323	177.969	221.269	177.195	214.568	185.834	782.926	606.782	625.798	593.373	195.367	652.22	-1.73864	2.55e-25	2.35e-23	Srr	11	74906359	74925948	-	4560	protein_coding	serine racemase [Source:MGI Symbol;Acc:MGI:1351636]	-
ENSMUSG00000005373	519.631	691.002	517.686	699.195	674.041	1976.37	1826.52	1828.9	2052.32	620.311	1921.03	-1.62998	2.85e-25	2.61e-23	Mlxipl	5	135089890	135138382	+	5538	protein_coding	MLX interacting protein-like [Source:MGI Symbol;Acc:MGI:1927999]	bHLH
ENSMUSG00000058952	21378.2	25128.2	26049.3	23549.4	28391.6	9741.31	10005.7	8695.74	9724.41	24899.4	9541.8	1.38375	4.08e-25	3.71e-23	Cfi	3	129835884	129875332	+	2220	protein_coding	complement component factor i [Source:MGI Symbol;Acc:MGI:105937]	-
ENSMUSG00000062991	118.963	187.893	69.4881	85.0872	185.834	3.17617	8.49186	3.07896	6.48102	129.453	5.307	4.60811	4.88e-25	4.41e-23	Nrg1	8	31814551	32884029	-	10351	protein_coding	neuregulin 1 [Source:MGI Symbol;Acc:MGI:96083]	-
ENSMUSG00000072949	29.5029	18.5421	46.9045	34.5281	15.7486	509.775	227.736	885.97	1637.54	29.0452	815.255	-4.82555	5.75e-25	5.18e-23	Acot1	12	84009490	84018371	+	3919	protein_coding	acyl-CoA thioesterase 1 [Source:MGI Symbol;Acc:MGI:1349396]	-
ENSMUSG00000040471	24.7444	22.2505	33.0068	35.7613	28.3475	224.714	278.688	163.954	158.425	28.8221	206.445	-2.85072	5.78e-25	5.18e-23	Ggt6	11	72435526	72438400	+	1818	protein_coding	gamma-glutamyltransferase 6 [Source:MGI Symbol;Acc:MGI:1918772]	-
ENSMUSG00000021091	28409.4	39012.6	46598.7	60257.8	97020.9	5948.17	7211.14	5769.19	6100.8	54259.9	6257.32	3.11627	5.86e-25	5.22e-23	Serpina3n	12	104406729	104414329	+	2064	protein_coding	serine (or cysteine) peptidase inhibitor, clade A, member 3N [Source:MGI Symbol;Acc:MGI:105045]	-
ENSMUSG00000025612	1988.11	2750.41	1723.3	2186.37	1938.13	641.586	666.997	605.015	550.886	2117.27	616.121	1.78129	5.99e-25	5.31e-23	Bach1	16	87698945	87733346	+	6179	protein_coding	BTB and CNC homology 1, basic leucine zipper transcription factor 1 [Source:MGI Symbol;Acc:MGI:894680]	TF_bZIP
ENSMUSG00000032369	819.419	1030.94	1113.55	738.656	1118.15	241.389	279.46	181.658	220.355	964.143	230.715	2.06262	6.7e-25	5.91e-23	Plscr1	9	92249750	92272278	+	2462	protein_coding	phospholipid scramblase 1 [Source:MGI Symbol;Acc:MGI:893575]	-
ENSMUSG00000031645	3676.44	5212.8	4091.11	5166.89	5226.44	1515.03	1601.1	1398.62	1417.9	4674.74	1483.16	1.65629	7.1e-25	6.23e-23	F11	8	45241174	45262031	-	2240	protein_coding	coagulation factor XI [Source:MGI Symbol;Acc:MGI:99481]	-
ENSMUSG00000036944	217.941	294.201	198.041	136.879	134.388	16.6749	29.3355	16.1645	20.8833	196.29	20.7646	3.23966	7.68e-25	6.71e-23	Tmem71	15	66526212	66561103	-	2988	protein_coding	transmembrane protein 71 [Source:MGI Symbol;Acc:MGI:2146049]	-
ENSMUSG00000028885	57.1024	100.127	83.3857	90.0198	130.189	6.35234	6.94789	4.61843	6.48102	92.1647	6.09992	3.91719	9.93e-25	8.63e-23	Smpdl3b	4	132732966	132757252	-	2006	protein_coding	sphingomyelin phosphodiesterase, acid-like 3B [Source:MGI Symbol;Acc:MGI:1916022]	-
ENSMUSG00000028519	61.8609	121.142	109.444	139.346	99.7413	1.58808	9.26385	1.53948	4.32068	106.307	4.17802	4.66215	1.27e-24	1.1e-22	Dab1	4	103619359	104744844	+	7908	protein_coding	disabled 1 [Source:MGI Symbol;Acc:MGI:108554]	-
ENSMUSG00000010651	1049.73	431.413	953.724	637.538	326.521	8100.82	4368.68	11748.5	12725.1	679.785	9235.79	-3.76451	1.6e-24	1.37e-22	Acaa1b	9	119148023	119157093	-	1962	protein_coding	acetyl-Coenzyme A acyltransferase 1B [Source:MGI Symbol;Acc:MGI:3605455]	-
ENSMUSG00000027333	1556.04	561.207	727.888	362.546	622.595	58.7591	72.5668	51.5725	64.8102	766.055	61.9272	3.62949	1.92e-24	1.64e-22	Smox	2	131491496	131525922	+	3894	protein_coding	spermine oxidase [Source:MGI Symbol;Acc:MGI:2445356]	-
ENSMUSG00000022615	179.872	154.517	204.99	197.304	198.433	1120.39	572.043	1276.23	1283.24	187.023	1062.98	-2.50791	2.63e-24	2.24e-22	Tymp	15	89371931	89377039	-	2037	protein_coding	thymidine phosphorylase [Source:MGI Symbol;Acc:MGI:1920212]	-
ENSMUSG00000022040	950.754	1049.48	1440.14	1282.47	834.677	7649.81	3825.97	5926.22	5812.03	1111.51	5803.51	-2.38543	3.18e-24	2.69e-22	Ephx2	14	66084374	66124500	-	2484	protein_coding	epoxide hydrolase 2, cytoplasmic [Source:MGI Symbol;Acc:MGI:99500]	-
ENSMUSG00000072115	120.867	211.38	171.983	425.436	377.967	3023.71	3413.73	2413.13	2127.21	261.526	2744.45	-3.39057	3.49e-24	2.94e-22	Ang	14	51091150	51102009	+	1202	protein_coding	angiogenin, ribonuclease, RNase A family, 5 [Source:MGI Symbol;Acc:MGI:88022]	-
ENSMUSG00000049422	899.362	505.581	724.413	658.501	697.139	2961.78	2495.06	2330.77	2525.44	696.999	2578.26	-1.88645	3.52e-24	2.95e-22	Chchd10	10	75933130	75937747	+	1575	protein_coding	coiled-coil-helix-coiled-coil-helix domain containing 10 [Source:MGI Symbol;Acc:MGI:2143558]	-
ENSMUSG00000021838	253.154	332.522	187.618	278.691	227.83	34.9379	53.2671	56.191	51.128	255.963	48.881	2.38978	4.58e-24	3.82e-22	Samd4	14	46882854	47105815	+	8658	protein_coding	sterile alpha motif domain containing 4 [Source:MGI Symbol;Acc:MGI:1921730]	-
ENSMUSG00000026179	275.043	294.201	243.208	244.163	316.022	1210.12	1096.22	821.312	844.692	274.528	993.087	-1.85254	7.42e-24	6.17e-22	Pnkd	1	74284930	74353694	+	7832	protein_coding	paroxysmal nonkinesiogenic dyskinesia [Source:MGI Symbol;Acc:MGI:1930773]	-
ENSMUSG00000032231	2427.8	1733.07	1040.58	1082.7	1665.15	192.952	300.303	145.481	210.273	1589.86	212.252	2.90572	7.91e-24	6.54e-22	Anxa2	9	69453620	69491795	+	3731	protein_coding	annexin A2 [Source:MGI Symbol;Acc:MGI:88246]	-
ENSMUSG00000032101	84.7018	148.337	248.42	85.0872	132.288	1.58808	3.85994	0	0	139.767	1.36201	6.69699	8.26e-24	6.8e-22	Ddx25	9	35536647	35558528	-	6934	protein_coding	DEAD (Asp-Glu-Ala-Asp) box polypeptide 25 [Source:MGI Symbol;Acc:MGI:1353582]	-
ENSMUSG00000031958	204.617	189.129	359.601	196.071	317.072	2504.41	1671.35	1349.35	1270.28	253.298	1698.85	-2.74855	9.92e-24	8.13e-22	Ldhd	8	111623785	111630374	-	5328	protein_coding	lactate dehydrogenase D [Source:MGI Symbol;Acc:MGI:106428]	-
ENSMUSG00000030470	24.7444	2.47228	6.94881	13.5646	4.19963	175.483	194.541	280.955	334.132	10.3859	246.278	-4.5245	1.03e-23	8.37e-22	Csrp3	7	48830398	48848033	-	2671	protein_coding	cysteine and glycine-rich protein 3 [Source:MGI Symbol;Acc:MGI:1330824]	-
ENSMUSG00000022742	642.402	653.918	839.069	741.122	762.233	2326.54	1956.99	2902.69	3059.76	727.749	2561.49	-1.81664	1.03e-23	8.4e-22	Cpox	16	58670292	58717636	+	6661	protein_coding	coproporphyrinogen oxidase [Source:MGI Symbol;Acc:MGI:104841]	-
ENSMUSG00000057074	143.708	354.772	342.229	578.346	339.12	2403.57	3190.62	3015.07	3090	351.635	2924.82	-3.05752	1.08e-23	8.72e-22	Ces1g	8	93302369	93337308	-	2388	protein_coding	carboxylesterase 1G [Source:MGI Symbol;Acc:MGI:88378]	-
ENSMUSG00000004347	184.631	227.45	102.495	70.2894	78.7431	2.38213	5.40391	0.769739	5.04079	132.722	3.39914	5.2807	1.09e-23	8.73e-22	Pde1c	6	56069804	56569103	-	20067	protein_coding	phosphodiesterase 1C [Source:MGI Symbol;Acc:MGI:108413]	-
ENSMUSG00000001095	139.901	156.99	102.495	201.003	161.686	19.057	10.0358	6.92765	2.16034	152.415	9.54521	4.01109	1.27e-23	1.01e-21	Slc13a2	11	78397087	78422217	-	2412	protein_coding	solute carrier family 13 (sodium-dependent dicarboxylate transporter), member 2 [Source:MGI Symbol;Acc:MGI:1276558]	-
ENSMUSG00000029036	342.614	334.994	390.87	381.043	391.616	933	883.926	890.588	885.019	368.227	898.133	-1.28782	1.56e-23	1.24e-21	Atad3a	4	155740641	155761093	-	3765	protein_coding	ATPase family, AAA domain containing 3A [Source:MGI Symbol;Acc:MGI:1919214]	-
ENSMUSG00000021765	401.62	1233.67	573.277	492.026	696.089	59.5532	88.0066	29.2501	39.6062	679.336	54.104	3.65098	2.55e-23	2.02e-21	Fst	13	114452290	114458951	-	4589	protein_coding	follistatin [Source:MGI Symbol;Acc:MGI:95586]	-
ENSMUSG00000022868	435680	396071	446405	413695	465437	118627	175880	137010	162290	431458	148452	1.53922	3.65e-23	2.88e-21	Ahsg	16	22891277	22899449	+	2197	protein_coding	alpha-2-HS-glycoprotein [Source:MGI Symbol;Acc:MGI:107189]	-
ENSMUSG00000030774	266.478	379.495	227.573	329.251	337.02	57.9651	85.6906	56.191	63.3699	307.963	65.8042	2.22846	3.68e-23	2.89e-21	Pak1	7	97788541	97912381	+	3943	protein_coding	p21 (RAC1) activated kinase 1 [Source:MGI Symbol;Acc:MGI:1339975]	-
ENSMUSG00000062480	406.378	583.458	566.328	570.948	539.653	2101.04	1888.28	1579.5	1530.96	533.353	1774.95	-1.73609	3.69e-23	2.89e-21	Acat3	17	12923813	12940600	-	2427	protein_coding	acetyl-Coenzyme A acetyltransferase 3 [Source:MGI Symbol;Acc:MGI:109182]	-
ENSMUSG00000013698	692.842	778.768	769.58	694.262	723.387	282.679	325.007	269.409	268.602	731.768	286.424	1.35256	4.96e-23	3.87e-21	Pea15a	1	172196728	172206804	-	3861	protein_coding	phosphoprotein enriched in astrocytes 15A [Source:MGI Symbol;Acc:MGI:104799]	-
ENSMUSG00000003617	42976.2	65388.1	46996.5	60842.3	48893.2	16031.7	17897	14863.7	17505.2	53019.2	16574.4	1.67756	5.42e-23	4.21e-21	Cp	3	19957054	20009145	+	9566	protein_coding	ceruloplasmin [Source:MGI Symbol;Acc:MGI:88476]	-
ENSMUSG00000097426	5.71024	2.47228	5.21161	11.0983	3.14972	100.843	86.4626	101.606	72.7314	5.52844	90.4107	-4.04016	6.88e-23	5.31e-21	Gm8941	1	151136507	151137780	+	899	processed_pseudogene	predicted gene 8941 [Source:MGI Symbol;Acc:MGI:3779824]	-
ENSMUSG00000020604	900.314	767.643	1019.74	794.147	1038.36	235.831	245.492	289.422	324.051	904.04	273.699	1.72293	7.54e-23	5.79e-21	Arsg	11	109473374	109573330	+	3906	protein_coding	arylsulfatase G [Source:MGI Symbol;Acc:MGI:1921258]	-
ENSMUSG00000026542	7754.5	19474.1	43093	19538	17363.4	1197.42	2134.55	1559.49	1937.1	21444.6	1707.14	3.65088	8.54e-23	6.54e-21	Apcs	1	172893961	172895041	-	971	protein_coding	serum amyloid P-component [Source:MGI Symbol;Acc:MGI:98229]	-
ENSMUSG00000032311	503.452	719.433	1553.06	858.271	1378.53	96.0791	79.5147	153.178	101.536	1002.55	107.577	3.21933	9.54e-23	7.27e-21	Nrg4	9	55220222	55326844	-	6075	protein_coding	neuregulin 4 [Source:MGI Symbol;Acc:MGI:1933833]	-
ENSMUSG00000027809	697.6	907.326	1186.51	958.156	751.734	3452.5	2789.96	3991.1	4260.91	900.265	3623.62	-2.01081	1.14e-22	8.63e-21	Etfdh	3	79603788	79629500	-	7505	protein_coding	electron transferring flavoprotein, dehydrogenase [Source:MGI Symbol;Acc:MGI:106100]	-
ENSMUSG00000007659	2639.08	1892.53	1394.97	1850.96	2740.26	462.133	541.935	400.264	373.739	2103.56	444.518	2.24339	1.27e-22	9.59e-21	Bcl2l1	2	152780668	152831728	-	4586	protein_coding	BCL2-like 1 [Source:MGI Symbol;Acc:MGI:88139]	-
ENSMUSG00000026342	1779.69	2270.79	2402.55	1642.55	1923.43	616.971	684.753	646.581	717.232	2003.8	666.384	1.58749	1.5e-22	1.13e-20	Slc35f5	1	125560595	125595820	+	2956	protein_coding	solute carrier family 35, member F5 [Source:MGI Symbol;Acc:MGI:1921400]	-
ENSMUSG00000062382	59.0058	53.154	57.3277	33.295	41.9963	212.803	196.085	214.757	231.156	48.9558	213.7	-2.12981	1.61e-22	1.2e-20	Ftl1-ps1	13	74399694	74407346	+	1223	protein_coding	ferritin light polypeptide 1, pseudogene 1 [Source:MGI Symbol;Acc:MGI:3779109]	-
ENSMUSG00000029053	66.6194	48.2094	19.1092	60.4243	52.4954	392.257	291.039	300.198	292.366	49.3715	318.965	-2.66705	1.63e-22	1.22e-20	Prkcz	4	155260129	155361361	-	6318	protein_coding	protein kinase C, zeta [Source:MGI Symbol;Acc:MGI:97602]	-
ENSMUSG00000025197	832.743	1035.88	753.946	1175.19	565.9	5654.38	5019.46	3313.73	4037.67	872.733	4506.31	-2.36837	1.88e-22	1.4e-20	Cyp2c23	19	44005022	44029208	-	2158	protein_coding	cytochrome P450, family 2, subfamily c, polypeptide 23 [Source:MGI Symbol;Acc:MGI:1888897]	-
ENSMUSG00000042010	401.62	123.614	92.0717	160.309	188.983	1961.28	2002.54	1718.83	2617.61	193.32	2075.06	-3.41794	2.31e-22	1.7e-20	Acacb	5	114146535	114250761	+	9632	protein_coding	acetyl-Coenzyme A carboxylase beta [Source:MGI Symbol;Acc:MGI:2140940]	-
ENSMUSG00000037797	111.35	190.365	269.266	210.868	148.037	1517.42	1236.72	979.878	838.932	185.977	1143.24	-2.62698	2.45e-22	1.8e-20	Adh4	3	138415466	138430892	+	1450	protein_coding	alcohol dehydrogenase 4 (class II), pi polypeptide [Source:MGI Symbol;Acc:MGI:1349472]	-
ENSMUSG00000025497	181.776	189.129	88.5973	159.076	186.884	850.419	619.906	741.259	735.235	161.092	736.705	-2.18449	2.74e-22	2.01e-20	Cdhr5	7	141269083	141276786	-	2739	protein_coding	cadherin-related family member 5 [Source:MGI Symbol;Acc:MGI:1919290]	-
ENSMUSG00000025232	1982.4	1730.6	2251.41	1783.13	2209.01	718.608	815.991	637.344	686.268	1991.31	714.553	1.47838	2.95e-22	2.16e-20	Hexa	9	59539540	59565109	+	1996	protein_coding	hexosaminidase A [Source:MGI Symbol;Acc:MGI:96073]	-
ENSMUSG00000019853	129.432	160.698	168.509	85.0872	70.3438	6.35234	8.49186	3.8487	13.6821	122.814	8.09376	3.91055	3.06e-22	2.23e-20	Hebp2	10	18539498	18546076	-	3930	protein_coding	heme binding protein 2 [Source:MGI Symbol;Acc:MGI:1860084]	-
ENSMUSG00000000142	6.66194	12.3614	3.4744	9.86518	15.7486	130.223	76.4268	137.014	126.02	9.62231	117.421	-3.57071	3.7e-22	2.68e-20	Axin2	11	108920349	108950783	+	5506	protein_coding	axin 2 [Source:MGI Symbol;Acc:MGI:1270862]	-
ENSMUSG00000024391	18336.5	11701.3	16466.9	10547.1	18878.4	3454.08	4237.44	3009.68	3591.2	15186.1	3573.1	2.08752	4.64e-22	3.35e-20	Apom	17	35128997	35132050	-	1013	protein_coding	apolipoprotein M [Source:MGI Symbol;Acc:MGI:1930124]	-
ENSMUSG00000001520	68.5228	50.6817	67.7509	60.4243	89.2422	1.58808	1.54398	4.61843	1.44023	67.3244	2.29768	4.87995	6.24e-22	4.48e-20	Nrip2	6	128399296	128416427	+	3757	protein_coding	nuclear receptor interacting protein 2 [Source:MGI Symbol;Acc:MGI:1891884]	-
ENSMUSG00000076435	987.871	830.686	698.355	794.147	853.575	2841.88	2028.78	2503.96	2505.99	832.927	2470.15	-1.56669	7.44e-22	5.32e-20	Acsf2	11	94557102	94601871	-	3432	protein_coding	acyl-CoA synthetase family member 2 [Source:MGI Symbol;Acc:MGI:2388287]	-
ENSMUSG00000045934	333.097	470.969	415.191	298.422	354.869	11.1166	63.303	17.704	23.7637	374.51	28.9718	3.69153	7.78e-22	5.54e-20	Mtmr11	3	96162004	96171718	+	3780	protein_coding	myotubularin related protein 11 [Source:MGI Symbol;Acc:MGI:2652817]	-
ENSMUSG00000040584	441.592	354.772	330.068	593.144	373.767	39.7021	88.7786	80.8226	74.1716	418.669	70.8687	2.56277	8.24e-22	5.84e-20	Abcb1a	5	8660077	8748575	+	5480	protein_coding	ATP-binding cassette, sub-family B (MDR/TAP), member 1A [Source:MGI Symbol;Acc:MGI:97570]	-
ENSMUSG00000024388	160.838	71.6961	53.8533	81.3878	107.091	0.794042	2.31596	5.38817	0.720113	94.9732	2.30457	5.37978	8.73e-22	6.16e-20	Myo7b	18	31959234	32036961	-	6621	protein_coding	myosin VIIB [Source:MGI Symbol;Acc:MGI:107709]	-
ENSMUSG00000020423	2093.75	1027.23	1886.6	879.235	1681.95	135.781	299.531	160.875	135.381	1513.75	182.892	3.04922	9.3e-22	6.55e-20	Btg2	1	134075170	134079120	-	2743	protein_coding	B cell translocation gene 2, anti-proliferative [Source:MGI Symbol;Acc:MGI:108384]	-
ENSMUSG00000030413	53.2955	91.4743	93.8089	64.1237	103.941	3.17617	0	4.61843	6.48102	81.3287	3.56891	4.49235	1.01e-21	7.07e-20	Pglyrp1	7	18871331	18890459	+	1837	protein_coding	peptidoglycan recognition protein 1 [Source:MGI Symbol;Acc:MGI:1345092]	-
ENSMUSG00000036904	101.833	121.142	88.5973	104.818	97.6414	329.528	313.427	294.81	306.768	102.806	311.133	-1.59369	1.17e-21	8.13e-20	Fzd8	18	9212856	9216201	+	3346	protein_coding	frizzled class receptor 8 [Source:MGI Symbol;Acc:MGI:108460]	-
ENSMUSG00000019590	396.861	363.425	446.461	361.312	645.693	104.814	105.762	83.1318	66.9705	442.751	90.1696	2.29742	1.35e-21	9.39e-20	Cyb561	11	105933702	105953336	-	3653	protein_coding	cytochrome b-561 [Source:MGI Symbol;Acc:MGI:103253]	-
ENSMUSG00000102095	0	3.70842	5.21161	6.16574	2.09982	100.049	61.759	98.5266	90.7342	3.43712	87.7673	-4.79334	1.36e-21	9.39e-20	C730036E19Rik	1	151138034	151142345	+	1102	lincRNA	RIKEN cDNA C730036E19 gene [Source:MGI Symbol;Acc:MGI:3028040]	-
ENSMUSG00000040562	169.404	132.267	93.8089	186.205	230.98	817.864	751.916	732.022	768.36	162.533	767.541	-2.23118	1.75e-21	1.21e-19	Gstm2	3	107981702	107986453	-	1679	protein_coding	glutathione S-transferase, mu 2 [Source:MGI Symbol;Acc:MGI:95861]	-
ENSMUSG00000046402	2622.9	2206.51	2979.3	2489.73	2444.19	277.915	678.577	501.1	610.656	2548.52	517.062	2.30088	1.85e-21	1.27e-19	Rbp1	9	98422961	98446575	+	2652	protein_coding	retinol binding protein 1, cellular [Source:MGI Symbol;Acc:MGI:97876]	-
ENSMUSG00000040740	1.90341	4.94456	5.21161	6.16574	1.04991	80.1983	61.759	93.9082	120.259	3.85504	89.0311	-4.6138	2.29e-21	1.57e-19	Slc25a34	4	141618824	141623821	-	2670	protein_coding	solute carrier family 25, member 34 [Source:MGI Symbol;Acc:MGI:2686215]	-
ENSMUSG00000021427	2923.64	2906.16	2958.46	2685.8	2876.75	1372.11	1318.55	1113.04	1108.97	2870.16	1228.17	1.2247	2.44e-21	1.66e-19	Ssr1	13	37966605	37994217	-	10431	protein_coding	signal sequence receptor, alpha [Source:MGI Symbol;Acc:MGI:105082]	-
ENSMUSG00000021594	44.7302	92.7105	85.1229	38.2276	24.1479	2294.78	930.245	628.107	522.082	56.9878	1093.8	-4.27166	2.58e-21	1.75e-19	Srd5a1	13	69573449	69611442	-	2909	protein_coding	steroid 5 alpha-reductase 1 [Source:MGI Symbol;Acc:MGI:98400]	-
ENSMUSG00000030161	1011.66	787.421	1160.45	1288.64	1010.01	3058.65	2989.14	3444.58	3340.6	1051.64	3208.24	-1.60976	2.94e-21	1.99e-19	Gabarapl1	6	129533160	129542346	+	2013	protein_coding	gamma-aminobutyric acid (GABA) A receptor-associated protein-like 1 [Source:MGI Symbol;Acc:MGI:1914980]	-
ENSMUSG00000024039	2187.97	1767.68	1890.08	2118.55	2301.4	7374.27	8343.64	5432.82	5590.96	2053.13	6685.42	-1.70285	3.18e-21	2.14e-19	Cbs	17	31612623	31637199	-	3343	protein_coding	cystathionine beta-synthase [Source:MGI Symbol;Acc:MGI:88285]	-
ENSMUSG00000025239	1853.92	1892.53	1561.74	2058.12	1560.16	751.164	656.961	661.206	620.737	1785.3	672.517	1.40901	3.25e-21	2.18e-19	Limd1	9	123478706	123521552	+	6018	protein_coding	LIM domains containing 1 [Source:MGI Symbol;Acc:MGI:1352502]	-
ENSMUSG00000019082	1043.07	700.891	689.669	1151.76	1330.23	3722.47	4187.26	4516.06	5125.04	983.125	4387.71	-2.15683	3.46e-21	2.31e-19	Slc25a22	7	141429744	141437892	-	5992	protein_coding	solute carrier family 25 (mitochondrial carrier, glutamate), member 22 [Source:MGI Symbol;Acc:MGI:1915517]	-
ENSMUSG00000026489	275.995	307.799	302.273	828.675	408.414	3289.72	3754.18	2783.38	2939.5	424.631	3191.69	-2.90978	4.1e-21	2.73e-19	Coq8a	1	180165238	180199602	-	5293	protein_coding	coenzyme Q8A [Source:MGI Symbol;Acc:MGI:1914676]	-
ENSMUSG00000099032	847.97	1933.32	1014.53	1389.76	890.322	192.158	255.528	167.033	226.836	1215.18	210.389	2.52975	4.15e-21	2.75e-19	Tcf24	1	9960163	9967932	-	4193	protein_coding	transcription factor 24 [Source:MGI Symbol;Acc:MGI:3780500]	bHLH
ENSMUSG00000031147	40.9234	43.2649	62.5393	35.7613	58.7948	234.243	228.508	196.283	185.789	48.2567	211.206	-2.14141	4.21e-21	2.78e-19	Magix	X	7673164	7681251	-	2910	protein_coding	MAGI family member, X-linked [Source:MGI Symbol;Acc:MGI:1859644]	-
ENSMUSG00000085189	102.784	158.226	151.137	120.849	152.237	33.3498	20.0717	19.2435	15.8425	137.046	22.1269	2.63223	4.23e-21	2.78e-19	Gm11963	11	5498840	5505699	+	500	antisense	predicted gene 11963 [Source:MGI Symbol;Acc:MGI:3652248]	-
ENSMUSG00000002058	599.575	446.246	465.57	330.484	394.765	65.9055	62.531	60.0396	123.139	447.328	77.9039	2.52013	4.91e-21	3.22e-19	Unc119	11	78343482	78349164	+	2448	protein_coding	unc-119 lipid binding chaperone [Source:MGI Symbol;Acc:MGI:1328357]	-
ENSMUSG00000060807	138.949	556.263	406.505	672.066	351.719	3251.6	4173.37	5001.76	3722.26	425.1	4037.25	-3.24856	5.1e-21	3.33e-19	Serpina6	12	103646630	103657212	-	1761	protein_coding	serine (or cysteine) peptidase inhibitor, clade A, member 6 [Source:MGI Symbol;Acc:MGI:88278]	-
ENSMUSG00000003355	1176.31	845.519	1721.57	947.058	891.372	234.243	140.502	75.4344	115.938	1116.36	141.529	2.97949	5.32e-21	3.46e-19	Fkbp11	15	98724366	98728198	-	2706	protein_coding	FK506 binding protein 11 [Source:MGI Symbol;Acc:MGI:1913370]	-
ENSMUSG00000001700	219.844	273.187	267.529	229.366	226.78	602.678	648.47	618.87	722.273	243.341	648.073	-1.41731	6.17e-21	4e-19	Gramd3	18	56432132	56503792	+	2605	protein_coding	GRAM domain containing 3 [Source:MGI Symbol;Acc:MGI:1914815]	-
ENSMUSG00000057342	206.52	149.573	130.29	138.113	221.531	642.38	826.027	595.778	665.384	169.205	682.392	-2.0043	6.85e-21	4.43e-19	Sphk2	7	45709467	45718002	-	4159	protein_coding	sphingosine kinase 2 [Source:MGI Symbol;Acc:MGI:1861380]	-
ENSMUSG00000083411	135.142	655.154	828.645	198.537	533.353	25.4094	27.0196	13.8553	29.5246	470.166	23.9522	4.29267	9.49e-21	6.11e-19	Rpl30-ps10	X	71803688	71804034	+	347	processed_pseudogene	ribosomal protein L30, pseudogene 10 [Source:MGI Symbol;Acc:MGI:3646270]	-
ENSMUSG00000021943	36.1648	21.0144	13.8976	24.663	25.1978	169.131	209.981	139.323	130.34	24.1875	162.194	-2.71072	9.96e-21	6.39e-19	Gdf10	14	33923587	33937983	+	5210	protein_coding	growth differentiation factor 10 [Source:MGI Symbol;Acc:MGI:95684]	-
ENSMUSG00000041084	1852.97	2047.05	2668.34	1890.42	1771.19	643.174	768.128	551.133	582.571	2045.99	636.252	1.68438	1.36e-20	8.69e-19	Ostc	3	130695912	130709444	-	2751	protein_coding	oligosaccharyltransferase complex subunit (non-catalytic) [Source:MGI Symbol;Acc:MGI:1913607]	-
ENSMUSG00000009633	85.6535	90.2382	100.758	41.927	66.1442	660.643	334.271	1164.62	1559.76	76.9441	929.823	-3.5984	1.41e-20	8.97e-19	G0s2	1	193272161	193273217	-	871	protein_coding	G0/G1 switch gene 2 [Source:MGI Symbol;Acc:MGI:1316737]	-
ENSMUSG00000020130	1823.47	2307.87	2868.12	2684.56	2455.73	775.779	696.333	830.548	890.78	2427.95	798.36	1.60393	1.54e-20	9.78e-19	Tbc1d15	10	115197872	115251467	-	4261	protein_coding	TBC1 domain family, member 15 [Source:MGI Symbol;Acc:MGI:1913937]	-
ENSMUSG00000037622	535.81	393.092	283.164	596.844	570.1	2157.41	1770.94	2101.39	2050.88	475.802	2020.16	-2.08303	1.76e-20	1.11e-18	Wdtc1	4	133292459	133353481	-	4800	protein_coding	WD and tetratricopeptide repeats 1 [Source:MGI Symbol;Acc:MGI:2685541]	-
ENSMUSG00000079012	18860.9	23696.8	48744.2	33703.2	38277.5	3166.64	6004.52	5659.12	5656.49	32656.5	5121.69	2.67263	1.86e-20	1.17e-18	Serpina3m	12	104338486	104394257	+	1719	protein_coding	serine (or cysteine) peptidase inhibitor, clade A, member 3M [Source:MGI Symbol;Acc:MGI:98378]	-
ENSMUSG00000037211	424.461	368.37	444.724	231.832	331.771	86.5506	95.7265	83.1318	83.5331	360.231	87.2355	2.04482	2.3e-20	1.44e-18	Spry1	3	37639947	37644598	+	2906	protein_coding	sprouty RTK signaling antagonist 1 [Source:MGI Symbol;Acc:MGI:1345139]	-
ENSMUSG00000029752	195.1	163.17	156.348	96.1855	86.0925	23.0272	16.9837	14.625	15.1224	139.379	17.4396	3.00055	2.42e-20	1.51e-18	Asns	6	7675169	7693254	-	2735	protein_coding	asparagine synthetase [Source:MGI Symbol;Acc:MGI:1350929]	-
ENSMUSG00000042712	717.586	782.476	1198.67	609.175	700.289	193.746	221.56	174.731	195.151	801.639	196.297	2.02777	2.56e-20	1.59e-18	Tceal9	X	136245079	136247139	+	1037	protein_coding	transcription elongation factor A like 9 [Source:MGI Symbol;Acc:MGI:109567]	-
ENSMUSG00000023904	74.2331	37.0842	20.8464	20.9635	44.0961	353.349	292.583	304.047	309.649	39.4447	314.907	-2.96888	3.26e-20	2.03e-18	Hcfc1r1	17	23673596	23675227	+	958	protein_coding	host cell factor C1 regulator 1 (XPO1-dependent) [Source:MGI Symbol;Acc:MGI:2663619]	-
ENSMUSG00000031861	203.665	283.076	137.239	224.433	412.614	19.057	35.5114	38.487	29.5246	252.205	30.645	3.04334	3.4e-20	2.1e-18	Lpar2	8	69822429	69831102	+	5837	protein_coding	lysophosphatidic acid receptor 2 [Source:MGI Symbol;Acc:MGI:1858422]	-
ENSMUSG00000023078	122.77	238.575	227.573	319.385	407.364	41.2902	16.9837	14.625	14.4023	263.134	21.8253	3.59542	3.76e-20	2.31e-18	Cxcl13	5	95956951	95961068	+	1150	protein_coding	chemokine (C-X-C motif) ligand 13 [Source:MGI Symbol;Acc:MGI:1888499]	-
ENSMUSG00000019139	550.086	511.762	383.922	450.099	619.446	146.898	125.062	86.9805	144.743	503.063	125.921	2.00022	4.5e-20	2.76e-18	Isyna1	8	70594373	70597290	+	2436	protein_coding	myo-inositol 1-phosphate synthase A1 [Source:MGI Symbol;Acc:MGI:1919030]	-
ENSMUSG00000004768	344.518	597.055	764.369	684.397	570.1	109.578	142.046	146.25	113.058	592.088	127.733	2.2106	5.52e-20	3.38e-18	Rab23	1	33719887	33742564	+	8285	protein_coding	RAB23, member RAS oncogene family [Source:MGI Symbol;Acc:MGI:99833]	-
ENSMUSG00000032802	1423.75	1946.92	2115.91	1441.55	1377.48	484.366	572.815	511.876	511.28	1661.12	520.084	1.6743	5.72e-20	3.49e-18	Srxn1	2	152105516	152111376	+	2820	protein_coding	sulfiredoxin 1 homolog (S. cerevisiae) [Source:MGI Symbol;Acc:MGI:104971]	-
ENSMUSG00000038224	32746.3	26162.9	27560.7	30012.4	32387.6	11678.8	13951.4	10682.4	11886.2	29774	12049.7	1.30509	6.05e-20	3.68e-18	Serpinf2	11	75431732	75439591	-	2324	protein_coding	serine (or cysteine) peptidase inhibitor, clade F, member 2 [Source:MGI Symbol;Acc:MGI:107173]	-
ENSMUSG00000040722	941.237	760.226	771.318	593.144	900.821	262.034	275.6	230.922	262.121	793.349	257.669	1.62344	6.49e-20	3.93e-18	Scamp5	9	57441327	57468060	-	3707	protein_coding	secretory carrier membrane protein 5 [Source:MGI Symbol;Acc:MGI:1928948]	-
ENSMUSG00000089669	105.639	85.2936	104.232	57.958	67.1941	0.794042	0.771988	1.53948	0.720113	84.0634	0.956405	6.45862	6.59e-20	3.97e-18	Tnfsf13	11	69682846	69685784	-	1637	protein_coding	tumor necrosis factor (ligand) superfamily, member 13 [Source:MGI Symbol;Acc:MGI:1916833]	-
ENSMUSG00000022987	75.1848	77.8768	76.4369	92.4861	74.5435	3.17617	6.94789	6.92765	15.1224	79.3056	8.04352	3.28599	6.72e-20	4.04e-18	Zfp641	15	98285585	98296161	-	4288	protein_coding	zinc finger protein 641 [Source:MGI Symbol;Acc:MGI:2442788]	zf-C2H2
ENSMUSG00000026189	372.117	525.359	786.953	549.984	451.46	2389.27	2012.57	2068.29	1970.23	537.175	2110.09	-1.97748	6.83e-20	4.09e-18	Pecr	1	72259167	72284314	-	1516	protein_coding	peroxisomal trans-2-enoyl-CoA reductase [Source:MGI Symbol;Acc:MGI:2148199]	-
ENSMUSG00000044468	721.393	742.92	972.833	1176.42	773.782	151.662	203.805	220.145	270.042	877.47	211.414	2.05185	6.92e-20	4.13e-18	Tent5c	3	100451628	100489324	-	6097	protein_coding	terminal nucleotidyltransferase 5C [Source:MGI Symbol;Acc:MGI:1921895]	-
ENSMUSG00000034586	849.873	425.232	173.72	192.371	437.812	25.4094	37.8274	30.7896	30.2447	415.802	31.0678	3.7447	7.26e-20	4.32e-18	Hid1	11	115347707	115367756	-	4595	protein_coding	HID1 domain containing [Source:MGI Symbol;Acc:MGI:2445087]	-
ENSMUSG00000054252	166.549	192.838	215.413	193.604	183.734	449.428	520.32	546.515	594.813	190.427	527.769	-1.47611	7.32e-20	4.34e-18	Fgfr3	5	33721674	33737068	+	7158	protein_coding	fibroblast growth factor receptor 3 [Source:MGI Symbol;Acc:MGI:95524]	-
ENSMUSG00000015702	55.1989	97.655	90.3345	72.7557	65.0943	10.3226	10.0358	8.46713	8.64136	76.2077	9.36672	3.01677	8.13e-20	4.81e-18	Anxa9	3	95296096	95307176	-	2073	protein_coding	annexin A9 [Source:MGI Symbol;Acc:MGI:1923711]	-
ENSMUSG00000078584	311.208	295.437	227.573	340.349	395.815	956.821	944.913	932.924	1080.89	314.077	978.887	-1.63557	8.75e-20	5.15e-18	AU022252	4	119203570	119232712	-	9570	protein_coding	expressed sequence AU022252 [Source:MGI Symbol;Acc:MGI:2140466]	-
ENSMUSG00000062545	35.2131	32.1396	13.8976	32.0618	15.7486	240.595	121.202	217.836	249.159	25.8122	207.198	-2.98631	1.19e-19	6.96e-18	Tlr12	4	128615443	128618619	-	3177	protein_coding	toll-like receptor 12 [Source:MGI Symbol;Acc:MGI:3045221]	-
ENSMUSG00000083061	111.35	216.324	363.075	181.273	211.032	28.5855	29.3355	23.8619	33.1252	216.611	28.727	2.90738	1.83e-19	1.07e-17	Gm12191	11	49678710	49679057	-	348	processed_pseudogene	predicted gene 12191 [Source:MGI Symbol;Acc:MGI:3651293]	-
ENSMUSG00000030275	2713.31	4474.83	4120.64	3587.23	4376.02	1409.43	1150.26	1032.22	1050.64	3854.41	1160.64	1.73149	1.87e-19	1.09e-17	Etnk1	6	143167221	143232307	+	14151	protein_coding	ethanolamine kinase 1 [Source:MGI Symbol;Acc:MGI:1922570]	-
ENSMUSG00000029177	352.131	369.606	482.942	461.197	287.675	70.6698	62.531	96.9871	113.778	390.71	85.9914	2.18006	1.87e-19	1.09e-17	Cenpa	5	30666777	30674830	+	5860	protein_coding	centromere protein A [Source:MGI Symbol;Acc:MGI:88375]	-
ENSMUSG00000048924	276.946	522.887	455.147	398.307	479.808	125.459	107.306	103.145	107.297	426.619	110.802	1.94368	1.94e-19	1.12e-17	Ccdc125	13	100669717	100697240	+	2469	protein_coding	coiled-coil domain containing 125 [Source:MGI Symbol;Acc:MGI:1923291]	-
ENSMUSG00000053279	454.915	1008.69	1700.72	845.94	545.952	12408.5	6216.82	8357.06	6352.12	911.244	8333.62	-3.19456	1.96e-19	1.13e-17	Aldh1a1	19	20492715	20643462	+	4934	protein_coding	aldehyde dehydrogenase family 1, subfamily A1 [Source:MGI Symbol;Acc:MGI:1353450]	-
ENSMUSG00000027605	809.902	433.885	606.284	415.571	321.272	1939.05	3206.84	3449.2	3332.68	517.383	2981.94	-2.52694	1.98e-19	1.14e-17	Acss2	2	155517948	155585724	+	10163	protein_coding	acyl-CoA synthetase short-chain family member 2 [Source:MGI Symbol;Acc:MGI:1890410]	-
ENSMUSG00000027048	2096.61	3080.46	2176.71	3329.5	2768.61	9446.72	9249.18	7740.5	7793.78	2690.38	8557.55	-1.66927	2.08e-19	1.19e-17	Abcb11	2	69238282	69342616	-	5146	protein_coding	ATP-binding cassette, sub-family B (MDR/TAP), member 11 [Source:MGI Symbol;Acc:MGI:1351619]	-
ENSMUSG00000038286	622.416	668.751	863.389	770.718	669.841	1964.46	1784.06	1758.85	1721.79	719.023	1807.29	-1.33218	2.13e-19	1.22e-17	Bphl	13	34037597	34074074	+	2945	protein_coding	biphenyl hydrolase-like (serine hydrolase, breast epithelial mucin-associated antigen) [Source:MGI Symbol;Acc:MGI:1915271]	-
ENSMUSG00000027695	512.018	551.318	437.775	538.886	607.897	122.283	202.261	166.264	159.145	529.579	162.488	1.70578	2.25e-19	1.28e-17	Pld1	3	27938695	28133362	+	12961	protein_coding	phospholipase D1 [Source:MGI Symbol;Acc:MGI:109585]	-
ENSMUSG00000026109	58.0541	98.8912	130.29	108.517	51.4455	5.5583	0.771988	0	0	89.4396	1.58257	5.85235	2.8e-19	1.59e-17	Tmeff2	1	50900647	51187270	+	6707	protein_coding	transmembrane protein with EGF-like and two follistatin-like domains 2 [Source:MGI Symbol;Acc:MGI:1861735]	-
ENSMUSG00000026547	1951	1087.8	1165.66	1196.15	1798.49	250.917	427.681	254.014	293.806	1439.82	306.605	2.23216	3.19e-19	1.81e-17	Tagln2	1	172500047	172507380	+	2082	protein_coding	transgelin 2 [Source:MGI Symbol;Acc:MGI:1312985]	-
ENSMUSG00000028751	94.2189	121.142	72.9625	80.1546	142.787	0	0	0	0	102.253	0	9.51328	3.39e-19	1.91e-17	Pla2g2e	4	138877942	138882817	+	917	protein_coding	phospholipase A2, group IIE [Source:MGI Symbol;Acc:MGI:1349660]	-
ENSMUSG00000015966	354.986	459.844	354.389	348.981	365.368	109.578	149.766	105.454	120.979	376.714	121.444	1.63318	3.82e-19	2.15e-17	Il17rb	14	29996135	30008896	-	3707	protein_coding	interleukin 17 receptor B [Source:MGI Symbol;Acc:MGI:1355292]	-
ENSMUSG00000037533	810.853	1199.06	865.127	1201.09	1039.41	315.235	301.075	365.626	362.217	1023.11	336.038	1.60625	3.86e-19	2.16e-17	Rapgef6	11	54522847	54699285	+	13049	protein_coding	Rap guanine nucleotide exchange factor (GEF) 6 [Source:MGI Symbol;Acc:MGI:2384761]	-
ENSMUSG00000000958	335	302.854	198.041	204.703	228.88	65.1115	67.9349	54.6515	60.4895	253.896	62.0468	2.03704	3.93e-19	2.19e-17	Slc7a7	14	54369442	54417780	-	3315	protein_coding	solute carrier family 7 (cationic amino acid transporter, y+ system), member 7 [Source:MGI Symbol;Acc:MGI:1337120]	-
ENSMUSG00000009566	651.919	419.051	545.481	442.7	653.043	1657.96	1537.03	1928.2	1994.71	542.439	1779.47	-1.71273	3.95e-19	2.2e-17	Fpgs	2	32682609	32704145	-	3802	protein_coding	folylpolyglutamyl synthetase [Source:MGI Symbol;Acc:MGI:95576]	-
ENSMUSG00000000686	45.6819	66.7515	60.8021	129.481	77.6932	370.818	370.554	441.06	481.035	76.0818	415.867	-2.45142	5.82e-19	3.23e-17	Abhd15	11	77515121	77538607	+	3035	protein_coding	abhydrolase domain containing 15 [Source:MGI Symbol;Acc:MGI:1914727]	-
ENSMUSG00000022464	5560.82	4211.53	3979.93	6386.47	3565.49	18035.9	16146.9	18257.4	14219.3	4740.85	16664.9	-1.81348	6.89e-19	3.82e-17	Slc38a4	15	96994820	97055956	-	4261	protein_coding	solute carrier family 38, member 4 [Source:MGI Symbol;Acc:MGI:1916604]	-
ENSMUSG00000021725	115.156	189.129	109.444	97.4187	153.287	20.6451	13.8958	16.9343	28.8045	132.887	20.0699	2.72552	7.43e-19	4.1e-17	Parp8	13	116854820	117025537	-	8882	protein_coding	poly (ADP-ribose) polymerase family, member 8 [Source:MGI Symbol;Acc:MGI:1098713]	-
ENSMUSG00000017868	165.597	97.655	152.874	242.93	133.338	835.333	713.317	605.015	728.034	158.479	720.425	-2.18449	8.12e-19	4.46e-17	Sgk2	2	162987330	163014127	+	3412	protein_coding	serum/glucocorticoid regulated kinase 2 [Source:MGI Symbol;Acc:MGI:1351318]	-
ENSMUSG00000029458	879.376	741.684	618.444	850.872	748.584	2281.28	1813.4	1906.64	2076.09	767.792	2019.35	-1.39326	9.39e-19	5.15e-17	Brap	5	121660563	121687256	+	8419	protein_coding	BRCA1 associated protein [Source:MGI Symbol;Acc:MGI:1919649]	-
ENSMUSG00000021187	136.094	310.271	208.464	251.562	254.078	42.8783	23.1596	48.4936	41.7666	232.094	39.0745	2.56944	1.2e-18	6.56e-17	Tc2n	12	101645443	101718523	-	6096	protein_coding	tandem C2 domains, nuclear [Source:MGI Symbol;Acc:MGI:1921663]	-
ENSMUSG00000006818	876.521	908.563	998.891	1074.07	891.372	2772.8	2285.86	2149.11	2121.45	949.884	2332.3	-1.29662	1.54e-18	8.39e-17	Sod2	17	13006846	13040063	+	10008	protein_coding	superoxide dismutase 2, mitochondrial [Source:MGI Symbol;Acc:MGI:98352]	-
ENSMUSG00000035112	378.779	304.09	107.707	323.085	202.632	43.6723	17.7557	14.625	22.3235	263.259	24.5941	3.42478	1.74e-18	9.43e-17	Wnk4	11	101260567	101277409	+	4148	protein_coding	WNK lysine deficient protein kinase 4 [Source:MGI Symbol;Acc:MGI:1917097]	-
ENSMUSG00000051177	406.378	430.177	396.082	421.737	359.069	174.689	161.345	143.941	131.061	402.688	152.759	1.39904	1.74e-18	9.43e-17	Plcb1	2	134786067	135475258	+	11115	protein_coding	phospholipase C, beta 1 [Source:MGI Symbol;Acc:MGI:97613]	-
ENSMUSG00000036687	55.1989	34.6119	34.744	57.958	55.6451	172.307	209.209	193.205	188.67	47.6316	190.847	-1.98472	1.78e-18	9.62e-17	Tmem184a	5	139802485	139819917	-	5277	protein_coding	transmembrane protein 184a [Source:MGI Symbol;Acc:MGI:2385897]	-
ENSMUSG00000057933	4.75853	4.94456	6.94881	0	1.04991	105.608	73.3388	81.5923	51.128	3.54036	77.9167	-4.52988	1.83e-18	9.86e-17	Gsta2	9	78331018	78355788	-	1177	protein_coding	glutathione S-transferase, alpha 2 (Yc2) [Source:MGI Symbol;Acc:MGI:95863]	-
ENSMUSG00000097691	0	0	0	0	0	67.4936	111.938	54.6515	90.7342	0	81.2044	-8.50572	2.48e-18	1.33e-16	9030616G12Rik	10	128971197	128978115	+	644	lincRNA	RIKEN cDNA 9030616G12 gene [Source:MGI Symbol;Acc:MGI:1924949]	-
ENSMUSG00000023914	42.8268	67.9877	175.457	115.916	158.536	0	0	0	0	112.145	0	9.63631	2.7e-18	1.44e-16	Mep1a	17	43474324	43502812	-	3452	protein_coding	meprin 1 alpha [Source:MGI Symbol;Acc:MGI:96963]	-
ENSMUSG00000023367	5756.87	5531.72	6373.79	5448.05	5019.61	2501.23	2573.81	1948.21	1999.75	5626.01	2255.75	1.31839	2.85e-18	1.52e-16	Tmem176a	6	48840919	48847071	+	3810	protein_coding	transmembrane protein 176A [Source:MGI Symbol;Acc:MGI:1913308]	-
ENSMUSG00000026822	3258.64	5043.45	7994.6	4595.94	7523.64	92.1089	375.958	123.158	48.2476	5683.26	159.868	5.15189	3.13e-18	1.66e-16	Lcn2	2	32384633	32388252	-	2623	protein_coding	lipocalin 2 [Source:MGI Symbol;Acc:MGI:96757]	-
ENSMUSG00000060376	290.27	216.324	152.874	270.059	279.276	907.591	799.779	783.594	794.285	241.761	821.312	-1.75748	3.42e-18	1.81e-16	Bckdha	7	25629946	25658981	-	1899	protein_coding	branched chain ketoacid dehydrogenase E1, alpha polypeptide [Source:MGI Symbol;Acc:MGI:107701]	-
ENSMUSG00000074261	104.688	113.725	138.976	71.5226	161.686	0.794042	1.54398	0	0	118.119	0.584504	7.68618	3.49e-18	1.84e-16	Erich4	7	25614620	25615892	-	911	protein_coding	glutamate rich 4 [Source:MGI Symbol;Acc:MGI:3646269]	-
ENSMUSG00000042312	74.2331	42.0287	45.1673	53.0254	58.7948	208.833	199.173	196.283	202.352	54.6499	201.66	-1.86613	3.51e-18	1.85e-16	S100a13	3	90514435	90524581	+	715	protein_coding	S100 calcium binding protein A13 [Source:MGI Symbol;Acc:MGI:109581]	-
ENSMUSG00000015647	341.662	295.437	166.771	203.469	331.771	50.8187	68.7069	50.8028	51.128	267.822	55.3641	2.27928	3.67e-18	1.93e-16	Lama5	2	180176373	180225859	-	11388	protein_coding	laminin, alpha 5 [Source:MGI Symbol;Acc:MGI:105382]	-
ENSMUSG00000044080	213.182	244.756	302.273	244.163	217.331	880.593	713.317	695.844	601.294	244.341	722.762	-1.56987	4.32e-18	2.26e-16	S100a1	3	90511034	90514392	-	694	protein_coding	S100 calcium binding protein A1 [Source:MGI Symbol;Acc:MGI:1338917]	-
ENSMUSG00000026576	1914.83	3338.81	3354.54	2854.74	1975.93	760.693	806.727	742.028	651.702	2687.77	740.288	1.85976	5.09e-18	2.66e-16	Atp1b1	1	164437109	164458355	-	3081	protein_coding	ATPase, Na+/K+ transporting, beta 1 polypeptide [Source:MGI Symbol;Acc:MGI:88108]	-
ENSMUSG00000021678	191.293	186.657	43.4301	66.59	51.4455	2.38213	5.40391	2.30922	3.60056	107.883	3.42396	4.98033	5.35e-18	2.78e-16	F2rl1	13	95511732	95525227	-	2741	protein_coding	coagulation factor II (thrombin) receptor-like 1 [Source:MGI Symbol;Acc:MGI:101910]	-
ENSMUSG00000027864	606.237	597.055	300.536	415.571	498.706	90.5208	124.29	118.54	129.62	483.621	115.743	2.06509	5.45e-18	2.83e-16	Ptgfrn	3	101040232	101110278	-	10464	protein_coding	prostaglandin F2 receptor negative regulator [Source:MGI Symbol;Acc:MGI:1277114]	-
ENSMUSG00000050708	6542.98	4474.83	6233.08	4444.27	4260.53	15437	14761.9	15119.2	14752.2	5191.14	15017.6	-1.53263	6.06e-18	3.14e-16	Ftl1	7	45457944	45459884	-	1340	protein_coding	ferritin light polypeptide 1 [Source:MGI Symbol;Acc:MGI:95589]	-
ENSMUSG00000060227	270.284	480.858	343.966	515.456	360.118	94.4911	99.5864	106.224	111.618	394.137	102.98	1.93532	6.67e-18	3.44e-16	Casc4	2	121866970	121936220	+	5858	protein_coding	cancer susceptibility candidate 4 [Source:MGI Symbol;Acc:MGI:2443129]	-
ENSMUSG00000039601	1.90341	8.65298	8.68601	8.63204	7.34936	96.0791	57.1271	69.2765	86.4136	7.04476	77.2241	-3.50521	6.81e-18	3.5e-16	Rcan2	17	43801351	44039516	+	4372	protein_coding	regulator of calcineurin 2 [Source:MGI Symbol;Acc:MGI:1858219]	-
ENSMUSG00000033684	2249.83	1278.17	1513.1	1132.03	2043.12	7193.23	6922.41	5271.94	6468.77	1643.25	6464.09	-1.9753	7.06e-18	3.62e-16	Qsox1	1	155776029	155812889	-	8291	protein_coding	quiescin Q6 sulfhydryl oxidase 1 [Source:MGI Symbol;Acc:MGI:1330818]	-
ENSMUSG00000029380	88.5087	346.119	343.966	221.967	624.695	27.7915	29.3355	23.0922	24.4838	325.051	26.1758	3.63437	7.25e-18	3.71e-16	Cxcl1	5	90891241	90893115	+	1875	protein_coding	chemokine (C-X-C motif) ligand 1 [Source:MGI Symbol;Acc:MGI:108068]	-
ENSMUSG00000053560	867.956	796.074	1123.97	874.302	867.224	284.267	395.258	288.652	279.404	905.905	311.895	1.5371	7.35e-18	3.74e-16	Ier2	8	84661331	84662852	-	1522	protein_coding	immediate early response 2 [Source:MGI Symbol;Acc:MGI:104815]	-
ENSMUSG00000031372	43.7785	96.4189	123.341	72.7557	102.891	0	0	0	0	87.8371	0	9.28135	7.36e-18	3.74e-16	Trex2	X	73433705	73435344	-	1017	protein_coding	three prime repair exonuclease 2 [Source:MGI Symbol;Acc:MGI:1346343]	-
ENSMUSG00000022550	154.176	91.4743	112.918	119.615	92.3919	419.254	363.606	346.383	399.663	114.115	382.226	-1.74014	8.09e-18	4.1e-16	Adck5	15	76576358	76595816	+	3633	protein_coding	aarF domain containing kinase 5 [Source:MGI Symbol;Acc:MGI:2679274]	-
ENSMUSG00000029368	3.0083e+06	4.22072e+06	5.53116e+06	4.3954e+06	3.70097e+06	984728	1.28599e+06	1.31707e+06	1.41654e+06	4.17131e+06	1.25108e+06	1.73733	8.58e-18	4.33e-16	Alb	5	90460897	90476602	+	2342	protein_coding	albumin [Source:MGI Symbol;Acc:MGI:87991]	-
ENSMUSG00000112006	52.3438	67.9877	57.3277	83.8541	58.7948	309.677	250.124	219.376	203.792	64.0616	245.742	-1.94086	9.11e-18	4.59e-16	Gm48633	12	7911889	7950061	-	876	lincRNA	predicted gene, 48633 [Source:MGI Symbol;Acc:MGI:6098238]	-
ENSMUSG00000029456	116.108	102.6	144.188	165.242	159.586	419.254	403.75	491.863	417.666	137.545	433.133	-1.65669	9.49e-18	4.76e-16	Acad10	5	121621026	121660514	-	6068	protein_coding	acyl-Coenzyme A dehydrogenase family, member 10 [Source:MGI Symbol;Acc:MGI:1919235]	-
ENSMUSG00000055312	26.6478	32.1396	34.744	28.3624	15.7486	172.307	159.029	110.842	126.02	27.5285	142.05	-2.38774	1.36e-17	6.74e-16	Them7	2	105224320	105379796	+	1556	protein_coding	thioesterase superfamily member 7 [Source:MGI Symbol;Acc:MGI:1921338]	-
ENSMUSG00000037949	582.444	572.333	437.775	511.756	501.856	212.009	226.192	210.909	195.871	521.233	211.245	1.30564	1.44e-17	7.15e-16	Ano10	9	122175874	122294423	-	5910	protein_coding	anoctamin 10 [Source:MGI Symbol;Acc:MGI:2143103]	-
ENSMUSG00000039616	273.14	297.91	300.536	298.422	320.222	821.04	760.408	652.739	643.781	298.046	719.492	-1.2718	1.55e-17	7.66e-16	Mocos	18	24653691	24701556	+	2884	protein_coding	molybdenum cofactor sulfurase [Source:MGI Symbol;Acc:MGI:1915841]	-
ENSMUSG00000021417	806.095	517.942	614.97	759.619	678.241	2445.65	1591.84	2733.34	2852.37	675.373	2405.8	-1.83193	1.59e-17	7.83e-16	Eci2	13	34977748	35027096	-	5540	protein_coding	enoyl-Coenzyme A delta isomerase 2 [Source:MGI Symbol;Acc:MGI:1346064]	-
ENSMUSG00000020311	826.081	983.967	1018	1106.13	802.13	354.937	361.29	399.495	392.462	947.262	377.046	1.32768	1.6e-17	7.86e-16	Erlec1	11	30930774	30954335	-	3260	protein_coding	endoplasmic reticulum lectin 1 [Source:MGI Symbol;Acc:MGI:1914003]	-
ENSMUSG00000030382	3395.69	3745.5	5102.16	5397.49	4198.58	12672.1	12502.3	12503.6	11266.9	4367.88	12236.2	-1.48646	1.62e-17	7.92e-16	Slc27a5	7	12988346	12998192	-	2438	protein_coding	solute carrier family 27 (fatty acid transporter), member 5 [Source:MGI Symbol;Acc:MGI:1347100]	-
ENSMUSG00000096606	14.2756	19.7782	15.6348	41.927	40.9464	181.042	177.557	178.579	162.025	26.5124	174.801	-2.70902	1.85e-17	9.05e-16	Tpbgl	7	99624082	99627103	-	3022	protein_coding	trophoblast glycoprotein-like [Source:MGI Symbol;Acc:MGI:3646425]	-
ENSMUSG00000001622	91.3638	75.4045	71.2253	50.5591	72.4437	0	0	0	0	72.1993	0	9.00937	1.91e-17	9.29e-16	Csn3	5	87925579	87932665	+	4152	protein_coding	casein kappa [Source:MGI Symbol;Acc:MGI:107461]	-
ENSMUSG00000022237	108.494	70.46	71.2253	92.4861	37.7967	705.904	440.805	374.093	355.736	76.0925	469.134	-2.6219	2.05e-17	9.94e-16	Ankrd33b	15	31291478	31367726	-	8761	protein_coding	ankyrin repeat domain 33B [Source:MGI Symbol;Acc:MGI:1917904]	-
ENSMUSG00000022574	490.129	404.218	538.533	480.928	540.703	1230.77	1212.02	1079.17	1095.29	490.902	1154.31	-1.23416	2.25e-17	1.08e-15	Naprt	15	75890956	75894481	-	2344	protein_coding	nicotinate phosphoribosyltransferase [Source:MGI Symbol;Acc:MGI:2442664]	-
ENSMUSG00000084132	137.046	112.489	154.611	214.568	95.5416	8.73447	22.3876	23.8619	23.7637	142.851	19.6869	2.85384	2.52e-17	1.21e-15	Gm15982	5	74356583	74358419	-	554	transcribed_unprocessed_pseudogene	predicted gene 15982 [Source:MGI Symbol;Acc:MGI:3801722]	-
ENSMUSG00000022123	58.0541	139.684	45.1673	125.781	66.1442	0	0	0	0	86.9661	0	9.27612	2.54e-17	1.22e-15	Scel	14	103513342	103612797	+	2503	protein_coding	sciellin [Source:MGI Symbol;Acc:MGI:1891228]	-
ENSMUSG00000033530	66.6194	46.9733	38.2184	57.958	35.6969	266.798	172.925	217.066	202.352	49.0932	214.785	-2.11767	2.57e-17	1.23e-15	Ttc7b	12	100300770	100520826	-	7320	protein_coding	tetratricopeptide repeat domain 7B [Source:MGI Symbol;Acc:MGI:2144724]	-
ENSMUSG00000045975	628.126	773.823	542.007	794.147	517.605	2028.78	1796.42	1832.75	1726.83	651.142	1846.19	-1.50304	2.68e-17	1.28e-15	C2cd2	16	97855209	97962598	-	7767	protein_coding	C2 calcium-dependent domain containing 2 [Source:MGI Symbol;Acc:MGI:1891883]	-
ENSMUSG00000046179	11.4205	23.4867	1.7372	9.86518	18.8983	111.96	158.257	107.763	241.238	13.0816	154.805	-3.52744	2.85e-17	1.36e-15	E2f8	7	48866429	48881596	-	5443	protein_coding	E2F transcription factor 8 [Source:MGI Symbol;Acc:MGI:1922038]	E2F
ENSMUSG00000058997	791.819	791.129	488.154	944.591	860.925	2622.72	2127.6	3282.17	3117.37	775.324	2787.46	-1.84459	3.41e-17	1.62e-15	Vwa8	14	78849052	79202310	+	12639	protein_coding	von Willebrand factor A domain containing 8 [Source:MGI Symbol;Acc:MGI:1919008]	-
ENSMUSG00000027322	137.046	142.156	102.495	160.309	139.638	337.468	388.31	422.587	391.021	136.329	384.846	-1.49056	3.45e-17	1.63e-15	Siglec1	2	131069220	131086765	-	7143	protein_coding	sialic acid binding Ig-like lectin 1, sialoadhesin [Source:MGI Symbol;Acc:MGI:99668]	-
ENSMUSG00000097113	42.8268	59.3347	46.9045	70.2894	39.8965	3.17617	5.40391	0.769739	3.60056	51.8504	3.2376	3.99749	3.62e-17	1.7e-15	Gm19705	1	136670769	136690804	+	1558	lincRNA	predicted gene, 19705 [Source:MGI Symbol;Acc:MGI:5011890]	-
ENSMUSG00000040093	39.0199	13.5975	38.2184	36.9944	32.5471	164.367	334.271	164.724	205.232	32.0755	217.148	-2.76029	3.64e-17	1.71e-15	Bmf	2	118528757	118549687	-	5253	protein_coding	BCL2 modifying factor [Source:MGI Symbol;Acc:MGI:2176433]	-
ENSMUSG00000042104	105.639	164.407	125.079	196.071	145.937	27.7915	38.5994	31.5593	35.2855	147.426	33.3089	2.14468	3.79e-17	1.77e-15	Uggt2	14	118985039	119099430	-	12796	protein_coding	UDP-glucose glycoprotein glucosyltransferase 2 [Source:MGI Symbol;Acc:MGI:1913685]	-
ENSMUSG00000009013	628.126	736.739	618.444	611.641	676.141	195.334	218.473	92.3687	136.821	654.218	160.749	2.0256	3.88e-17	1.81e-15	Dynll1	5	115297110	115300999	-	3890	protein_coding	dynein light chain LC8-type 1 [Source:MGI Symbol;Acc:MGI:1861457]	-
ENSMUSG00000031278	4655.75	6462.54	4878.06	5240.88	3328.21	1542.82	1449.02	873.654	951.989	4913.09	1204.37	2.02837	4.41e-17	2.06e-15	Acsl4	X	142317993	142390535	-	5405	protein_coding	acyl-CoA synthetase long-chain family member 4 [Source:MGI Symbol;Acc:MGI:1354713]	-
ENSMUSG00000021182	283.608	191.602	107.707	181.273	232.03	31.7617	36.2834	45.4146	38.166	199.244	37.9064	2.40039	4.49e-17	2.09e-15	Ccdc88c	12	100911523	101029056	-	11386	protein_coding	coiled-coil domain containing 88C [Source:MGI Symbol;Acc:MGI:1915589]	-
ENSMUSG00000037443	2890.33	3196.66	2690.93	2901.6	3434.25	1429.28	1389.58	1213.11	1095.29	3022.75	1281.81	1.23808	4.83e-17	2.24e-15	Cep85	4	134129858	134187112	-	5269	protein_coding	centrosomal protein 85 [Source:MGI Symbol;Acc:MGI:1917262]	-
ENSMUSG00000028715	14.2756	14.8337	33.0068	70.2894	50.3956	1086.25	1064.57	7645.82	13337.2	36.5602	5783.46	-7.30603	4.93e-17	2.28e-15	Cyp4a14	4	115486200	115496142	-	2601	protein_coding	cytochrome P450, family 4, subfamily a, polypeptide 14 [Source:MGI Symbol;Acc:MGI:1096550]	-
ENSMUSG00000022347	0.951706	0	3.4744	2.4663	2.09982	16.6749	8589.91	3446.89	5401.57	1.79844	4363.76	-11.2821	5.29e-17	2.44e-15	A1bg	15	60896859	60923012	-	2400	protein_coding	alpha-1-B glycoprotein [Source:MGI Symbol;Acc:MGI:2152878]	-
ENSMUSG00000025153	4079.01	2635.45	2835.11	1826.29	2510.33	8364.44	13526.8	10570.1	11773.8	2777.24	11058.8	-1.9933	6.11e-17	2.81e-15	Fasn	11	120805846	120824547	-	10947	protein_coding	fatty acid synthase [Source:MGI Symbol;Acc:MGI:95485]	-
ENSMUSG00000029810	6658.13	6007.64	5949.92	5280.34	5560.31	2625.9	2792.28	1984.39	2368.45	5891.27	2442.75	1.27013	6.46e-17	2.96e-15	Tmem176b	6	48833818	48841496	-	2371	protein_coding	transmembrane protein 176B [Source:MGI Symbol;Acc:MGI:1916348]	-
ENSMUSG00000019935	8.56535	22.2505	13.8976	9.86518	14.6987	181.836	64.075	237.849	562.408	13.8555	261.542	-4.24576	6.87e-17	3.14e-15	Slc17a8	10	89574020	89621253	-	4720	protein_coding	solute carrier family 17 (sodium-dependent inorganic phosphate cotransporter), member 8 [Source:MGI Symbol;Acc:MGI:3039629]	-
ENSMUSG00000020777	10923.7	6425.45	5119.53	8300.32	6945.14	27986	22637	36831.2	38728.4	7542.83	31545.7	-2.06411	7.2e-17	3.28e-15	Acox1	11	116171888	116199045	-	5082	protein_coding	acyl-Coenzyme A oxidase 1, palmitoyl [Source:MGI Symbol;Acc:MGI:1330812]	-
ENSMUSG00000029369	11350	19203.4	20356.5	17664.8	13154.3	3789.96	5330.57	4907.09	5156.73	16345.8	4796.09	1.76889	7.37e-17	3.35e-15	Afm	5	90518932	90553543	+	3038	protein_coding	afamin [Source:MGI Symbol;Acc:MGI:2429409]	-
ENSMUSG00000003762	1297.18	702.127	1028.42	866.903	2199.56	217.568	243.176	183.968	210.993	1218.84	213.926	2.51095	7.69e-17	3.49e-15	Coq8b	7	27233023	27257950	+	5586	protein_coding	coenzyme Q8B [Source:MGI Symbol;Acc:MGI:1924139]	-
ENSMUSG00000045282	235.071	200.255	385.659	291.023	237.279	1075.93	1053.76	798.989	843.252	269.857	942.983	-1.81043	8.59e-17	3.89e-15	Tmem86b	7	4628040	4631422	-	1917	protein_coding	transmembrane protein 86B [Source:MGI Symbol;Acc:MGI:1915505]	-
ENSMUSG00000020255	824.177	1223.78	620.181	767.018	1383.78	231.066	199.173	256.323	230.436	963.787	229.25	2.07278	8.74e-17	3.95e-15	D10Wsu102e	10	83360221	83488505	+	123179	protein_coding	DNA segment, Chr 10, Wayne State University 102, expressed [Source:MGI Symbol;Acc:MGI:106381]	-
ENSMUSG00000066072	39.9716	101.363	229.311	217.034	78.7431	2710.86	2079.73	9254.57	13305.5	133.285	6837.67	-5.68366	8.85e-17	3.98e-15	Cyp4a10	4	115518264	115533649	+	2109	protein_coding	cytochrome P450, family 4, subfamily a, polypeptide 10 [Source:MGI Symbol;Acc:MGI:88611]	-
ENSMUSG00000097908	15.2273	12.3614	15.6348	17.2641	12.5989	98.4613	101.902	62.3489	88.5739	14.6173	87.8216	-2.59237	9.23e-17	4.15e-15	4933404O12Rik	5	136919146	136937112	+	4748	lincRNA	RIKEN cDNA 4933404O12 gene [Source:MGI Symbol;Acc:MGI:1914002]	-
ENSMUSG00000097148	0.951706	3.70842	1.7372	3.69944	1.04991	142.134	57.1271	76.9739	44.647	2.22934	80.2204	-5.20816	1.06e-16	4.75e-15	Gm3839	14	11280735	11356726	-	1712	protein_coding	predicted pseudogene 3839 [Source:MGI Symbol;Acc:MGI:3782011]	-
ENSMUSG00000032024	272.188	133.503	95.5461	114.683	149.087	17.4689	29.3355	11.5461	15.1224	153.001	18.3682	3.06529	1.16e-16	5.2e-15	Clmp	9	40685962	40785319	+	4591	protein_coding	CXADR-like membrane protein [Source:MGI Symbol;Acc:MGI:1918816]	-
ENSMUSG00000048376	1569.36	2054.46	1382.81	1302.2	1314.48	612.207	411.469	389.488	416.225	1524.67	457.347	1.73745	1.19e-16	5.32e-15	F2r	13	95601803	95618487	-	3336	protein_coding	coagulation factor II (thrombin) receptor [Source:MGI Symbol;Acc:MGI:101802]	-
ENSMUSG00000003623	1241.02	2547.68	2604.07	2556.32	1467.77	8145.29	7448.91	12986.3	13147.1	2083.37	10431.9	-2.3245	1.43e-16	6.34e-15	Crot	5	8966033	8997324	-	5456	protein_coding	carnitine O-octanoyltransferase [Source:MGI Symbol;Acc:MGI:1921364]	-
ENSMUSG00000054676	1133.48	974.078	849.492	1173.96	1208.44	2523.47	2591.56	2371.57	2743.63	1067.89	2557.56	-1.2585	1.64e-16	7.26e-15	1600014C10Rik	7	38183217	38197568	+	3949	protein_coding	RIKEN cDNA 1600014C10 gene [Source:MGI Symbol;Acc:MGI:1919494]	-
ENSMUSG00000022114	137.046	163.17	95.5461	88.7867	116.54	29.3796	26.2476	16.1645	22.3235	120.218	23.5288	2.35874	1.66e-16	7.33e-15	Spry2	14	105891947	105896819	-	2087	protein_coding	sprouty RTK signaling antagonist 2 [Source:MGI Symbol;Acc:MGI:1345138]	-
ENSMUSG00000045672	17.1307	16.0698	22.5836	18.4972	11.549	88.9328	84.9186	76.2042	100.816	17.1661	87.7178	-2.38027	1.82e-16	8.01e-15	Col27a1	4	63214004	63334991	+	13022	protein_coding	collagen, type XXVII, alpha 1 [Source:MGI Symbol;Acc:MGI:2672118]	-
ENSMUSG00000029247	1118.25	1354.81	1421.03	1427.99	1126.55	4141.73	3361.23	2996.59	2935.18	1289.73	3358.68	-1.38161	1.84e-16	8.1e-15	Paics	5	76951307	76967509	+	3139	protein_coding	phosphoribosylaminoimidazole carboxylase, phosphoribosylaminoribosylaminoimidazole, succinocarboxamide synthetase [Source:MGI Symbol;Acc:MGI:1914304]	-
ENSMUSG00000003053	692.842	1482.13	3292	2027.3	1401.63	14813.7	10665	11872.5	12357.9	1779.18	12427.2	-2.80505	1.88e-16	8.25e-15	Cyp2c29	19	39269405	39330713	+	3061	protein_coding	cytochrome P450, family 2, subfamily c, polypeptide 29 [Source:MGI Symbol;Acc:MGI:103238]	-
ENSMUSG00000024863	798.481	1163.21	1907.45	1365.09	900.821	4110.76	5867.11	5330.44	5804.11	1227.01	5278.1	-2.1063	1.91e-16	8.34e-15	Mbl2	19	30232928	30239685	+	1101	protein_coding	mannose-binding lectin (protein C) 2 [Source:MGI Symbol;Acc:MGI:96924]	-
ENSMUSG00000061665	1499.89	2122.45	1269.89	1809.03	1555.96	555.036	534.987	657.357	595.533	1651.45	585.728	1.49577	1.92e-16	8.37e-15	Cd2ap	17	42792951	42876665	-	15864	protein_coding	CD2-associated protein [Source:MGI Symbol;Acc:MGI:1330281]	-
ENSMUSG00000042628	335	354.772	331.806	344.048	442.011	1045.75	964.985	822.851	819.489	361.528	913.27	-1.3352	2.36e-16	1.03e-14	Zfyve1	12	83546558	83597222	-	8343	protein_coding	zinc finger, FYVE domain containing 1 [Source:MGI Symbol;Acc:MGI:3026685]	-
ENSMUSG00000027796	41.8751	23.4867	13.8976	50.5591	14.6987	278.709	385.222	162.415	213.874	28.9034	260.055	-3.15416	2.56e-16	1.11e-14	Smad9	3	54755582	54801257	+	5368	protein_coding	SMAD family member 9 [Source:MGI Symbol;Acc:MGI:1859993]	MH1
ENSMUSG00000034171	1026.89	700.891	653.188	818.81	647.793	2255.87	2013.34	2008.25	2141.62	769.515	2104.77	-1.45009	2.72e-16	1.18e-14	Faah	4	115967145	116017926	-	7834	protein_coding	fatty acid amide hydrolase [Source:MGI Symbol;Acc:MGI:109609]	-
ENSMUSG00000049555	12.3722	39.5565	26.058	22.1967	70.3438	283.473	294.127	257.863	291.646	34.1054	281.777	-3.04036	2.78e-16	1.2e-14	Tmie	9	110865711	110880113	-	3094	protein_coding	transmembrane inner ear [Source:MGI Symbol;Acc:MGI:2159400]	-
ENSMUSG00000030946	106.591	113.725	224.099	220.733	260.377	1017.17	913.261	879.812	743.877	185.105	888.53	-2.26573	2.8e-16	1.21e-14	Lhpp	7	132610638	132706420	+	2416	protein_coding	phospholysine phosphohistidine inorganic pyrophosphate phosphatase [Source:MGI Symbol;Acc:MGI:1923679]	-
ENSMUSG00000037031	307.401	315.216	310.959	381.043	282.425	108.784	140.502	116.231	107.297	319.409	118.203	1.43385	3.12e-16	1.34e-14	Tspan15	10	62185396	62231251	-	8183	protein_coding	tetraspanin 15 [Source:MGI Symbol;Acc:MGI:1917673]	-
ENSMUSG00000020183	178.921	154.517	144.188	250.329	178.484	38.9081	60.215	40.7962	38.8861	181.288	44.7013	2.02283	3.22e-16	1.38e-14	Cpm	10	117629500	117687352	+	5964	protein_coding	carboxypeptidase M [Source:MGI Symbol;Acc:MGI:1917824]	-
ENSMUSG00000000149	833.694	712.016	571.539	787.982	719.187	2143.91	1520.82	2098.31	1978.87	724.884	1935.48	-1.4151	3.25e-16	1.39e-14	Gna12	5	140758408	140830431	-	3416	protein_coding	guanine nucleotide binding protein, alpha 12 [Source:MGI Symbol;Acc:MGI:95767]	-
ENSMUSG00000086784	444.447	262.062	411.717	300.888	502.906	1560.29	1336.31	1217.73	1177.38	384.404	1322.93	-1.78202	3.52e-16	1.5e-14	Isoc2a	7	4877153	4896973	+	2244	protein_coding	isochorismatase domain containing 2a [Source:MGI Symbol;Acc:MGI:3609243]	-
ENSMUSG00000020672	0.951706	4.94456	6.94881	11.0983	6.29945	181.836	89.5506	72.3555	60.4895	6.04857	101.058	-4.10299	4.44e-16	1.89e-14	Sntg2	12	30174482	30373375	-	3410	protein_coding	syntrophin, gamma 2 [Source:MGI Symbol;Acc:MGI:1919541]	-
ENSMUSG00000057880	1223.89	1567.42	1407.13	2270.23	1464.62	5790.16	5041.85	5059.49	4186.74	1586.66	5019.56	-1.66164	4.61e-16	1.96e-14	Abat	16	8513429	8621568	+	7748	protein_coding	4-aminobutyrate aminotransferase [Source:MGI Symbol;Acc:MGI:2443582]	-
ENSMUSG00000026417	3781.13	5400.69	3569.95	6164.51	3331.36	15718.9	14948.8	15074.6	13184.5	4449.53	14731.7	-1.72718	5.3e-16	2.24e-14	Pigr	1	130826684	130852249	+	4025	protein_coding	polymeric immunoglobulin receptor [Source:MGI Symbol;Acc:MGI:103080]	-
ENSMUSG00000036438	2818.95	3440.18	4216.19	2992.85	2604.82	1199	1276.1	1217.73	1210.51	3214.6	1225.83	1.39023	6.1e-16	2.57e-14	Calm2	17	87433412	87446935	-	1467	protein_coding	calmodulin 2 [Source:MGI Symbol;Acc:MGI:103250]	-
ENSMUSG00000055137	28.5512	29.6673	92.0717	38.2276	27.2976	348.585	247.808	271.718	249.879	43.1631	279.497	-2.73002	6.5e-16	2.73e-14	Sugct	13	16857472	17695553	-	3429	protein_coding	succinyl-CoA glutarate-CoA transferase [Source:MGI Symbol;Acc:MGI:1923221]	-
ENSMUSG00000078688	0	1.23614	0	1.23315	0	189.776	69.4789	93.9082	115.218	0.493858	117.095	-7.87841	7.28e-16	3.05e-14	Mup2	4	60135932	60154289	-	1336	protein_coding	major urinary protein 2 [Source:MGI Symbol;Acc:MGI:97234]	-
ENSMUSG00000037254	47652.9	65726.8	46748.1	82417.4	70618.9	16980.6	22881.7	18225.1	20359.8	62632.8	19611.8	1.6752	7.56e-16	3.16e-14	Itih2	2	10094593	10131396	-	3315	protein_coding	inter-alpha trypsin inhibitor, heavy chain 2 [Source:MGI Symbol;Acc:MGI:96619]	-
ENSMUSG00000061353	1456.11	2267.08	1853.59	1871.92	1474.07	4225.1	4694.46	4931.72	5554.23	1784.55	4851.38	-1.44334	7.63e-16	3.18e-14	Cxcl12	6	117168535	117181367	+	8176	protein_coding	chemokine (C-X-C motif) ligand 12 [Source:MGI Symbol;Acc:MGI:103556]	-
ENSMUSG00000050640	54.2472	40.7926	33.0068	38.2276	65.0943	0.794042	0.771988	3.8487	1.44023	46.2737	1.71374	4.76432	7.98e-16	3.32e-14	Tmem150c	5	100077872	100159808	-	5555	protein_coding	transmembrane protein 150C [Source:MGI Symbol;Acc:MGI:3041258]	-
ENSMUSG00000022947	67.5711	97.655	192.829	83.8541	93.4418	5.5583	3.85994	14.625	14.4023	107.07	9.61138	3.46281	8.16e-16	3.38e-14	Cbr3	16	93683215	93690990	+	1254	protein_coding	carbonyl reductase 3 [Source:MGI Symbol;Acc:MGI:1309992]	-
ENSMUSG00000090150	1730.2	1793.64	1617.34	1731.34	1436.27	4073.44	3189.85	4639.22	4817.56	1661.76	4180.02	-1.33083	8.87e-16	3.67e-14	Acad11	9	104063377	104127725	+	9798	protein_coding	acyl-Coenzyme A dehydrogenase family, member 11 [Source:MGI Symbol;Acc:MGI:2143169]	-
ENSMUSG00000038418	4007.63	4567.54	1276.84	3166.72	3754.47	122.283	461.649	486.475	442.869	3354.64	378.319	3.14855	9.59e-16	3.96e-14	Egr1	18	34859823	34864984	+	4484	protein_coding	early growth response 1 [Source:MGI Symbol;Acc:MGI:95295]	zf-C2H2
ENSMUSG00000025207	1911.03	1901.18	1290.74	2001.4	1672.5	4834.13	4799.45	4079.62	4183.14	1755.37	4474.08	-1.349	1.03e-15	4.24e-14	Sema4g	19	44989101	45003397	+	4872	protein_coding	sema domain, immunoglobulin domain (Ig), transmembrane domain (TM) and short cytoplasmic domain, (semaphorin) 4G [Source:MGI Symbol;Acc:MGI:1347047]	-
ENSMUSG00000003526	60.9092	111.253	380.447	294.722	203.682	2058.95	1766.31	2428.53	1554.72	210.203	1952.13	-3.21998	1.06e-15	4.34e-14	Prodh	16	18060357	18090203	-	7797	protein_coding	proline dehydrogenase [Source:MGI Symbol;Acc:MGI:97770]	-
ENSMUSG00000037341	103.736	126.086	79.9113	112.216	143.837	9.52851	29.3355	20.783	19.443	113.157	19.7725	2.51986	1.06e-15	4.35e-14	Slc9a7	X	20105754	20291807	-	3820	protein_coding	solute carrier family 9 (sodium/hydrogen exchanger), member 7 [Source:MGI Symbol;Acc:MGI:2444530]	-
ENSMUSG00000068744	44.7302	30.9035	52.1161	51.7922	64.0444	4.76425	3.85994	4.61843	5.7609	48.7173	4.75088	3.35495	1.14e-15	4.65e-14	Psrc1	3	108383839	108388231	+	3364	protein_coding	proline/serine-rich coiled-coil 1 [Source:MGI Symbol;Acc:MGI:1913099]	-
ENSMUSG00000004113	588.154	425.232	437.775	468.596	681.39	10.3226	3.08795	0	0	520.23	3.35263	7.28885	1.26e-15	5.15e-14	Cacna1b	2	24603887	24763152	-	9942	protein_coding	calcium channel, voltage-dependent, N type, alpha 1B subunit [Source:MGI Symbol;Acc:MGI:88296]	-
ENSMUSG00000032602	567.217	410.398	568.065	461.197	436.762	1352.25	1108.57	1598.75	1893.18	488.728	1488.19	-1.60726	1.29e-15	5.24e-14	Slc25a20	9	108662088	108684641	+	4844	protein_coding	solute carrier family 25 (mitochondrial carnitine/acylcarnitine translocase), member 20 [Source:MGI Symbol;Acc:MGI:1928738]	-
ENSMUSG00000095532	0	0	3.4744	0	0	236.625	101.902	108.533	62.6498	0.694881	127.428	-7.99975	1.31e-15	5.31e-14	Mup-ps13	4	61534230	61536973	+	545	unprocessed_pseudogene	major urinary protein, pseudogene 13 [Source:MGI Symbol;Acc:MGI:3802118]	-
ENSMUSG00000052305	13851.1	4877.81	10614.3	2650.04	5404.93	1095.78	596.746	882.121	912.383	7479.64	871.757	3.10097	1.41e-15	5.71e-14	Hbb-bs	7	103826534	103828096	-	768	protein_coding	hemoglobin, beta adult s chain [Source:MGI Symbol;Acc:MGI:5474852]	-
ENSMUSG00000050071	78.0399	28.4312	53.8533	38.2276	81.8928	3.17617	3.08795	0	0.720113	56.089	1.74606	5.02904	1.48e-15	5.98e-14	Bex1	X	136213972	136215513	-	1186	protein_coding	brain expressed X-linked 1 [Source:MGI Symbol;Acc:MGI:1328321]	-
ENSMUSG00000020741	1714.97	1665.08	1499.21	2320.78	1867.79	4486.34	4443.56	4109.64	4446.7	1813.57	4371.56	-1.26887	1.59e-15	6.4e-14	Cluh	11	74649495	74670847	+	6502	protein_coding	clustered mitochondria (cluA/CLU1) homolog [Source:MGI Symbol;Acc:MGI:1921398]	-
ENSMUSG00000023829	906.024	972.842	2037.74	1308.37	1007.91	5556.71	4687.51	4309	4936.37	1246.58	4872.4	-1.96817	1.83e-15	7.34e-14	Slc22a1	17	12648869	12675829	-	2016	protein_coding	solute carrier family 22 (organic cation transporter), member 1 [Source:MGI Symbol;Acc:MGI:108111]	-
ENSMUSG00000032540	2292.66	2086.6	1664.24	1127.1	1068.81	511.363	333.499	298.659	318.29	1647.88	365.453	2.17314	1.92e-15	7.7e-14	Abhd5	9	122351608	122381524	+	5956	protein_coding	abhydrolase domain containing 5 [Source:MGI Symbol;Acc:MGI:1914719]	-
ENSMUSG00000022790	61.8609	77.8768	52.1161	87.5535	86.0925	215.186	240.86	313.284	381.66	73.0999	287.747	-1.97094	2.02e-15	8.03e-14	Igsf11	16	38892671	39027159	+	4493	protein_coding	immunoglobulin superfamily, member 11 [Source:MGI Symbol;Acc:MGI:2388477]	-
ENSMUSG00000043671	381.634	573.569	286.638	764.552	424.163	127.047	57.1271	46.1843	47.5275	486.111	69.4714	2.80869	2.06e-15	8.19e-14	Dpy19l3	7	35685165	35754454	-	11367	protein_coding	dpy-19-like 3 (C. elegans) [Source:MGI Symbol;Acc:MGI:2443952]	-
ENSMUSG00000064337	10855.2	28559.8	36854.7	22398.9	25955.8	5274.03	5654.81	5248.85	5014.87	24924.9	5298.14	2.23398	2.07e-15	8.22e-14	mt-Rnr1	MT	70	1024	+	955	Mt_rRNA	mitochondrially encoded 12S rRNA [Source:MGI Symbol;Acc:MGI:102493]	-
ENSMUSG00000030361	152.273	69.2238	102.495	20.9635	38.8466	1.58808	0.771988	1.53948	2.88045	76.7604	1.695	5.48982	2.2e-15	8.7e-14	Klrb1a	6	128609227	128623533	-	1595	protein_coding	killer cell lectin-like receptor subfamily B member 1A [Source:MGI Symbol;Acc:MGI:107540]	-
ENSMUSG00000020601	157.983	179.24	152.874	154.144	162.736	29.3796	57.1271	48.4936	51.8481	161.395	46.7121	1.78761	2.25e-15	8.87e-14	Trib2	12	15791727	15816922	-	4335	protein_coding	tribbles pseudokinase 2 [Source:MGI Symbol;Acc:MGI:2145021]	-
ENSMUSG00000028383	390.199	375.786	415.191	310.753	236.229	1105.31	966.529	1635.7	2078.25	345.632	1446.44	-2.06666	2.49e-15	9.82e-14	Hsdl2	4	59581563	59618689	+	2795	protein_coding	hydroxysteroid dehydrogenase like 2 [Source:MGI Symbol;Acc:MGI:1919729]	-
ENSMUSG00000028300	360.697	499.4	533.321	366.245	391.616	177.071	123.518	137.014	133.941	430.256	142.886	1.5879	2.66e-15	1.04e-13	C9orf72	4	35191285	35226175	-	4603	protein_coding	C9orf72, member of C9orf72-SMCR8 complex [Source:MGI Symbol;Acc:MGI:1920455]	-
ENSMUSG00000032643	335.952	152.045	60.8021	117.149	260.377	11.1166	15.4398	2.30922	17.2827	185.265	11.5371	4.00676	2.66e-15	1.05e-13	Fhl3	4	124700701	124708611	+	1683	protein_coding	four and a half LIM domains 3 [Source:MGI Symbol;Acc:MGI:1341092]	-
ENSMUSG00000054520	104.688	77.8768	76.4369	122.082	106.041	263.622	301.847	272.488	307.488	97.4247	286.361	-1.54698	2.69e-15	1.05e-13	Sh3bp2	5	34525838	34563641	+	4296	protein_coding	SH3-domain binding protein 2 [Source:MGI Symbol;Acc:MGI:1346349]	-
ENSMUSG00000039648	4676.68	3145.98	4009.46	3584.76	5725.15	1391.16	1587.21	1029.14	1090.97	4228.41	1274.62	1.73026	2.84e-15	1.11e-13	Kyat1	2	30185124	30205847	-	2923	protein_coding	kynurenine aminotransferase 1 [Source:MGI Symbol;Acc:MGI:1917516]	-
ENSMUSG00000025277	204.617	138.448	201.515	181.273	144.887	492.306	419.961	501.87	460.872	174.148	468.752	-1.43079	3.01e-15	1.17e-13	Abhd6	14	8002902	8056763	+	2365	protein_coding	abhydrolase domain containing 6 [Source:MGI Symbol;Acc:MGI:1913332]	-
ENSMUSG00000017144	646.208	918.452	634.079	707.827	720.237	219.156	264.02	291.731	308.208	725.361	270.779	1.42148	3.08e-15	1.2e-13	Rnd3	2	51130438	51149111	-	4432	protein_coding	Rho family GTPase 3 [Source:MGI Symbol;Acc:MGI:1921444]	-
ENSMUSG00000031885	663.339	720.669	852.966	710.293	601.597	300.942	314.199	226.303	241.238	709.773	270.671	1.38932	3.17e-15	1.23e-13	Cbfb	8	105170674	105217989	+	3480	protein_coding	core binding factor beta [Source:MGI Symbol;Acc:MGI:99851]	CBF
ENSMUSG00000027111	465.384	561.207	222.362	435.301	405.264	53.2008	90.3226	88.52	114.498	417.904	86.6353	2.27107	3.25e-15	1.26e-13	Itga6	2	71745616	71858416	+	9025	protein_coding	integrin alpha 6 [Source:MGI Symbol;Acc:MGI:96605]	-
ENSMUSG00000055629	40.9234	27.1951	57.3277	59.1911	47.2459	2.38213	0	3.8487	0.720113	46.3766	1.73773	4.74594	3.27e-15	1.26e-13	B4galnt4	7	141061104	141072400	+	3852	protein_coding	beta-1,4-N-acetyl-galactosaminyl transferase 4 [Source:MGI Symbol;Acc:MGI:2652891]	-
ENSMUSG00000020263	496.791	626.723	543.744	517.922	443.061	185.012	214.613	232.461	223.955	525.648	214.01	1.29489	3.62e-15	1.39e-13	Appl2	10	83600033	83648738	-	5949	protein_coding	adaptor protein, phosphotyrosine interaction, PH domain and leucine zipper containing 2 [Source:MGI Symbol;Acc:MGI:2384914]	-
ENSMUSG00000022304	574.83	788.657	1200.41	1086.4	1151.75	3025.3	3076.37	3442.27	3609.21	960.409	3288.29	-1.77673	4.05e-15	1.56e-13	Dpys	15	39768487	39857470	-	3743	protein_coding	dihydropyrimidinase [Source:MGI Symbol;Acc:MGI:1928679]	-
ENSMUSG00000064294	366.407	462.316	601.072	1067.91	397.915	12256	3636.06	3321.42	3380.21	579.123	5648.44	-3.28637	4.12e-15	1.58e-13	Aox3	1	58113130	58200698	+	7033	protein_coding	aldehyde oxidase 3 [Source:MGI Symbol;Acc:MGI:1918974]	-
ENSMUSG00000021360	1197.25	1076.68	1217.78	868.136	717.087	370.024	298.759	341.764	372.298	1015.39	345.711	1.55362	4.3e-15	1.65e-13	Gcnt2	13	40859754	40960892	+	7051	protein_coding	glucosaminyl (N-acetyl) transferase 2, I-branching enzyme [Source:MGI Symbol;Acc:MGI:1100870]	-
ENSMUSG00000075225	17.1307	28.4312	33.0068	28.3624	27.2976	120.694	98.8144	117	97.9354	26.8458	108.611	-2.03998	4.55e-15	1.74e-13	Ccdc162	10	41538846	41716634	-	10197	protein_coding	coiled-coil domain containing 162 [Source:MGI Symbol;Acc:MGI:1923223]	-
ENSMUSG00000024029	4388.32	3892.6	5890.85	3822.76	2835.8	77.0221	35.5114	3.07896	2.16034	4166.07	29.4432	7.14575	4.62e-15	1.76e-13	Tff3	17	31125306	31129646	-	493	protein_coding	trefoil factor 3, intestinal [Source:MGI Symbol;Acc:MGI:104638]	-
ENSMUSG00000053398	127.529	71.6961	41.6928	34.5281	41.9963	3.17617	4.63193	3.07896	3.60056	63.4884	3.6219	4.14037	4.94e-15	1.88e-13	Phgdh	3	98313170	98339990	-	2486	protein_coding	3-phosphoglycerate dehydrogenase [Source:MGI Symbol;Acc:MGI:1355330]	-
ENSMUSG00000078964	59.9575	236.103	297.062	255.262	153.287	1184.71	1239.04	1391.69	1349.49	200.334	1291.23	-2.69366	5.19e-15	1.97e-13	Ces1b	8	93056728	93080017	-	1964	protein_coding	carboxylesterase 1B [Source:MGI Symbol;Acc:MGI:3779470]	-
ENSMUSG00000109482	24.7444	86.5298	92.0717	170.174	41.9963	822.628	897.05	807.456	545.125	83.1033	768.065	-3.21463	5.4e-15	2.05e-13	Gm4756	12	72576002	72649661	-	3391	protein_coding	predicted gene 4756 [Source:MGI Symbol;Acc:MGI:3644906]	-
ENSMUSG00000022766	19549	30655	41348.9	29704.1	20463.8	8838.49	8699.53	7540.36	7012.46	28344.1	8022.71	1.82083	5.59e-15	2.11e-13	Serpind1	16	17331371	17343575	+	2191	protein_coding	serine (or cysteine) peptidase inhibitor, clade D, member 1 [Source:MGI Symbol;Acc:MGI:96051]	-
ENSMUSG00000038007	802.288	602	865.127	690.563	851.475	261.24	341.219	307.896	293.806	762.291	301.04	1.33996	5.91e-15	2.23e-13	Acer2	4	86874396	86934822	+	7159	protein_coding	alkaline ceramidase 2 [Source:MGI Symbol;Acc:MGI:1920932]	-
ENSMUSG00000087382	0	0	5.21161	11.0983	4.19963	73.8459	59.443	100.836	66.9705	4.10191	75.2738	-4.26269	6.2e-15	2.33e-13	Ctcflos	2	173110818	173133204	+	5098	antisense	CCCTC-binding factor (zinc finger protein)-like, opposite strand [Source:MGI Symbol;Acc:MGI:1921411]	-
ENSMUSG00000017667	130.384	117.433	121.604	125.781	127.039	29.3796	48.6352	35.408	38.8861	124.448	38.0772	1.709	6.36e-15	2.39e-13	Zfp334	2	165374264	165388259	-	8205	protein_coding	zinc finger protein 334 [Source:MGI Symbol;Acc:MGI:2388656]	zf-C2H2
ENSMUSG00000066513	375.924	244.756	472.519	223.2	170.085	65.9055	25.4756	40.7962	53.2884	297.297	46.3664	2.67844	6.58e-15	2.46e-13	Klk1b4	7	44207435	44211754	+	839	protein_coding	kallikrein 1-related pepidase b4 [Source:MGI Symbol;Acc:MGI:97320]	-
ENSMUSG00000027801	3747.82	3085.4	2576.27	3254.28	3525.59	787.69	1445.16	1048.38	1079.45	3237.87	1090.17	1.57079	6.64e-15	2.48e-13	Tm4sf4	3	57425314	57441677	+	1496	protein_coding	transmembrane 4 superfamily member 4 [Source:MGI Symbol;Acc:MGI:2385173]	-
ENSMUSG00000018604	36.1648	58.0986	13.8976	50.5591	101.841	583.621	238.544	571.146	550.886	52.1122	486.05	-3.20894	6.67e-15	2.49e-13	Tbx3	5	119670669	119684724	+	6624	protein_coding	T-box 3 [Source:MGI Symbol;Acc:MGI:98495]	T-box
ENSMUSG00000006651	74.2331	49.4456	62.5393	46.8596	53.5453	7.94042	12.3518	4.61843	4.32068	57.3246	7.30783	2.97939	6.87e-15	2.55e-13	Aplp1	7	30434982	30445535	-	3017	protein_coding	amyloid beta (A4) precursor-like protein 1 [Source:MGI Symbol;Acc:MGI:88046]	-
ENSMUSG00000019838	471.094	396.801	370.024	784.282	505.006	2321.78	2306.7	1633.39	1526.64	505.441	1947.13	-1.94472	7.02e-15	2.6e-13	Slc16a10	10	40033532	40142258	-	7356	protein_coding	solute carrier family 16 (monocarboxylic acid transporters), member 10 [Source:MGI Symbol;Acc:MGI:1919722]	-
ENSMUSG00000038776	1263.87	844.283	696.618	907.597	1054.11	2983.22	2468.04	2490.11	3132.49	953.294	2768.46	-1.53635	7.43e-15	2.74e-13	Ephx1	1	180976210	181020904	-	1950	protein_coding	epoxide hydrolase 1, microsomal [Source:MGI Symbol;Acc:MGI:95405]	-
ENSMUSG00000039620	0.951706	3.70842	6.94881	9.86518	8.39926	56.377	51.7232	70.816	67.6906	5.97468	61.6517	-3.40812	7.6e-15	2.8e-13	Trmt9b	8	36457548	36516570	+	6387	protein_coding	tRNA methyltransferase 9B [Source:MGI Symbol;Acc:MGI:2442328]	-
ENSMUSG00000021236	886.038	1213.89	1172.61	1228.22	811.579	2855.38	2407.83	3436.12	3075.6	1062.47	2943.73	-1.47124	8.64e-15	3.16e-13	Entpd5	12	84373857	84409029	-	6039	protein_coding	ectonucleoside triphosphate diphosphohydrolase 5 [Source:MGI Symbol;Acc:MGI:1321385]	-
ENSMUSG00000025481	542.472	299.146	569.802	434.068	663.542	2099.45	1917.62	1485.6	1599.37	501.806	1775.51	-1.82284	8.64e-15	3.16e-13	Urah	7	140835018	140837966	+	1427	protein_coding	urate (5-hydroxyiso-) hydrolase [Source:MGI Symbol;Acc:MGI:1916142]	-
ENSMUSG00000059456	276.946	229.922	128.553	240.464	199.483	732.901	687.069	661.206	630.819	215.074	677.999	-1.64949	8.66e-15	3.16e-13	Ptk2b	14	66153257	66281052	-	7398	protein_coding	PTK2 protein tyrosine kinase 2 beta [Source:MGI Symbol;Acc:MGI:104908]	-
ENSMUSG00000023805	471.094	683.585	258.843	353.913	324.422	80.9923	81.8307	92.3687	110.897	418.372	91.5223	2.1935	8.7e-15	3.17e-13	Synj2	17	5941280	6044290	+	8342	protein_coding	synaptojanin 2 [Source:MGI Symbol;Acc:MGI:1201671]	-
ENSMUSG00000001763	618.609	519.179	481.205	477.228	695.039	245.359	189.909	162.415	177.148	558.252	193.708	1.52934	8.73e-15	3.17e-13	Tspan33	6	29694222	29718559	+	5195	protein_coding	tetraspanin 33 [Source:MGI Symbol;Acc:MGI:1919012]	-
ENSMUSG00000031381	245.54	259.589	361.338	191.138	285.575	76.2281	82.6027	89.2897	56.1688	268.636	76.0723	1.81774	9.08e-15	3.29e-13	Piga	X	164419787	164433916	+	6385	protein_coding	phosphatidylinositol glycan anchor biosynthesis, class A [Source:MGI Symbol;Acc:MGI:99461]	-
ENSMUSG00000022041	0	2.47228	0	1.23315	1.04991	80.9923	33.9675	95.4476	108.737	0.951067	79.7861	-6.38406	9.42e-15	3.41e-13	Chrna2	14	66135039	66152948	+	3787	protein_coding	cholinergic receptor, nicotinic, alpha polypeptide 2 (neuronal) [Source:MGI Symbol;Acc:MGI:87886]	-
ENSMUSG00000039865	332.145	494.456	373.498	447.633	305.523	120.694	151.31	111.612	136.101	390.651	129.929	1.58686	9.53e-15	3.44e-13	Slc44a3	3	121459528	121532404	-	5057	protein_coding	solute carrier family 44, member 3 [Source:MGI Symbol;Acc:MGI:2384860]	-
ENSMUSG00000032066	57.1024	65.5154	92.0717	75.222	50.3956	222.332	230.052	240.928	184.349	68.0614	219.415	-1.70682	9.82e-15	3.54e-13	Bco2	9	50533087	50555181	-	2118	protein_coding	beta-carotene oxygenase 2 [Source:MGI Symbol;Acc:MGI:2177469]	-
ENSMUSG00000037965	664.291	755.281	863.389	743.588	905.021	317.617	276.372	377.172	326.931	786.314	324.523	1.27591	1.04e-14	3.73e-13	Zc3h7a	16	11136592	11176393	-	9160	protein_coding	zinc finger CCCH type containing 7 A [Source:MGI Symbol;Acc:MGI:2445044]	-
ENSMUSG00000066839	162.742	121.142	128.553	118.382	158.536	534.391	430.769	384.1	329.812	137.871	419.768	-1.60118	1.07e-14	3.83e-13	Ecsit	9	22072246	22085438	-	2490	protein_coding	ECSIT signalling integrator [Source:MGI Symbol;Acc:MGI:1349469]	-
ENSMUSG00000028217	90.4121	79.1129	46.9045	32.0618	75.5934	5.5583	6.1759	0.769739	0	64.8169	3.12598	4.39841	1.13e-14	4.04e-13	Cdh17	4	11758147	11817895	+	4474	protein_coding	cadherin 17 [Source:MGI Symbol;Acc:MGI:1095414]	-
ENSMUSG00000032932	1196.29	1129.83	1570.43	878.001	1300.84	488.336	454.701	384.87	366.537	1215.08	423.611	1.51966	1.22e-14	4.35e-13	Hspa13	16	75745431	75767104	-	6834	protein_coding	heat shock protein 70 family, member 13 [Source:MGI Symbol;Acc:MGI:1309463]	-
ENSMUSG00000074064	864.149	517.942	559.379	552.45	669.841	1805.65	1483.76	1885.09	1951.51	632.752	1781.5	-1.49148	1.25e-14	4.45e-13	Mlycd	8	119394878	119411102	+	2968	protein_coding	malonyl-CoA decarboxylase [Source:MGI Symbol;Acc:MGI:1928485]	-
ENSMUSG00000043418	0	0	0	0	0	50.8187	34.7394	40.7962	41.0464	0	41.8502	-7.54874	1.27e-14	4.52e-13	Lrit2	14	37067929	37073743	+	2909	protein_coding	leucine-rich repeat, immunoglobulin-like and transmembrane domains 2 [Source:MGI Symbol;Acc:MGI:2444885]	-
ENSMUSG00000047242	67.5711	93.9466	125.079	102.351	72.4437	22.2332	19.2997	19.2435	20.1632	92.2782	20.2349	2.17698	1.29e-14	4.6e-13	Taf9b	X	106206883	106221158	-	3158	protein_coding	TATA-box binding protein associated factor 9B [Source:MGI Symbol;Acc:MGI:3039562]	-
ENSMUSG00000038039	940.285	1299.18	885.973	1256.58	899.771	323.175	386.766	426.435	417.666	1056.36	388.511	1.44304	1.34e-14	4.75e-13	Gcc2	10	58255497	58305599	+	9630	protein_coding	GRIP and coiled-coil domain containing 2 [Source:MGI Symbol;Acc:MGI:1917547]	-
ENSMUSG00000006711	9.51706	19.7782	10.4232	16.0309	6.29945	61.1413	81.8307	102.375	83.5331	12.4098	82.2201	-2.74191	1.36e-14	4.83e-13	D130043K22Rik	13	24845135	24901270	+	5276	protein_coding	RIKEN cDNA D130043K22 gene [Source:MGI Symbol;Acc:MGI:3036268]	-
ENSMUSG00000101517	22.8409	19.7782	64.2765	51.7922	26.2477	282.679	186.821	177.04	241.958	36.9871	222.125	-2.61521	1.4e-14	4.94e-13	4732465J04Rik	10	95746077	95797236	+	3302	lincRNA	RIKEN cDNA 4732465J04 gene [Source:MGI Symbol;Acc:MGI:3041208]	-
ENSMUSG00000038034	1017.37	489.511	463.833	546.285	887.172	137.369	168.293	127.007	192.99	680.835	156.415	2.12341	1.44e-14	5.09e-13	Igsf8	1	172261641	172319841	+	5217	protein_coding	immunoglobulin superfamily, member 8 [Source:MGI Symbol;Acc:MGI:2154090]	-
ENSMUSG00000030968	0.951706	7.41684	10.4232	4.93259	1.04991	118.312	53.2671	63.8883	60.4895	4.95485	73.9893	-4.02939	1.52e-14	5.33e-13	Pdilt	7	119486587	119523489	-	2281	protein_coding	protein disulfide isomerase-like, testis expressed [Source:MGI Symbol;Acc:MGI:1919080]	-
ENSMUSG00000052131	109.446	38.3203	90.3345	86.3204	50.3956	0.794042	10.8078	5.38817	2.88045	74.9634	4.96762	3.91588	1.54e-14	5.4e-13	Akr1b7	6	34412334	34423142	+	1281	protein_coding	aldo-keto reductase family 1, member B7 [Source:MGI Symbol;Acc:MGI:101918]	-
ENSMUSG00000049047	264.574	279.368	271.004	177.573	300.274	78.6102	87.2346	86.9805	96.4951	258.558	87.3301	1.56561	1.74e-14	6.1e-13	Armcx3	X	134756595	134761455	+	3540	protein_coding	armadillo repeat containing, X-linked 3 [Source:MGI Symbol;Acc:MGI:1918953]	-
ENSMUSG00000032320	405.427	491.984	524.635	519.155	367.468	118.312	186.821	176.27	154.104	461.734	158.877	1.53683	1.75e-14	6.1e-13	Rcn2	9	56041845	56061882	+	4745	protein_coding	reticulocalbin 2 [Source:MGI Symbol;Acc:MGI:1349765]	-
ENSMUSG00000047866	1594.11	1841.85	2371.28	1989.07	1755.45	4738.85	3843.73	5174.96	5383.56	1910.35	4785.27	-1.32564	1.75e-14	6.1e-13	Lonp2	8	86624043	86723873	+	5346	protein_coding	lon peptidase 2, peroxisomal [Source:MGI Symbol;Acc:MGI:1914137]	-
ENSMUSG00000022843	138.949	163.17	227.573	201.003	187.934	609.825	556.603	558.061	411.184	183.726	533.918	-1.54495	1.86e-14	6.46e-13	Clcn2	16	20702964	20717746	-	6022	protein_coding	chloride channel, voltage-sensitive 2 [Source:MGI Symbol;Acc:MGI:105061]	-
ENSMUSG00000042349	734.717	669.988	604.546	442.7	806.329	224.714	253.212	213.987	210.993	651.656	225.727	1.53088	1.88e-14	6.5e-13	Ikbke	1	131254343	131279606	-	9018	protein_coding	inhibitor of kappaB kinase epsilon [Source:MGI Symbol;Acc:MGI:1929612]	-
ENSMUSG00000030088	6166.1	4314.13	5096.95	4459.06	5905.73	13624.2	13078.2	12791.5	10650.5	5188.4	12536.1	-1.27255	1.95e-14	6.74e-13	Aldh1l1	6	90486427	90600203	+	4516	protein_coding	aldehyde dehydrogenase 1 family, member L1 [Source:MGI Symbol;Acc:MGI:1340024]	-
ENSMUSG00000030800	209.375	192.838	225.836	212.101	152.237	65.9055	71.0229	64.6581	78.4923	198.477	70.0197	1.49873	2.04e-14	7.05e-13	Prss8	7	127925716	127930104	-	1852	protein_coding	protease, serine 8 (prostasin) [Source:MGI Symbol;Acc:MGI:1923810]	-
ENSMUSG00000063558	152.273	223.741	203.253	172.641	96.5915	885.357	530.356	623.489	605.615	169.7	661.204	-1.96677	2.15e-14	7.41e-13	Aox1	1	58029931	58106413	+	8690	protein_coding	aldehyde oxidase 1 [Source:MGI Symbol;Acc:MGI:88035]	-
ENSMUSG00000039114	6465.89	5337.65	8190.91	5605.89	4890.47	2073.24	2671.08	2104.47	1948.63	6098.16	2199.35	1.47108	2.16e-14	7.44e-13	Nrn1	13	36725361	36735131	-	2249	protein_coding	neuritin 1 [Source:MGI Symbol;Acc:MGI:1915654]	-
ENSMUSG00000031451	249.347	137.211	95.5461	166.475	182.684	522.48	677.805	621.949	727.314	166.253	637.387	-1.93007	2.49e-14	8.52e-13	Gas6	8	13465374	13494490	-	2548	protein_coding	growth arrest specific 6 [Source:MGI Symbol;Acc:MGI:95660]	-
ENSMUSG00000020743	189.389	180.476	145.925	141.812	206.832	517.716	407.609	460.304	419.826	172.887	451.364	-1.37827	2.58e-14	8.84e-13	Mif4gd	11	115607918	115612969	-	2010	protein_coding	MIF4G domain containing [Source:MGI Symbol;Acc:MGI:1916924]	-
ENSMUSG00000031150	165.597	118.669	57.3277	86.3204	220.481	7.94042	20.8437	10.0066	18.0028	129.679	14.1984	3.19487	2.74e-14	9.35e-13	Ccdc120	X	7731714	7750905	-	4165	protein_coding	coiled-coil domain containing 120 [Source:MGI Symbol;Acc:MGI:1859619]	-
ENSMUSG00000057561	1791.11	1903.65	4954.5	2566.18	2555.48	631.264	592.115	635.804	659.623	2754.18	629.702	2.12822	2.99e-14	1.02e-12	Eif1a	18	46597704	46610225	+	2879	protein_coding	eukaryotic translation initiation factor 1A [Source:MGI Symbol;Acc:MGI:95298]	-
ENSMUSG00000051510	386.393	297.91	352.652	342.815	326.521	962.379	755.004	867.496	681.227	341.258	816.527	-1.25804	3.09e-14	1.05e-12	Mafg	11	120625117	120633600	-	5613	protein_coding	v-maf musculoaponeurotic fibrosarcoma oncogene family, protein G (avian) [Source:MGI Symbol;Acc:MGI:96911]	TF_bZIP
ENSMUSG00000037703	166.549	165.643	133.765	170.174	155.386	414.49	405.294	366.396	325.491	158.303	377.918	-1.25036	3.09e-14	1.05e-12	Lzts3	2	130632839	130642803	-	4252	protein_coding	leucine zipper, putative tumor suppressor family member 3 [Source:MGI Symbol;Acc:MGI:2656976]	-
ENSMUSG00000003420	1172.5	641.556	686.195	796.614	950.167	2246.35	2453.38	2426.99	2680.98	849.407	2451.92	-1.52766	3.12e-14	1.06e-12	Fcgrt	7	45092990	45103851	-	2102	protein_coding	Fc receptor, IgG, alpha chain transporter [Source:MGI Symbol;Acc:MGI:103017]	-
ENSMUSG00000020571	15464.3	10587.5	15888.4	10806.1	10782.6	4545.1	4714.53	2594.79	3388.85	12705.8	3810.82	1.73729	3.19e-14	1.08e-12	Pdia6	12	17266545	17284770	+	3745	protein_coding	protein disulfide isomerase associated 6 [Source:MGI Symbol;Acc:MGI:1919103]	-
ENSMUSG00000039457	1478.95	826.977	625.393	1101.2	2289.85	131.811	302.619	137.783	168.506	1264.47	185.18	2.77225	3.24e-14	1.09e-12	Ppl	16	5086291	5132421	-	6893	protein_coding	periplakin [Source:MGI Symbol;Acc:MGI:1194898]	-
ENSMUSG00000098188	277.898	420.287	396.082	398.307	409.464	102.431	140.502	129.316	156.985	380.408	132.309	1.52121	3.4e-14	1.14e-12	Sowahc	10	59221953	59226434	+	4482	protein_coding	sosondowah ankyrin repeat domain family member C [Source:MGI Symbol;Acc:MGI:3606051]	-
ENSMUSG00000031591	1603.62	2060.64	2331.33	1850.96	1522.37	663.82	798.235	774.358	798.605	1873.78	758.754	1.3032	3.65e-14	1.23e-12	Asah1	8	41340197	41374773	-	3390	protein_coding	N-acylsphingosine amidohydrolase 1 [Source:MGI Symbol;Acc:MGI:1277124]	-
ENSMUSG00000026499	726.152	855.409	651.451	786.748	953.316	280.297	271.74	317.132	377.339	794.615	311.627	1.35109	3.68e-14	1.24e-12	Acbd3	1	180726043	180754204	+	6780	protein_coding	acyl-Coenzyme A binding domain containing 3 [Source:MGI Symbol;Acc:MGI:2181074]	-
ENSMUSG00000025464	158.935	221.269	265.792	193.604	173.235	663.82	770.444	520.344	514.881	202.567	617.372	-1.61432	3.69e-14	1.24e-12	Paox	7	140115799	140137224	+	4907	protein_coding	polyamine oxidase (exo-N4-amino) [Source:MGI Symbol;Acc:MGI:1916983]	-
ENSMUSG00000027712	2571.51	2003.78	1943.93	2181.44	2429.49	828.98	1155.67	854.41	877.818	2226.03	929.218	1.26094	3.84e-14	1.28e-12	Anxa5	3	36448923	36475894	-	1777	protein_coding	annexin A5 [Source:MGI Symbol;Acc:MGI:106008]	-
ENSMUSG00000024132	533.907	482.094	800.85	526.554	516.555	1667.49	1277.64	1651.86	1824.77	571.992	1605.44	-1.49172	3.98e-14	1.33e-12	Eci1	17	24426683	24439316	+	1091	protein_coding	enoyl-Coenzyme A delta isomerase 1 [Source:MGI Symbol;Acc:MGI:94871]	-
ENSMUSG00000032366	1288.61	1051.95	1238.63	897.732	1529.72	370.818	517.232	310.205	373.739	1201.33	392.998	1.61235	4.04e-14	1.35e-12	Tpm1	9	67022590	67049406	-	6485	protein_coding	tropomyosin 1, alpha [Source:MGI Symbol;Acc:MGI:98809]	-
ENSMUSG00000039693	47.5853	44.501	46.9045	35.7613	54.5952	4.76425	8.49186	5.38817	7.20113	45.8695	6.46136	2.82667	4.17e-14	1.39e-12	Msantd3	4	48539935	48561919	+	1973	protein_coding	Myb/SANT-like DNA-binding domain containing 3 [Source:MGI Symbol;Acc:MGI:1913915]	-
ENSMUSG00000048371	256.009	203.963	123.341	140.579	130.189	769.427	518.776	698.153	578.971	170.816	641.332	-1.90305	4.76e-14	1.58e-12	Pdp2	8	104591451	104599026	+	5692	protein_coding	pyruvate dehyrogenase phosphatase catalytic subunit 2 [Source:MGI Symbol;Acc:MGI:1918878]	-
ENSMUSG00000026456	289.319	318.924	357.864	225.666	271.926	119.106	110.394	90.8292	105.857	292.74	106.547	1.45519	5.3e-14	1.75e-12	Cyb5r1	1	134405559	134411740	+	4437	protein_coding	cytochrome b5 reductase 1 [Source:MGI Symbol;Acc:MGI:1919267]	-
ENSMUSG00000022139	989.774	1367.17	1236.89	1172.72	1097.15	578.857	501.792	452.607	397.502	1172.74	482.689	1.28037	5.33e-14	1.76e-12	Mbnl2	14	120275669	120431697	+	11993	protein_coding	muscleblind like splicing factor 2 [Source:MGI Symbol;Acc:MGI:2145597]	-
ENSMUSG00000037995	70.4262	74.1684	41.6928	54.2585	47.2459	2.38213	12.3518	6.15791	4.32068	57.5584	6.30313	3.19755	5.39e-14	1.78e-12	Igsf9	1	172481788	172498878	+	6612	protein_coding	immunoglobulin superfamily, member 9 [Source:MGI Symbol;Acc:MGI:2135283]	-
ENSMUSG00000054855	24.7444	29.6673	5.21161	23.4298	23.098	162.779	136.642	101.606	96.4951	21.2302	124.38	-2.51507	5.62e-14	1.85e-12	Rnd1	15	98663421	98677461	-	2967	protein_coding	Rho family GTPase 1 [Source:MGI Symbol;Acc:MGI:2444878]	-
ENSMUSG00000090021	83.7501	150.809	119.867	130.714	178.484	35.7319	29.3355	28.4803	36.0056	132.725	32.3884	2.03455	5.68e-14	1.87e-12	Gm6493	16	23014208	23017038	-	2639	processed_pseudogene	predicted gene 6493 [Source:MGI Symbol;Acc:MGI:3644797]	-
ENSMUSG00000039914	136.094	80.3491	107.707	82.6209	111.29	363.671	264.792	315.593	311.809	103.612	313.966	-1.59469	6.14e-14	2.01e-12	Coq10a	10	128363100	128368997	-	2573	protein_coding	coenzyme Q10A [Source:MGI Symbol;Acc:MGI:2684847]	-
ENSMUSG00000033720	85.6535	105.072	78.1741	152.91	92.3919	444.664	421.505	330.988	278.684	102.84	368.96	-1.84098	6.55e-14	2.14e-12	Sfxn5	6	85213049	85333422	-	9635	protein_coding	sideroflexin 5 [Source:MGI Symbol;Acc:MGI:2137681]	-
ENSMUSG00000041708	47.5853	56.8624	64.2765	43.1602	110.24	0.794042	0	0	0	64.4249	0.198511	8.12192	6.73e-14	2.2e-12	Mpped1	15	83779467	83858494	+	4295	protein_coding	metallophosphoesterase domain containing 1 [Source:MGI Symbol;Acc:MGI:106316]	-
ENSMUSG00000040687	106.591	113.725	67.7509	96.1855	102.891	308.088	283.319	297.119	227.556	97.4287	279.021	-1.50692	6.98e-14	2.28e-12	Madd	2	91137360	91183837	-	9086	protein_coding	MAP-kinase activating death domain [Source:MGI Symbol;Acc:MGI:2444672]	-
ENSMUSG00000117226	40.9234	154.517	239.734	147.978	90.2921	15.0868	13.1238	16.9343	11.5218	134.689	14.1667	3.24236	7.01e-14	2.28e-12	CT025731.4	17	74055731	74080293	-	1758	lincRNA	novel transcript	-
ENSMUSG00000008540	4133.26	5304.27	10002.8	5251.98	4159.74	34220.8	19804.6	25277.5	21064	5770.41	25091.7	-2.12075	7.54e-14	2.45e-12	Mgst1	6	138140316	138156755	+	2013	protein_coding	microsomal glutathione S-transferase 1 [Source:MGI Symbol;Acc:MGI:1913850]	-
ENSMUSG00000038648	1704.51	1493.26	858.178	1071.61	2789.61	300.148	411.469	250.165	292.366	1583.43	313.537	2.33707	7.64e-14	2.48e-12	Creb3l2	6	37327255	37442146	-	7283	protein_coding	cAMP responsive element binding protein 3-like 2 [Source:MGI Symbol;Acc:MGI:2442695]	TF_bZIP
ENSMUSG00000036707	2244.12	3501.98	3505.67	2690.73	2312.95	1086.25	908.629	1099.19	1146.42	2851.09	1060.12	1.4267	8.79e-14	2.84e-12	Cab39	1	85793441	85851576	+	7077	protein_coding	calcium binding protein 39 [Source:MGI Symbol;Acc:MGI:107438]	-
ENSMUSG00000032224	97.074	267.006	229.311	256.495	101.841	13.4987	33.9675	33.0988	23.7637	190.345	26.0822	2.8635	8.81e-14	2.84e-12	Fam81a	9	70088511	70142560	-	4397	protein_coding	family with sequence similarity 81, member A [Source:MGI Symbol;Acc:MGI:1924136]	-
ENSMUSG00000052751	253.154	210.144	159.823	155.377	257.227	596.326	627.626	553.442	555.927	207.145	583.33	-1.48691	9.11e-14	2.94e-12	Repin1	6	48593883	48599082	+	3975	protein_coding	replication initiator 1 [Source:MGI Symbol;Acc:MGI:1889817]	zf-C2H2
ENSMUSG00000022074	94.2189	85.2936	43.4301	64.1237	60.8947	4.76425	16.2117	6.15791	9.36147	69.5922	9.12384	2.93721	9.27e-14	2.98e-12	Tnfrsf10b	14	69767472	69784411	+	5451	protein_coding	tumor necrosis factor receptor superfamily, member 10b [Source:MGI Symbol;Acc:MGI:1341090]	-
ENSMUSG00000105096	9.51706	40.7926	13.8976	30.8287	6.29945	191.364	199.173	139.323	167.066	20.2671	174.232	-3.11374	9.44e-14	3.03e-12	Gbp10	5	105215699	105239533	-	3873	protein_coding	guanylate-binding protein 10 [Source:MGI Symbol;Acc:MGI:4359647]	-
ENSMUSG00000074794	626.223	836.866	399.556	656.035	406.314	1685.75	2220.24	5351.23	5199.22	584.999	3614.11	-2.62671	9.55e-14	3.06e-12	Arrdc3	13	80883384	80896042	+	6266	protein_coding	arrestin domain containing 3 [Source:MGI Symbol;Acc:MGI:2145242]	-
ENSMUSG00000010025	1238.17	1248.5	1388.02	1883.02	1025.76	3940.04	3155.11	5270.4	5706.17	1356.69	4517.93	-1.73588	1.09e-13	3.49e-12	Aldh3a2	11	61223417	61267464	-	5619	protein_coding	aldehyde dehydrogenase family 3, subfamily A2 [Source:MGI Symbol;Acc:MGI:1353452]	-
ENSMUSG00000035878	395.91	433.885	161.56	621.507	285.575	1712.75	1669.81	1910.49	1975.99	379.687	1817.26	-2.25699	1.11e-13	3.55e-12	Hykk	9	54917283	54949924	+	8936	protein_coding	hydroxylysine kinase 1 [Source:MGI Symbol;Acc:MGI:2443139]	-
ENSMUSG00000037852	575.782	789.893	830.383	272.526	552.252	32.5557	19.2997	3.07896	2.88045	604.167	14.4537	5.38827	1.2e-13	3.81e-12	Cpe	8	64592542	64693054	-	2609	protein_coding	carboxypeptidase E [Source:MGI Symbol;Acc:MGI:101932]	-
ENSMUSG00000075304	3.80682	3.70842	6.94881	11.0983	7.34936	49.2306	45.5473	54.6515	66.9705	6.58235	54.1	-3.06138	1.22e-13	3.88e-12	Sp5	2	70474923	70477729	+	2100	protein_coding	trans-acting transcription factor 5 [Source:MGI Symbol;Acc:MGI:1927715]	zf-C2H2
ENSMUSG00000056812	55.1989	65.5154	71.2253	66.59	62.9945	8.73447	11.5798	20.0132	10.0816	64.3048	12.6023	2.34673	1.24e-13	3.95e-12	St8sia3	18	64254359	64276146	+	6665	protein_coding	ST8 alpha-N-acetyl-neuraminide alpha-2,8-sialyltransferase 3 [Source:MGI Symbol;Acc:MGI:106019]	-
ENSMUSG00000031617	448.254	911.035	988.468	1109.83	665.642	180.248	189.909	250.935	232.596	824.646	213.422	1.9486	1.29e-13	4.09e-12	Tmem184c	8	77595982	77610698	-	2723	protein_coding	transmembrane protein 184C [Source:MGI Symbol;Acc:MGI:2384562]	-
ENSMUSG00000054072	12999.4	21380.3	29167.6	24184.5	15301.4	6106.19	5611.58	6254.9	6610.64	20606.6	6145.83	1.74534	1.36e-13	4.32e-12	Iigp1	18	60376029	60392627	+	3121	protein_coding	interferon inducible GTPase 1 [Source:MGI Symbol;Acc:MGI:1926259]	-
ENSMUSG00000031725	884.135	1220.07	1104.86	806.479	386.366	4352.94	3078.69	4085.01	3621.45	880.382	3784.52	-2.10477	1.4e-13	4.42e-12	Ces1f	8	93256236	93279747	-	3285	protein_coding	carboxylesterase 1F [Source:MGI Symbol;Acc:MGI:2142687]	-
ENSMUSG00000034917	84.7018	93.9466	111.181	80.1546	140.688	261.24	344.306	298.659	375.899	102.134	320.026	-1.64899	1.44e-13	4.54e-12	Tjp3	10	81273207	81291581	-	3714	protein_coding	tight junction protein 3 [Source:MGI Symbol;Acc:MGI:1351650]	-
ENSMUSG00000035041	2191.78	997.565	1176.09	1478.54	1248.34	4920.68	3772.7	5122.61	5565.03	1418.46	4845.26	-1.77154	1.49e-13	4.7e-12	Creb3l3	10	81084324	81098874	-	3016	protein_coding	cAMP responsive element binding protein 3-like 3 [Source:MGI Symbol;Acc:MGI:2384786]	TF_bZIP
ENSMUSG00000011305	52.3438	17.306	163.297	41.927	31.4972	635.234	449.297	706.62	837.491	61.2742	657.161	-3.44158	1.5e-13	4.71e-12	Plin5	17	56111601	56117596	-	2087	protein_coding	perilipin 5 [Source:MGI Symbol;Acc:MGI:1914218]	-
ENSMUSG00000028358	114.205	132.267	76.4369	118.382	104.991	14.2928	19.2997	27.7106	34.5654	109.256	23.9671	2.18862	1.56e-13	4.89e-12	Zfp618	4	62965573	63139708	+	9352	protein_coding	zinc finger protein 618 [Source:MGI Symbol;Acc:MGI:1919950]	zf-C2H2
ENSMUSG00000039653	388.296	687.294	1018	509.29	376.917	3371.5	2345.3	2402.36	2427.5	595.959	2636.66	-2.14818	1.56e-13	4.89e-12	Baat	4	49489422	49506557	-	1941	protein_coding	bile acid-Coenzyme A: amino acid N-acyltransferase [Source:MGI Symbol;Acc:MGI:106642]	-
ENSMUSG00000028536	17.1307	17.306	24.3208	40.6939	17.8484	153.25	182.961	98.5266	97.9354	23.46	133.168	-2.51639	1.61e-13	5.03e-12	2610528J11Rik	4	118526999	118530228	+	1202	protein_coding	RIKEN cDNA 2610528J11 gene [Source:MGI Symbol;Acc:MGI:1913701]	-
ENSMUSG00000038967	243.637	200.255	79.9113	314.453	289.775	975.878	887.014	1674.95	1526.64	225.606	1266.12	-2.48451	1.64e-13	5.12e-12	Pdk2	11	95026258	95041354	-	3163	protein_coding	pyruvate dehydrogenase kinase, isoenzyme 2 [Source:MGI Symbol;Acc:MGI:1343087]	-
ENSMUSG00000038235	2569.61	2330.12	1702.46	1998.93	1852.04	880.593	836.835	915.22	972.152	2090.63	901.2	1.21461	1.71e-13	5.34e-12	F11r	1	171437535	171464603	+	2663	protein_coding	F11 receptor [Source:MGI Symbol;Acc:MGI:1321398]	-
ENSMUSG00000084923	0	0	0	0	0	29.3796	22.3876	83.1318	45.3671	0	45.0665	-7.6562	1.76e-13	5.48e-12	Gm15611	5	8998402	8999669	-	406	lincRNA	predicted gene 15611 [Source:MGI Symbol;Acc:MGI:3783057]	-
ENSMUSG00000020484	6675.27	12009.1	11684.4	10085.9	10062.3	3936.86	3632.2	2239.94	2593.85	10103.4	3100.71	1.70411	1.93e-13	5.99e-12	Xbp1	11	5520659	5525893	+	3248	protein_coding	X-box binding protein 1 [Source:MGI Symbol;Acc:MGI:98970]	TF_bZIP
ENSMUSG00000042202	270.284	346.119	262.318	394.607	319.172	821.834	760.408	745.107	698.51	318.5	756.465	-1.24673	1.99e-13	6.15e-12	Slc35e2	4	155601416	155623340	+	6574	protein_coding	solute carrier family 35, member E2 [Source:MGI Symbol;Acc:MGI:2444240]	-
ENSMUSG00000033184	3884.86	5641.74	8295.14	5957.34	5589.71	2081.19	1901.41	2100.62	2062.4	5873.76	2036.4	1.52793	2e-13	6.18e-12	Tmed7	18	46560235	46597535	-	8839	protein_coding	transmembrane p24 trafficking protein 7 [Source:MGI Symbol;Acc:MGI:1913926]	-
ENSMUSG00000115919	10.4688	3.70842	15.6348	30.8287	2.09982	309.677	108.85	163.954	141.862	12.5481	181.086	-3.87226	2.02e-13	6.23e-12	Gm31583	16	24085083	24090089	-	3556	lincRNA	predicted gene, 31583 [Source:MGI Symbol;Acc:MGI:5590742]	-
ENSMUSG00000024507	2018.57	2138.52	2842.06	2376.28	2018.97	6303.11	4355.55	5572.91	5833.63	2278.88	5516.3	-1.27607	2.09e-13	6.45e-12	Hsd17b4	18	50128201	50196269	+	3404	protein_coding	hydroxysteroid (17-beta) dehydrogenase 4 [Source:MGI Symbol;Acc:MGI:105089]	-
ENSMUSG00000036570	504.404	194.074	231.048	267.593	447.261	1573	1441.3	1255.44	1240.03	328.876	1377.44	-2.06263	2.11e-13	6.48e-12	Fxyd1	7	31051678	31057199	-	2186	protein_coding	FXYD domain-containing ion transport regulator 1 [Source:MGI Symbol;Acc:MGI:1889273]	-
ENSMUSG00000058152	355.938	320.16	185.881	271.293	435.712	93.697	100.358	75.4344	73.4515	313.797	85.7353	1.87669	2.11e-13	6.48e-12	Chsy3	18	59175401	59410446	+	2931	protein_coding	chondroitin sulfate synthase 3 [Source:MGI Symbol;Acc:MGI:1926173]	-
ENSMUSG00000060548	10.4688	16.0698	15.6348	24.663	17.8484	84.1685	66.3909	78.5134	98.6555	16.937	81.9321	-2.28454	2.13e-13	6.54e-12	Tnfrsf19	14	60963875	61046490	-	4738	protein_coding	tumor necrosis factor receptor superfamily, member 19 [Source:MGI Symbol;Acc:MGI:1352474]	-
ENSMUSG00000071633	189.389	290.493	442.987	504.358	178.484	1539.65	1127.87	1942.05	2664.42	321.142	1818.5	-2.50427	2.14e-13	6.55e-12	Gm4952	19	12599974	12628251	+	2254	protein_coding	predicted gene 4952 [Source:MGI Symbol;Acc:MGI:3643569]	-
ENSMUSG00000044715	355.938	327.577	795.639	553.683	331.771	118.312	101.13	120.849	102.256	472.922	110.637	2.0926	2.23e-13	6.8e-12	Gskip	12	105684829	105703023	+	4309	protein_coding	GSK3B interacting protein [Source:MGI Symbol;Acc:MGI:1914037]	-
ENSMUSG00000002797	234.12	351.064	486.417	516.689	455.66	96.0791	129.694	123.158	110.177	408.79	114.777	1.83032	2.23e-13	6.81e-12	Ggct	6	54982580	54992950	-	7745	protein_coding	gamma-glutamyl cyclotransferase [Source:MGI Symbol;Acc:MGI:95700]	-
ENSMUSG00000038775	147.514	72.9322	99.0205	129.481	283.475	19.057	16.2117	25.4014	23.7637	146.485	21.1085	2.79862	2.36e-13	7.17e-12	Vill	9	119052778	119071525	+	4409	protein_coding	villin-like [Source:MGI Symbol;Acc:MGI:1201781]	-
ENSMUSG00000039530	427.316	635.376	1229.94	647.403	503.956	133.399	166.749	173.191	159.145	688.798	158.121	2.12032	2.43e-13	7.39e-12	Tusc3	8	39005845	39165114	+	3432	protein_coding	tumor suppressor candidate 3 [Source:MGI Symbol;Acc:MGI:1933134]	-
ENSMUSG00000085081	39.0199	29.6673	33.0068	38.2276	34.647	1.58808	0	0.769739	2.16034	34.9137	1.12954	4.93722	2.45e-13	7.42e-12	Rptoros	11	119820812	119834365	-	1174	antisense	regulatory associated protein of MTOR, complex 1, opposite strand [Source:MGI Symbol;Acc:MGI:2442055]	-
ENSMUSG00000032184	183.679	105.072	109.444	133.18	99.7413	11.1166	37.0554	24.6317	19.443	126.223	23.0617	2.45536	2.49e-13	7.55e-12	Lysmd2	9	75625741	75637771	+	1543	protein_coding	LysM, putative peptidoglycan-binding, domain containing 2 [Source:MGI Symbol;Acc:MGI:1917332]	-
ENSMUSG00000085541	24.7444	128.559	64.2765	66.59	48.2958	0.794042	0	0	0	66.493	0.198511	8.16168	2.65e-13	8.01e-12	Gm16010	9	97015966	97022043	+	4720	antisense	predicted gene 16010 [Source:MGI Symbol;Acc:MGI:3802126]	-
ENSMUSG00000046959	1319.06	1757.79	1528.74	1296.04	1203.19	3895.57	3260.88	3144.38	2956.06	1420.97	3314.22	-1.22235	2.81e-13	8.48e-12	Slc26a1	5	108669878	108675569	-	4050	protein_coding	solute carrier family 26 (sulfate transporter), member 1 [Source:MGI Symbol;Acc:MGI:2385894]	-
ENSMUSG00000026864	32414.2	27206.2	21529.1	17013.7	22465.9	8618.54	8444.77	4591.49	5338.2	24125.8	6748.25	1.83803	2.86e-13	8.6e-12	Hspa5	2	34771970	34777547	+	4229	protein_coding	heat shock protein 5 [Source:MGI Symbol;Acc:MGI:95835]	-
ENSMUSG00000028378	127.529	190.365	317.908	218.267	142.787	50.0247	49.4072	40.0264	46.0872	199.371	46.3864	2.09598	3.03e-13	9.1e-12	Ptgr1	4	58965439	58987119	-	2296	protein_coding	prostaglandin reductase 1 [Source:MGI Symbol;Acc:MGI:1914353]	-
ENSMUSG00000055653	225.554	1602.04	828.645	1809.03	1122.35	53.9949	31.6515	7.69739	8.64136	1117.52	25.4963	5.45523	3.44e-13	1.03e-11	Gpc3	X	52272426	52613950	-	2690	protein_coding	glypican 3 [Source:MGI Symbol;Acc:MGI:104903]	-
ENSMUSG00000030378	146.563	583.458	771.318	530.254	112.34	11674	6495.5	8674.19	6766.18	428.786	8402.47	-4.29378	3.7e-13	1.11e-11	Sult2a8	7	14410686	14446769	-	3284	protein_coding	sulfotransferase family 2A, dehydroepiandrosterone (DHEA)-preferring, member 8 [Source:MGI Symbol;Acc:MGI:1924221]	-
ENSMUSG00000051439	362.6	160.698	198.041	194.837	268.776	45.2604	60.987	66.1976	66.9705	236.991	59.8539	1.98859	3.77e-13	1.13e-11	Cd14	18	36725074	36726736	-	1572	protein_coding	CD14 antigen [Source:MGI Symbol;Acc:MGI:88318]	-
ENSMUSG00000024150	6046.19	6592.33	8639.11	5916.64	5693.65	2934.78	2940.5	2450.85	2943.82	6577.58	2817.49	1.22285	3.83e-13	1.14e-11	Mcfd2	17	87254658	87265935	-	2612	protein_coding	multiple coagulation factor deficiency 2 [Source:MGI Symbol;Acc:MGI:2183439]	-
ENSMUSG00000021981	1848.21	2367.21	3575.16	2589.61	2481.98	1034.64	880.066	963.713	943.348	2572.44	955.441	1.42815	4.02e-13	1.2e-11	Cab39l	14	59440972	59585764	+	6841	protein_coding	calcium binding protein 39-like [Source:MGI Symbol;Acc:MGI:1914081]	-
ENSMUSG00000058486	94.2189	46.9733	57.3277	65.3568	54.5952	222.332	254.756	184.737	202.352	63.6944	216.044	-1.75172	4.19e-13	1.24e-11	Wdr91	6	34880426	34910876	-	4652	protein_coding	WD repeat domain 91 [Source:MGI Symbol;Acc:MGI:2141558]	-
ENSMUSG00000042845	40.9234	39.5565	20.8464	24.663	41.9963	0	0	0	0	33.5971	0	7.91564	4.21e-13	1.25e-11	Wfdc12	2	164189231	164190608	-	775	protein_coding	WAP four-disulfide core domain 12 [Source:MGI Symbol;Acc:MGI:2183434]	-
ENSMUSG00000025137	2132.77	1206.47	1485.31	1294.81	1119.2	4225.89	4072.23	3933.37	3957.74	1447.71	4047.31	-1.48283	4.34e-13	1.28e-11	Pcyt2	11	120610087	120617936	-	4346	protein_coding	phosphate cytidylyltransferase 2, ethanolamine [Source:MGI Symbol;Acc:MGI:1915921]	-
ENSMUSG00000037415	377.827	264.534	229.311	405.706	514.455	1340.34	1042.18	1181.55	1180.99	358.366	1186.27	-1.72335	4.42e-13	1.3e-11	Ranbp10	8	105768308	105827350	-	6313	protein_coding	RAN binding protein 10 [Source:MGI Symbol;Acc:MGI:1921584]	-
ENSMUSG00000110216	19.9858	54.3901	74.6997	77.6883	35.6969	0	1.54398	0.769739	0.720113	52.4922	0.758457	6.09408	4.57e-13	1.34e-11	Gm36325	8	91710233	91714413	-	2885	lincRNA	predicted gene, 36325 [Source:MGI Symbol;Acc:MGI:5595484]	-
ENSMUSG00000026950	20.9375	75.4045	57.3277	41.927	30.4473	223.126	216.929	283.264	187.949	45.2088	227.817	-2.35093	4.63e-13	1.36e-11	Neb	2	52136647	52378474	-	26582	protein_coding	nebulin [Source:MGI Symbol;Acc:MGI:97292]	-
ENSMUSG00000031400	364.503	241.047	232.785	244.163	295.024	89.7268	104.218	92.3687	112.338	275.505	99.6629	1.47073	4.92e-13	1.44e-11	G6pdx	X	74409483	74429194	-	3080	protein_coding	glucose-6-phosphate dehydrogenase X-linked [Source:MGI Symbol;Acc:MGI:105979]	-
ENSMUSG00000021998	655.725	620.542	368.287	557.383	459.86	1550.76	1500.74	1290.85	1326.45	532.359	1417.2	-1.41004	4.95e-13	1.45e-11	Lcp1	14	75131101	75230842	+	9504	protein_coding	lymphocyte cytosolic protein 1 [Source:MGI Symbol;Acc:MGI:104808]	-
ENSMUSG00000022864	354.986	477.15	528.109	498.192	390.566	166.749	109.622	182.428	169.947	449.801	157.186	1.51426	5.43e-13	1.58e-11	D16Ertd472e	16	78540338	78576708	-	6548	protein_coding	DNA segment, Chr 16, ERATO Doi 472, expressed [Source:MGI Symbol;Acc:MGI:1196400]	-
ENSMUSG00000036136	151.321	180.476	133.765	136.879	200.532	4.76425	28.5635	26.1711	36.7258	160.595	24.0562	2.73626	5.89e-13	1.71e-11	Fam110c	12	31073861	31080251	+	3088	protein_coding	family with sequence similarity 110, member C [Source:MGI Symbol;Acc:MGI:1918813]	-
ENSMUSG00000026922	683.325	613.125	1309.85	652.335	840.976	2885.55	2974.47	2311.53	2553.52	819.922	2681.27	-1.71131	5.92e-13	1.71e-11	Agpat2	2	26593057	26604417	-	2130	protein_coding	1-acylglycerol-3-phosphate O-acyltransferase 2 (lysophosphatidic acid acyltransferase, beta) [Source:MGI Symbol;Acc:MGI:1914762]	-
ENSMUSG00000030137	129.432	201.491	114.655	210.868	143.837	44.4664	50.1792	23.8619	30.9649	160.057	37.3681	2.10145	6.2e-13	1.79e-11	Tuba8	6	121210696	121226854	+	2263	protein_coding	tubulin, alpha 8 [Source:MGI Symbol;Acc:MGI:1858225]	-
ENSMUSG00000078945	288.367	411.634	467.307	402.006	298.174	104.02	160.573	117.77	115.938	373.498	124.575	1.58058	6.21e-13	1.79e-11	Naip2	13	100144063	100202092	-	4846	protein_coding	NLR family, apoptosis inhibitory protein 2 [Source:MGI Symbol;Acc:MGI:1298226]	-
ENSMUSG00000074194	139.901	124.85	258.843	254.028	112.34	15.8808	18.5277	42.3356	36.0056	177.993	28.1875	2.65232	6.33e-13	1.82e-11	Zfp791	8	85108553	85123095	-	2946	protein_coding	zinc finger protein 791 [Source:MGI Symbol;Acc:MGI:3648473]	zf-C2H2
ENSMUSG00000106300	39.0199	76.6406	88.5973	117.149	80.8429	0	1.54398	0	0	80.45	0.385994	7.71363	6.43e-13	1.85e-11	Gm42765	5	30529457	30543830	+	3211	antisense	predicted gene 42765 [Source:MGI Symbol;Acc:MGI:5662902]	-
ENSMUSG00000032959	623.367	295.437	491.628	357.613	590.048	1466.6	1606.51	1517.16	1385.5	471.619	1493.94	-1.66218	6.44e-13	1.85e-11	Pebp1	5	117282654	117287625	-	1768	protein_coding	phosphatidylethanolamine binding protein 1 [Source:MGI Symbol;Acc:MGI:1344408]	-
ENSMUSG00000106930	22.8409	79.1129	118.13	82.6209	60.8947	7.94042	9.26385	3.8487	6.48102	72.7198	6.8835	3.39105	6.99e-13	2e-11	Gm6450	5	93003831	93004404	+	574	processed_pseudogene	predicted gene 6450 [Source:MGI Symbol;Acc:MGI:3648082]	-
ENSMUSG00000026621	2211.76	2000.07	3754.09	2254.19	2086.17	6626.28	6697.76	7182.44	7095.27	2461.26	6900.44	-1.48811	7.07e-13	2.02e-11	2023-03-01	1	184786767	184811313	-	2246	protein_coding	mitochondrial amidoxime reducing component 1 [Source:MGI Symbol;Acc:MGI:1913362]	-
ENSMUSG00000022853	1018.33	1147.14	1448.83	1954.54	980.614	3935.27	3797.41	7183.97	9760.41	1309.89	6169.27	-2.23602	7.16e-13	2.04e-11	Ehhadh	16	21761287	21787807	-	2981	protein_coding	enoyl-Coenzyme A, hydratase/3-hydroxyacyl Coenzyme A dehydrogenase [Source:MGI Symbol;Acc:MGI:1277964]	-
ENSMUSG00000097867	22.8409	30.9035	26.058	17.2641	26.2477	94.4911	79.5147	100.836	88.5739	24.6628	90.8539	-1.88528	7.31e-13	2.08e-11	Lppos	16	24391612	24393588	-	1603	lincRNA	LIM domain containing preferred translocation partner in lipoma, opposite strand [Source:MGI Symbol;Acc:MGI:1916091]	-
ENSMUSG00000036585	338.807	534.012	507.263	620.273	475.608	1173.59	1198.9	1324.72	1381.9	495.193	1269.78	-1.36018	7.6e-13	2.16e-11	Fgf1	18	38838673	38929404	-	4648	protein_coding	fibroblast growth factor 1 [Source:MGI Symbol;Acc:MGI:95515]	-
ENSMUSG00000045954	822.274	1129.83	1348.07	1124.63	648.843	246.153	365.15	318.672	333.412	1014.73	315.847	1.68226	7.67e-13	2.18e-11	Cavin2	1	51289126	51302960	+	3055	protein_coding	caveolae associated 2 [Source:MGI Symbol;Acc:MGI:99513]	-
ENSMUSG00000029098	159.887	145.864	130.29	149.211	179.534	657.467	423.049	389.488	367.978	152.957	459.496	-1.58268	8.09e-13	2.29e-11	Acox3	5	35583040	35615352	+	11521	protein_coding	acyl-Coenzyme A oxidase 3, pristanoyl [Source:MGI Symbol;Acc:MGI:1933156]	-
ENSMUSG00000033624	74.2331	131.031	97.2833	177.573	153.287	435.929	379.818	499.561	452.231	126.681	441.885	-1.80155	8.26e-13	2.33e-11	Pdpr	8	111094630	111137074	+	5028	protein_coding	pyruvate dehydrogenase phosphatase regulatory subunit [Source:MGI Symbol;Acc:MGI:2442188]	-
ENSMUSG00000025479	1990.02	8128.85	9926.37	21523.4	7101.58	93214.2	74143.2	89937.9	85935.4	9734.04	85807.7	-3.14004	8.52e-13	2.4e-11	Cyp2e1	7	140763739	140774987	+	2158	protein_coding	cytochrome P450, family 2, subfamily e, polypeptide 1 [Source:MGI Symbol;Acc:MGI:88607]	-
ENSMUSG00000025403	1329.53	1013.63	943.301	891.566	1130.75	2833.94	2485.03	2347.7	2172.58	1061.76	2459.81	-1.21083	8.58e-13	2.41e-11	Shmt2	10	127517123	127522444	-	3109	protein_coding	serine hydroxymethyltransferase 2 (mitochondrial) [Source:MGI Symbol;Acc:MGI:1277989]	-
ENSMUSG00000024816	1126.82	974.078	958.936	730.024	1331.28	426.401	344.306	411.041	370.858	1024.23	388.152	1.40074	8.69e-13	2.44e-11	Frmd8	19	5849702	5875274	-	5082	protein_coding	FERM domain containing 8 [Source:MGI Symbol;Acc:MGI:1914707]	-
ENSMUSG00000035376	1437.08	1984	2498.1	2190.07	1655.7	731.313	838.379	762.811	748.197	1952.99	770.175	1.34147	8.94e-13	2.5e-11	Hacd2	16	35022428	35109177	+	3749	protein_coding	3-hydroxyacyl-CoA dehydratase 2 [Source:MGI Symbol;Acc:MGI:1918007]	-
ENSMUSG00000025586	129.432	100.127	92.0717	115.916	66.1442	26.2034	20.8437	30.7896	23.7637	100.738	25.4001	1.9906	8.97e-13	2.51e-11	Cpeb1	7	81347026	81455465	-	4192	protein_coding	cytoplasmic polyadenylation element binding protein 1 [Source:MGI Symbol;Acc:MGI:108442]	-
ENSMUSG00000020140	15.2273	18.5421	12.1604	39.4607	23.098	79.4042	131.238	120.079	126.74	21.6977	114.365	-2.38843	9.44e-13	2.63e-11	Lgr5	10	115450311	115587780	-	10264	protein_coding	leucine rich repeat containing G protein coupled receptor 5 [Source:MGI Symbol;Acc:MGI:1341817]	-
ENSMUSG00000013150	29.5029	16.0698	29.5324	12.3315	26.2477	93.697	111.938	89.2897	92.1745	22.7369	96.7749	-2.0897	9.73e-13	2.71e-11	Gfod2	8	105713854	105758664	-	4608	protein_coding	glucose-fructose oxidoreductase domain containing 2 [Source:MGI Symbol;Acc:MGI:1917825]	-
ENSMUSG00000017307	75.1848	93.9466	83.3857	78.9215	88.1923	194.54	190.681	215.527	199.471	83.9262	200.055	-1.25497	1.09e-12	3.03e-11	Acot8	2	164792765	164804882	-	1997	protein_coding	acyl-CoA thioesterase 8 [Source:MGI Symbol;Acc:MGI:2158201]	-
ENSMUSG00000030214	153.225	186.657	152.874	350.214	194.233	705.11	809.043	656.587	720.113	207.441	722.713	-1.79991	1.19e-12	3.29e-11	Plbd1	6	136612070	136661928	-	2633	protein_coding	phospholipase B domain containing 1 [Source:MGI Symbol;Acc:MGI:1914107]	-
ENSMUSG00000039153	49.4887	66.7515	22.5836	40.6939	55.6451	6.35234	3.08795	4.61843	7.20113	47.0326	5.31496	3.15402	1.2e-12	3.32e-11	Runx2	17	44495987	44814797	-	8837	protein_coding	runt related transcription factor 2 [Source:MGI Symbol;Acc:MGI:99829]	Runt
ENSMUSG00000040618	184.631	152.045	161.56	150.444	135.438	68.2877	49.4072	57.7304	57.609	156.824	58.2586	1.42976	1.26e-12	3.48e-11	Pck2	14	55540266	55551242	+	7806	protein_coding	phosphoenolpyruvate carboxykinase 2 (mitochondrial) [Source:MGI Symbol;Acc:MGI:1860456]	-
ENSMUSG00000110439	0.951706	11.1253	3.4744	0	0	16576.4	11555.9	154.718	880.698	3.11027	7291.93	-11.2098	1.28e-12	3.53e-11	Gm21320	4	60817589	60821463	-	861	protein_coding	predicted gene, 21320 [Source:MGI Symbol;Acc:MGI:5434675]	-
ENSMUSG00000064254	117.06	42.0287	145.925	44.3933	59.8448	487.542	445.437	440.291	377.339	81.8503	437.652	-2.42675	1.29e-12	3.54e-11	Ethe1	7	24587543	24608925	+	1484	protein_coding	ethylmalonic encephalopathy 1 [Source:MGI Symbol;Acc:MGI:1913321]	-
ENSMUSG00000047822	1481.81	1448.76	1358.49	585.745	1578.01	205.657	271.74	408.731	331.972	1290.56	304.525	2.08334	1.3e-12	3.58e-11	Angptl8	9	21835510	21837347	+	865	protein_coding	angiopoietin-like 8 [Source:MGI Symbol;Acc:MGI:3643534]	-
ENSMUSG00000109311	21.8892	24.7228	20.8464	57.958	44.0961	0	0	0	0	33.9025	0	7.92016	1.31e-12	3.59e-11	AI314278	7	89426306	89441928	+	2795	lincRNA	expressed sequence AI314278 [Source:MGI Symbol;Acc:MGI:2141898]	-
ENSMUSG00000054827	296.932	1118.71	2119.39	1785.6	966.965	8434.32	7385.61	10017.4	9371.55	1257.52	8802.21	-2.80811	1.31e-12	3.59e-11	Cyp2c50	19	40089688	40113950	+	2918	protein_coding	cytochrome P450, family 2, subfamily c, polypeptide 50 [Source:MGI Symbol;Acc:MGI:2147497]	-
ENSMUSG00000055652	942.189	594.583	939.826	600.543	907.12	325.557	290.267	233.231	280.844	796.852	282.475	1.49621	1.43e-12	3.9e-11	Klhl25	7	75848310	75874131	+	3856	protein_coding	kelch-like 25 [Source:MGI Symbol;Acc:MGI:2668031]	-
ENSMUSG00000006574	140.852	34.6119	29.5324	24.663	86.0925	4.76425	0.771988	0.769739	2.16034	63.1504	2.11658	4.91549	1.43e-12	3.9e-11	Slc4a1	11	102348824	102366203	-	4891	protein_coding	solute carrier family 4 (anion exchanger), member 1 [Source:MGI Symbol;Acc:MGI:109393]	-
ENSMUSG00000024487	1079.23	1404.25	2345.22	1223.28	1329.18	508.981	496.388	420.278	450.071	1476.24	468.929	1.65322	1.45e-12	3.95e-11	Yipf5	18	40204865	40219399	-	2329	protein_coding	Yip1 domain family, member 5 [Source:MGI Symbol;Acc:MGI:1914430]	-
ENSMUSG00000040511	394.958	373.314	253.631	236.764	250.928	111.166	102.674	79.2831	101.536	301.919	98.6648	1.61605	1.5e-12	4.08e-11	Pvr	7	19903578	19921160	-	6122	protein_coding	poliovirus receptor [Source:MGI Symbol;Acc:MGI:107741]	-
ENSMUSG00000045392	45.6819	58.0986	66.0137	61.6574	46.196	138.957	235.456	155.487	197.311	55.5295	181.803	-1.72356	1.53e-12	4.17e-11	Olfr1033	2	86020633	86045171	+	4261	protein_coding	olfactory receptor 1033 [Source:MGI Symbol;Acc:MGI:3030867]	-
ENSMUSG00000021376	1003.1	1369.64	2350.43	1656.12	1128.65	527.244	403.75	408.731	392.462	1501.59	433.047	1.79282	1.54e-12	4.19e-11	Tpmt	13	47022482	47044737	-	3682	protein_coding	thiopurine methyltransferase [Source:MGI Symbol;Acc:MGI:98812]	-
ENSMUSG00000025889	196.051	51.9179	128.553	43.1602	54.5952	8.73447	4.63193	11.5461	7.92124	94.8555	8.20843	3.53161	1.58e-12	4.28e-11	Snca	6	60731575	60829855	-	2703	protein_coding	synuclein, alpha [Source:MGI Symbol;Acc:MGI:1277151]	-
ENSMUSG00000030498	47.5853	89.002	177.195	85.0872	61.9446	597.914	417.645	495.712	349.975	92.1627	465.312	-2.35228	1.58e-12	4.28e-11	Gas2	7	51862015	51994975	+	4993	protein_coding	growth arrest specific 2 [Source:MGI Symbol;Acc:MGI:95657]	-
ENSMUSG00000003809	1675	2006.25	3366.7	2199.94	2515.58	7226.58	6175.13	6504.3	6144.72	2352.69	6512.68	-1.46968	1.71e-12	4.62e-11	Gcdh	8	84886393	84893921	-	2754	protein_coding	glutaryl-Coenzyme A dehydrogenase [Source:MGI Symbol;Acc:MGI:104541]	-
ENSMUSG00000021696	48.537	44.501	41.6928	66.59	79.793	6.35234	10.8078	6.15791	0.720113	56.2228	6.00955	3.24147	1.75e-12	4.73e-11	Elovl7	13	108214404	108285683	+	4013	protein_coding	ELOVL family member 7, elongation of long chain fatty acids (yeast) [Source:MGI Symbol;Acc:MGI:1921809]	-
ENSMUSG00000030091	117.06	106.308	60.8021	161.542	174.285	395.433	504.88	451.067	475.995	123.999	456.844	-1.87263	1.77e-12	4.77e-11	Nup210	6	91013068	91116829	-	10474	protein_coding	nucleoporin 210 [Source:MGI Symbol;Acc:MGI:1859555]	-
ENSMUSG00000039349	867.004	534.012	562.853	860.737	1080.36	2404.36	2370.77	2210.69	2266.92	780.992	2313.19	-1.56483	1.92e-12	5.15e-11	C130074G19Rik	1	184871926	184883218	-	3035	protein_coding	RIKEN cDNA C130074G19 gene [Source:MGI Symbol;Acc:MGI:2444831]	-
ENSMUSG00000060090	295.029	553.79	548.956	469.829	370.618	140.546	121.202	176.27	138.262	447.644	144.07	1.63284	1.93e-12	5.19e-11	Rp2	X	20364481	20405653	+	5141	protein_coding	retinitis pigmentosa 2 homolog [Source:MGI Symbol;Acc:MGI:1277953]	-
ENSMUSG00000115388	63.7643	13.5975	19.1092	39.4607	29.3974	204.863	243.176	180.889	158.425	33.0658	196.838	-2.54925	2.03e-12	5.44e-11	Eppk1	15	76101481	76120195	-	12332	protein_coding	epiplakin 1 [Source:MGI Symbol;Acc:MGI:2386306]	-
ENSMUSG00000030559	25.6961	54.3901	39.9556	35.7613	39.8965	7.14638	1.54398	1.53948	2.88045	39.1399	3.27757	3.583	2.07e-12	5.53e-11	Rab38	7	88430273	88491572	+	1577	protein_coding	RAB38, member RAS oncogene family [Source:MGI Symbol;Acc:MGI:1919683]	-
ENSMUSG00000048486	339.759	381.967	375.236	332.95	472.459	1089.43	747.284	1358.59	1693.71	380.474	1222.25	-1.68353	2.16e-12	5.77e-11	Fitm2	2	163466379	163472629	-	3967	protein_coding	fat storage-inducing transmembrane protein 2 [Source:MGI Symbol;Acc:MGI:2444508]	-
ENSMUSG00000022797	823.226	1974.11	4448.97	1082.7	1049.91	363.671	137.414	170.112	173.547	1875.79	211.186	3.15044	2.41e-12	6.4e-11	Tfrc	16	32608920	32632794	+	6185	protein_coding	transferrin receptor [Source:MGI Symbol;Acc:MGI:98822]	-
ENSMUSG00000019122	2617.19	2697.26	7615.89	4201.34	2625.82	779.75	1032.92	804.377	804.366	3951.5	855.353	2.20738	2.55e-12	6.79e-11	Ccl9	11	83572919	83578636	-	3045	protein_coding	chemokine (C-C motif) ligand 9 [Source:MGI Symbol;Acc:MGI:104533]	-
ENSMUSG00000018900	116.108	96.4189	144.188	99.885	142.787	387.493	270.196	703.542	762.6	119.877	530.957	-2.14887	2.68e-12	7.1e-11	Slc22a5	11	53864542	53891660	-	3071	protein_coding	solute carrier family 22 (organic cation transporter), member 5 [Source:MGI Symbol;Acc:MGI:1329012]	-
ENSMUSG00000044676	165.597	161.934	178.932	219.5	206.832	75.434	63.303	79.2831	74.8917	186.559	73.228	1.34937	2.69e-12	7.12e-11	Zfp612	8	110079746	110092741	+	6083	protein_coding	zinc finger protein 612 [Source:MGI Symbol;Acc:MGI:2443465]	zf-C2H2
ENSMUSG00000032939	233.168	232.394	185.881	205.936	227.83	81.7864	78.7427	106.224	92.8946	217.042	89.9119	1.27479	2.7e-12	7.13e-11	Nup93	8	94214564	94317227	+	4257	protein_coding	nucleoporin 93 [Source:MGI Symbol;Acc:MGI:1919055]	-
ENSMUSG00000056054	34.2614	54.3901	116.393	77.6883	113.39	8.73447	10.0358	13.8553	10.8017	79.2245	10.8568	2.85894	2.79e-12	7.35e-11	S100a8	3	90668978	90670035	+	694	protein_coding	S100 calcium binding protein A8 (calgranulin A) [Source:MGI Symbol;Acc:MGI:88244]	-
ENSMUSG00000030934	540.569	1098.93	3000.15	2252.96	1491.92	12683.2	10551.5	12619.1	7149.28	1676.91	10750.8	-2.68123	2.85e-12	7.49e-11	Oat	7	132557478	132576398	-	2360	protein_coding	ornithine aminotransferase [Source:MGI Symbol;Acc:MGI:97394]	-
ENSMUSG00000042453	2910.32	3233.74	1853.59	3211.12	2825.3	1064.81	1191.18	1149.99	1170.18	2806.81	1144.04	1.29528	2.94e-12	7.72e-11	Reln	5	21884454	22344702	-	23738	protein_coding	reelin [Source:MGI Symbol;Acc:MGI:103022]	-
ENSMUSG00000041571	281.705	152.045	257.106	258.961	169.035	613.001	641.522	625.798	622.178	223.77	625.624	-1.48434	2.95e-12	7.72e-11	Selenow	7	15917208	15922402	-	736	protein_coding	selenoprotein W [Source:MGI Symbol;Acc:MGI:1100878]	-
ENSMUSG00000009378	1955.76	2772.66	3057.48	3176.59	2152.31	980.642	1156.44	1023.75	1102.49	2622.96	1065.83	1.29862	2.96e-12	7.74e-11	Slc16a12	19	34668403	34747289	-	4051	protein_coding	solute carrier family 16 (monocarboxylic acid transporters), member 12 [Source:MGI Symbol;Acc:MGI:2147716]	-
ENSMUSG00000021364	6291.73	4940.85	3908.7	5843.89	3424.8	12883.3	13373.1	11829.4	14524	4881.99	13152.4	-1.42963	3.08e-12	8.04e-11	Elovl2	13	41182381	41220405	-	3966	protein_coding	elongation of very long chain fatty acids (FEN1/Elo2, SUR4/Elo3, yeast)-like 2 [Source:MGI Symbol;Acc:MGI:1858960]	-
ENSMUSG00000056978	0	0	0	4.93259	0	78.6102	297.215	338.685	215.314	0.986518	232.456	-7.89751	3.3e-12	8.6e-11	Hamp2	7	30922372	30924681	-	583	protein_coding	hepcidin antimicrobial peptide 2 [Source:MGI Symbol;Acc:MGI:2153530]	-
ENSMUSG00000031379	404.475	589.639	1012.79	902.664	408.414	145.31	183.733	163.185	153.384	663.596	161.403	2.03749	3.36e-12	8.75e-11	Pir	X	164269371	164373011	+	5553	protein_coding	pirin [Source:MGI Symbol;Acc:MGI:1916906]	-
ENSMUSG00000042750	73.2814	28.4312	31.2696	29.5956	27.2976	1.58808	1.54398	1.53948	0	37.9751	1.16788	5.05649	3.47e-12	9.02e-11	Bex2	X	136066564	136068236	-	903	protein_coding	brain expressed X-linked 2 [Source:MGI Symbol;Acc:MGI:1338017]	-
ENSMUSG00000028919	313.111	304.09	291.85	339.116	407.364	1173.59	1109.35	702.002	730.915	331.106	928.964	-1.48671	3.61e-12	9.37e-11	Arhgef19	4	141239499	141257564	+	4242	protein_coding	Rho guanine nucleotide exchange factor (GEF) 19 [Source:MGI Symbol;Acc:MGI:1925912]	-
ENSMUSG00000023963	1162.98	2029.74	2895.92	2550.15	1959.13	486.748	642.294	688.147	693.469	2119.58	627.664	1.75497	3.68e-12	9.56e-11	Cyp39a1	17	43667425	43751431	+	3053	protein_coding	cytochrome P450, family 39, subfamily a, polypeptide 1 [Source:MGI Symbol;Acc:MGI:1927096]	-
ENSMUSG00000028744	567.217	348.591	543.744	416.804	455.66	128.635	162.889	203.211	180.028	466.403	168.691	1.46648	3.79e-12	9.83e-11	Pqlc2	4	139294029	139310708	-	3516	protein_coding	PQ loop repeat containing 2 [Source:MGI Symbol;Acc:MGI:2384837]	-
ENSMUSG00000014905	2201.3	2393.17	3884.38	1270.14	2725.56	770.221	616.818	656.587	679.066	2494.91	680.673	1.87353	3.82e-12	9.89e-11	Dnajb9	12	44205559	44210326	-	2549	protein_coding	DnaJ heat shock protein family (Hsp40) member B9 [Source:MGI Symbol;Acc:MGI:1351618]	-
ENSMUSG00000034738	547.231	866.534	924.191	794.147	579.549	286.649	307.251	257.863	267.882	742.331	279.911	1.40504	3.9e-12	1.01e-10	Nostrin	2	69135800	69189330	+	1888	protein_coding	nitric oxide synthase trafficker [Source:MGI Symbol;Acc:MGI:3606242]	-
ENSMUSG00000086054	0.951706	1.23614	0	0	2.09982	89.7268	36.2834	42.3356	40.3263	0.857532	52.168	-5.78883	3.94e-12	1.02e-10	Hnf1aos1	5	114968784	114998042	+	1370	antisense	HNF1 homeobox A, opposite strand 1 [Source:MGI Symbol;Acc:MGI:3652225]	-
ENSMUSG00000018727	0.951706	0	5.21161	2.4663	3.14972	23.0272	47.8632	56.9607	48.9677	2.35587	44.2047	-4.34038	4.12e-12	1.06e-10	Cpsf4l	11	113698172	113710017	-	2246	protein_coding	cleavage and polyadenylation specific factor 4-like [Source:MGI Symbol;Acc:MGI:1277182]	-
ENSMUSG00000037035	511.066	500.637	277.952	119.615	383.216	58.7591	69.4789	30.7896	69.851	358.497	57.2196	2.6483	4.19e-12	1.08e-10	Inhbb	1	119415465	119422248	-	4255	protein_coding	inhibin beta-B [Source:MGI Symbol;Acc:MGI:96571]	-
ENSMUSG00000050390	726.152	529.068	248.42	535.186	577.449	1850.91	1654.37	1692.66	2055.92	523.255	1813.47	-1.79022	4.42e-12	1.13e-10	C77080	4	129219578	129261404	-	5770	protein_coding	expressed sequence C77080 [Source:MGI Symbol;Acc:MGI:2140651]	-
ENSMUSG00000052942	83.7501	74.1684	43.4301	94.9524	57.7449	14.2928	10.8078	17.704	16.5626	70.8092	14.8418	2.26139	4.52e-12	1.16e-10	Glis3	19	28258851	28680077	-	8842	protein_coding	GLIS family zinc finger 3 [Source:MGI Symbol;Acc:MGI:2444289]	zf-C2H2
ENSMUSG00000064339	12424.5	34098.9	49206.2	31278.8	31499.3	6225.29	5841.63	8952.84	7515.82	31701.6	7133.89	2.15175	4.95e-12	1.27e-10	mt-Rnr2	MT	1094	2675	+	1582	Mt_rRNA	mitochondrially encoded 16S rRNA [Source:MGI Symbol;Acc:MGI:102492]	-
ENSMUSG00000081207	0	0	0	0	0	45.2604	91.8665	26.1711	10.8017	0	43.5249	-7.60488	5.1e-12	1.3e-10	Gm13775	4	61783123	61801286	+	751	processed_transcript	predicted gene 13775 [Source:MGI Symbol;Acc:MGI:3712466]	-
ENSMUSG00000033308	1478	2396.87	2840.33	3198.79	1973.83	6797.8	6233.8	8477.14	7075.83	2377.56	7146.14	-1.58819	5.12e-12	1.31e-10	Dpyd	3	118562129	119432924	+	8884	protein_coding	dihydropyrimidine dehydrogenase [Source:MGI Symbol;Acc:MGI:2139667]	-
ENSMUSG00000021876	615.754	1111.29	2546.74	3652.58	2606.92	15641.8	14425.4	13807.6	11024.2	2106.66	13724.7	-2.70397	5.35e-12	1.36e-10	Rnase4	14	51091077	51106151	+	1637	protein_coding	ribonuclease, RNase A family 4 [Source:MGI Symbol;Acc:MGI:1926217]	-
ENSMUSG00000043789	128.48	132.267	86.8601	183.739	158.536	389.875	336.587	421.047	421.986	137.976	392.374	-1.50092	5.56e-12	1.42e-10	Vwce	19	10634233	10665210	+	3540	protein_coding	von Willebrand factor C and EGF domains [Source:MGI Symbol;Acc:MGI:1919018]	-
ENSMUSG00000030701	22.8409	42.0287	20.8464	48.0928	22.0481	237.419	155.17	105.454	134.661	31.1714	158.176	-2.342	5.57e-12	1.42e-10	Plekhb1	7	100642892	100662414	-	3713	protein_coding	pleckstrin homology domain containing, family B (evectins) member 1 [Source:MGI Symbol;Acc:MGI:1351469]	-
ENSMUSG00000074060	40.9234	55.6263	119.867	30.8287	20.9982	0.794042	0	0	0	53.6487	0.198511	7.84117	5.71e-12	1.45e-10	Fbxw15	9	109552602	109568262	-	1495	protein_coding	F-box and WD-40 domain protein 15 [Source:MGI Symbol;Acc:MGI:3505701]	-
ENSMUSG00000046312	266.478	323.869	314.434	357.613	436.762	747.988	765.04	855.95	769.081	339.831	784.515	-1.20631	5.72e-12	1.45e-10	AI464131	4	41495604	41503076	-	4701	protein_coding	expressed sequence AI464131 [Source:MGI Symbol;Acc:MGI:2140300]	-
ENSMUSG00000009905	158.935	181.713	107.707	159.076	165.885	397.815	329.639	501.87	559.528	154.663	447.213	-1.5266	5.99e-12	1.51e-10	Kdsr	1	106720459	106759727	-	8147	protein_coding	3-ketodihydrosphingosine reductase [Source:MGI Symbol;Acc:MGI:1918000]	-
ENSMUSG00000030972	113.253	284.312	422.14	376.11	177.434	1696.07	1125.56	1227.73	1253.72	274.65	1325.77	-2.27557	5.99e-12	1.51e-10	Acsm5	7	119519463	119545551	+	3799	protein_coding	acyl-CoA synthetase medium-chain family member 5 [Source:MGI Symbol;Acc:MGI:2444086]	-
ENSMUSG00000052271	104.688	18.5421	46.9045	16.0309	134.388	2.38213	0.771988	2.30922	0	64.1107	1.36583	5.57779	6.27e-12	1.58e-10	Bhlha15	5	144190286	144194441	+	3494	protein_coding	basic helix-loop-helix family, member a15 [Source:MGI Symbol;Acc:MGI:891976]	bHLH
ENSMUSG00000032841	110.398	152.045	79.9113	85.0872	154.336	17.4689	28.5635	28.4803	34.5654	116.356	27.2696	2.09586	6.38e-12	1.61e-10	Prr5l	2	101714285	101883027	-	4967	protein_coding	proline rich 5 like [Source:MGI Symbol;Acc:MGI:1919696]	-
ENSMUSG00000020037	1.90341	0	0	6.16574	0	26.9974	38.5994	68.5068	67.6906	1.61383	50.4486	-4.9252	6.89e-12	1.73e-10	Rfx4	10	84756062	84906538	+	4724	protein_coding	regulatory factor X, 4 (influences HLA class II expression) [Source:MGI Symbol;Acc:MGI:1918387]	RFX
ENSMUSG00000023243	108.494	100.127	118.13	86.3204	57.7449	735.283	352.798	350.231	263.561	94.1634	425.469	-2.17959	6.91e-12	1.73e-10	Kcnk5	14	20140057	20181809	-	3404	protein_coding	potassium channel, subfamily K, member 5 [Source:MGI Symbol;Acc:MGI:1336175]	-
ENSMUSG00000034059	18.0824	43.2649	26.058	39.4607	69.2939	0.794042	1.54398	0	1.44023	39.232	0.944561	5.36984	7.07e-12	1.77e-10	Ypel4	2	84734058	84738655	+	2614	protein_coding	yippee like 4 [Source:MGI Symbol;Acc:MGI:3605071]	-
ENSMUSG00000020334	1.90341	1.23614	1.7372	1.23315	1.04991	35.7319	35.5114	39.2567	33.1252	1.43196	35.9063	-4.65163	7.18e-12	1.79e-10	Slc22a4	11	53983123	54028090	-	2553	protein_coding	solute carrier family 22 (organic cation transporter), member 4 [Source:MGI Symbol;Acc:MGI:1353479]	-
ENSMUSG00000034108	523.438	252.172	609.758	467.363	398.965	1733.39	1235.18	1298.55	1469.75	450.339	1434.22	-1.67264	7.47e-12	1.86e-10	Ccs	19	4825366	4839322	-	1057	protein_coding	copper chaperone for superoxide dismutase [Source:MGI Symbol;Acc:MGI:1333783]	-
ENSMUSG00000022982	2929.35	1499.44	1007.58	1346.6	2054.67	7207.52	6308.68	6162.53	6362.2	1767.53	6510.23	-1.88011	7.93e-12	1.97e-10	Sod1	16	90220754	90226329	+	3970	protein_coding	superoxide dismutase 1, soluble [Source:MGI Symbol;Acc:MGI:98351]	-
ENSMUSG00000029630	618.609	693.474	1527	1393.46	603.697	4761.87	3057.07	5389.71	3993.75	967.248	4300.6	-2.15387	8.27e-12	2.05e-10	Cyp3a25	5	145977194	146009618	-	2083	protein_coding	cytochrome P450, family 3, subfamily a, polypeptide 25 [Source:MGI Symbol;Acc:MGI:1930638]	-
ENSMUSG00000027820	599.575	1723.18	1669.45	2042.09	856.725	367.642	255.528	292.501	272.923	1378.2	297.148	2.213	8.31e-12	2.05e-10	Mme	3	63241537	63386030	+	11542	protein_coding	membrane metallo endopeptidase [Source:MGI Symbol;Acc:MGI:97004]	-
ENSMUSG00000021668	136.094	215.088	204.99	183.739	233.08	61.1413	71.0229	79.2831	65.5303	194.598	69.2444	1.48837	8.72e-12	2.15e-10	Polk	13	96480690	96542579	-	5553	protein_coding	polymerase (DNA directed), kappa [Source:MGI Symbol;Acc:MGI:1349767]	-
ENSMUSG00000033610	1314.31	1552.59	1697.25	1695.58	1937.08	3489.02	3304.88	5324.29	5480.78	1639.36	4399.74	-1.42447	9.09e-12	2.23e-10	Pank1	19	34810894	34879455	-	3692	protein_coding	pantothenate kinase 1 [Source:MGI Symbol;Acc:MGI:1922985]	-
ENSMUSG00000057963	123.722	114.961	93.8089	90.0198	120.739	353.349	299.531	250.165	239.798	108.65	285.711	-1.38772	9.61e-12	2.35e-10	Itpk1	12	102568582	102704930	-	3320	protein_coding	inositol 1,3,4-triphosphate 5/6 kinase [Source:MGI Symbol;Acc:MGI:2446159]	-
ENSMUSG00000029168	28.5512	40.7926	24.3208	69.0563	80.8429	0	0	0.769739	1.44023	48.7128	0.552491	6.42456	9.78e-12	2.39e-10	Dpysl5	5	30711564	30799375	+	7376	protein_coding	dihydropyrimidinase-like 5 [Source:MGI Symbol;Acc:MGI:1929772]	-
ENSMUSG00000005968	336.904	212.616	248.42	233.065	309.723	90.5208	96.4985	40.7962	47.5275	268.146	68.8357	1.9649	9.83e-12	2.4e-10	Tuft1	3	94612757	94658872	-	3117	protein_coding	tuftelin 1 [Source:MGI Symbol;Acc:MGI:109572]	-
ENSMUSG00000051427	96.1223	91.4743	90.3345	85.0872	124.939	321.587	282.547	247.856	207.393	97.5915	264.846	-1.43519	9.87e-12	2.41e-10	Ccdc157	11	4141123	4160293	-	5589	protein_coding	coiled-coil domain containing 157 [Source:MGI Symbol;Acc:MGI:3041210]	-
ENSMUSG00000024810	173.21	269.478	170.246	161.542	73.4936	30.9677	39.3714	40.7962	31.685	169.594	35.705	2.2465	9.88e-12	2.41e-10	Il33	19	29925114	29960718	+	2886	protein_coding	interleukin 33 [Source:MGI Symbol;Acc:MGI:1924375]	-
ENSMUSG00000111767	19.0341	50.6817	97.2833	90.0198	115.49	0	0.771988	0.769739	0	74.5018	0.385432	7.60266	9.93e-12	2.42e-10	4930546K05Rik	9	42176592	42209231	-	3977	lincRNA	RIKEN cDNA 4930546K05 gene [Source:MGI Symbol;Acc:MGI:1925444]	-
ENSMUSG00000019975	136.094	142.156	203.253	144.278	150.137	42.8783	43.2313	70.0463	42.4867	155.184	49.6606	1.63808	1.03e-11	2.5e-10	Ikbip	10	91082940	91102607	+	4933	protein_coding	IKBKB interacting protein [Source:MGI Symbol;Acc:MGI:1914704]	-
ENSMUSG00000058174	27.5995	55.6263	20.8464	46.8596	20.9982	2.38213	0.771988	0.769739	1.44023	34.386	1.34102	4.68737	1.12e-11	2.7e-10	Gm5148	3	37714190	37724490	-	3901	protein_coding	predicted gene 5148 [Source:MGI Symbol;Acc:MGI:3646006]	-
ENSMUSG00000032310	330.242	1302.89	1737.2	2204.87	807.379	12431.5	8958.14	7508.03	6162.73	1276.52	8765.11	-2.78013	1.2e-11	2.9e-10	Cyp1a2	9	57676937	57683703	-	2013	protein_coding	cytochrome P450, family 1, subfamily a, polypeptide 2 [Source:MGI Symbol;Acc:MGI:88589]	-
ENSMUSG00000041075	125.625	133.503	55.5905	96.1855	100.791	323.969	263.248	343.304	353.575	102.339	321.024	-1.63799	1.22e-11	2.94e-10	Fzd7	1	59482424	59486955	+	4532	protein_coding	frizzled class receptor 7 [Source:MGI Symbol;Acc:MGI:108570]	-
ENSMUSG00000041567	1427.56	1665.08	2791.68	649.869	522.854	291.414	169.837	170.882	205.232	1411.41	209.341	2.7526	1.25e-11	3.01e-10	Serpina12	12	104028769	104044443	-	3690	protein_coding	serine (or cysteine) peptidase inhibitor, clade A (alpha-1 antiproteinase, antitrypsin), member 12 [Source:MGI Symbol;Acc:MGI:1915304]	-
ENSMUSG00000026858	397.813	322.632	260.58	389.675	385.316	893.298	674.717	1132.29	1150.74	351.203	962.76	-1.45201	1.25e-11	3.02e-10	Miga2	2	30364233	30385521	+	6249	protein_coding	mitoguardin 2 [Source:MGI Symbol;Acc:MGI:1922035]	-
ENSMUSG00000019368	897.459	674.932	925.929	1314.54	1157	3082.47	2877.2	2390.81	2370.61	993.971	2680.27	-1.43085	1.31e-11	3.16e-10	Sec14l4	11	4031462	4048024	+	3487	protein_coding	SEC14-like lipid binding 4 [Source:MGI Symbol;Acc:MGI:2144095]	-
ENSMUSG00000037104	238.878	484.567	316.171	245.396	401.065	112.754	108.078	107.763	101.536	337.215	107.533	1.64883	1.32e-11	3.16e-10	Socs5	17	87107679	87137583	+	4392	protein_coding	suppressor of cytokine signaling 5 [Source:MGI Symbol;Acc:MGI:2385459]	-
ENSMUSG00000023070	907.927	2063.12	5079.58	3889.35	1903.48	15647.4	16576.1	15975.2	15897.9	2768.69	16024.2	-2.53344	1.35e-11	3.24e-10	Rgn	X	20549787	20562089	+	1607	protein_coding	regucalcin [Source:MGI Symbol;Acc:MGI:108024]	-
ENSMUSG00000030219	8.56535	28.4312	99.0205	87.5535	57.7449	0.794042	3.08795	1.53948	2.16034	56.2631	1.89545	4.87734	1.38e-11	3.31e-10	Erp27	6	136907311	136922180	-	2981	protein_coding	endoplasmic reticulum protein 27 [Source:MGI Symbol;Acc:MGI:1916437]	-
ENSMUSG00000055737	1121.11	2106.38	2115.91	2567.41	1379.58	8203.25	5769.84	5990.11	4983.9	1858.08	6236.77	-1.74747	1.54e-11	3.67e-10	Ghr	15	3317760	3583492	-	9053	protein_coding	growth hormone receptor [Source:MGI Symbol;Acc:MGI:95708]	-
ENSMUSG00000097321	10.4688	9.88912	8.68601	3.69944	4.19963	71.4638	37.8274	50.033	50.4079	7.38859	52.433	-2.82972	1.81e-11	4.29e-10	1700028E10Rik	5	151368675	151432118	+	6927	processed_transcript	RIKEN cDNA 1700028E10 gene [Source:MGI Symbol;Acc:MGI:1916713]	-
ENSMUSG00000032478	393.055	289.257	444.724	219.5	325.471	126.253	124.29	106.224	99.3756	334.401	114.036	1.55078	1.87e-11	4.44e-10	Nme6	9	109832749	109843116	+	2088	protein_coding	NME/NM23 nucleoside diphosphate kinase 6 [Source:MGI Symbol;Acc:MGI:1861676]	-
ENSMUSG00000046160	0	1.23614	1.7372	1.23315	5.24954	68.2877	26.2476	42.3356	36.7258	1.89121	43.3992	-4.50921	1.9e-11	4.49e-10	Olig1	16	91269772	91271933	+	2162	protein_coding	oligodendrocyte transcription factor 1 [Source:MGI Symbol;Acc:MGI:1355334]	bHLH
ENSMUSG00000006522	22349.9	26693.2	25283.2	33496	41639.4	9256.95	13200.2	10221.4	11624.8	29892.3	11075.8	1.43237	1.93e-11	4.55e-10	Itih3	14	30908572	30923760	-	3638	protein_coding	inter-alpha trypsin inhibitor, heavy chain 3 [Source:MGI Symbol;Acc:MGI:96620]	-
ENSMUSG00000019920	706.166	1107.58	856.441	976.653	574.3	235.037	302.619	336.376	324.051	844.228	299.521	1.49403	1.94e-11	4.58e-10	Lims1	10	58323466	58424691	+	4891	protein_coding	LIM and senescent cell antigen-like domains 1 [Source:MGI Symbol;Acc:MGI:1195263]	-
ENSMUSG00000068566	1750.19	1557.54	1381.08	1995.23	1858.34	565.358	905.542	487.245	589.772	1708.47	636.979	1.42383	2.04e-11	4.81e-10	Myadm	7	3289080	3300442	+	4480	protein_coding	myeloid-associated differentiation marker [Source:MGI Symbol;Acc:MGI:1355332]	-
ENSMUSG00000029455	8886.08	5019.96	3531.73	5244.58	9426.07	26521.8	22718.8	21307.1	21872	6421.69	23104.9	-1.84694	2.05e-11	4.81e-10	Aldh2	5	121566027	121593824	-	5126	protein_coding	aldehyde dehydrogenase 2, mitochondrial [Source:MGI Symbol;Acc:MGI:99600]	-
ENSMUSG00000020653	80.895	67.9877	46.9045	46.8596	44.0961	199.305	140.502	205.52	201.632	57.3486	186.74	-1.69302	2.2e-11	5.16e-10	Klf11	12	24651274	24662789	+	4340	protein_coding	Kruppel-like factor 11 [Source:MGI Symbol;Acc:MGI:2653368]	zf-C2H2
ENSMUSG00000048440	228.409	212.616	192.829	204.703	196.333	56.377	104.218	77.7436	75.6119	206.978	78.4877	1.40019	2.24e-11	5.25e-10	Cyp4f16	17	32536558	32551798	+	3017	protein_coding	cytochrome P450, family 4, subfamily f, polypeptide 16 [Source:MGI Symbol;Acc:MGI:1917351]	-
ENSMUSG00000005299	435.881	342.411	429.089	392.141	464.059	1316.52	975.02	871.345	818.768	412.716	995.414	-1.26963	2.28e-11	5.33e-10	Letm1	5	33739673	33782817	-	9650	protein_coding	leucine zipper-EF-hand containing transmembrane protein 1 [Source:MGI Symbol;Acc:MGI:1932557]	-
ENSMUSG00000051579	600.526	605.708	894.659	590.678	609.997	215.186	310.339	280.955	270.762	660.314	269.31	1.29133	2.36e-11	5.5e-10	Tceal8	X	136168984	136172342	-	2563	protein_coding	transcription elongation factor A (SII)-like 8 [Source:MGI Symbol;Acc:MGI:1913934]	-
ENSMUSG00000028655	60.9092	1.23614	26.058	56.7248	44.0961	790.866	1234.41	1052.23	1066.49	37.8049	1036	-4.77143	2.36e-11	5.5e-10	Mfsd2a	4	122946850	122961188	-	2250	protein_coding	major facilitator superfamily domain containing 2A [Source:MGI Symbol;Acc:MGI:1923824]	-
ENSMUSG00000008153	7.61365	13.5975	3.4744	6.16574	6.29945	55.583	30.8795	73.895	80.6526	7.43015	60.2525	-2.99598	2.37e-11	5.53e-10	Clstn3	6	124430759	124464794	-	4968	protein_coding	calsyntenin 3 [Source:MGI Symbol;Acc:MGI:2178323]	-
ENSMUSG00000043822	154.176	82.8213	118.13	94.9524	39.8965	22.2332	14.6678	14.625	16.5626	97.9953	17.0221	2.52539	2.49e-11	5.79e-10	Adamtsl5	10	80339110	80348412	-	4722	protein_coding	ADAMTS-like 5 [Source:MGI Symbol;Acc:MGI:1913798]	-
ENSMUSG00000028792	1181.07	823.269	1368.92	926.094	1084.55	3157.91	2304.38	2368.49	2589.53	1076.78	2605.08	-1.2753	2.57e-11	5.98e-10	Ak2	4	128991958	129011529	+	2140	protein_coding	adenylate kinase 2 [Source:MGI Symbol;Acc:MGI:87978]	-
ENSMUSG00000029272	9.51706	21.0144	142.451	86.3204	67.1941	1.58808	3.85994	1.53948	0.720113	65.2993	1.9269	5.08093	2.65e-11	6.15e-10	Sult1e1	5	87575969	87591594	-	1242	protein_coding	sulfotransferase family 1E, member 1 [Source:MGI Symbol;Acc:MGI:98431]	-
ENSMUSG00000115426	66.6194	21.0144	17.372	18.4972	20.9982	0	0	0	0	28.9002	0	7.70011	2.69e-11	6.23e-10	Gm19510	15	59788417	59794959	-	1861	lincRNA	predicted gene, 19510 [Source:MGI Symbol;Acc:MGI:5011695]	-
ENSMUSG00000023057	214.134	131.031	147.662	135.646	86.0925	674.936	358.974	449.528	554.487	142.913	509.481	-1.83259	2.71e-11	6.27e-10	Fabp2	3	122895072	122899506	+	965	protein_coding	fatty acid binding protein 2, intestinal [Source:MGI Symbol;Acc:MGI:95478]	-
ENSMUSG00000028211	2618.14	3778.88	3424.03	3984.3	2037.87	1365.75	958.037	912.911	671.145	3168.64	976.961	1.69742	2.99e-11	6.91e-10	Trp53inp1	4	11156431	11174379	+	6475	protein_coding	transformation related protein 53 inducible nuclear protein 1 [Source:MGI Symbol;Acc:MGI:1926609]	-
ENSMUSG00000026473	649.063	1405.49	1822.32	4314.78	3075.18	14820.8	14530.4	12048.7	14724.1	2253.37	14031	-2.63849	3.11e-11	7.16e-10	Glul	1	153899944	153909723	+	3323	protein_coding	glutamate-ammonia ligase (glutamine synthetase) [Source:MGI Symbol;Acc:MGI:95739]	-
ENSMUSG00000067931	94.2189	180.476	151.137	91.253	82.9427	20.6451	26.2476	30.7896	35.2855	120.006	28.2419	2.07877	3.17e-11	7.31e-10	Zfp948	17	21567008	21588699	+	2652	protein_coding	zinc finger protein 948 [Source:MGI Symbol;Acc:MGI:3040683]	zf-C2H2
ENSMUSG00000030945	0.951706	1.23614	1.7372	6.16574	0	66.6996	53.2671	20.783	42.4867	2.01816	45.8091	-4.56153	3.19e-11	7.34e-10	Acsm2	7	119554340	119600690	+	7424	protein_coding	acyl-CoA synthetase medium-chain family member 2 [Source:MGI Symbol;Acc:MGI:2385289]	-
ENSMUSG00000025915	518.68	938.23	1096.17	810.178	569.05	173.895	187.593	284.034	277.243	786.462	230.691	1.76739	3.29e-11	7.55e-10	Sgk3	1	9798107	9900845	+	14311	protein_coding	serum/glucocorticoid regulated kinase 3 [Source:MGI Symbol;Acc:MGI:2182368]	-
ENSMUSG00000084963	25.6961	65.5154	60.8021	23.4298	24.1479	0	0.771988	0	0	39.9182	0.192997	7.41668	3.38e-11	7.76e-10	Gm14936	X	112980864	113009754	-	2621	lincRNA	predicted gene 14936 [Source:MGI Symbol;Acc:MGI:3705196]	-
ENSMUSG00000066440	1545.57	1194.11	1358.49	2389.84	2272	559.006	609.87	597.318	659.623	1752	606.454	1.53086	3.49e-11	7.99e-10	Zfyve26	12	79232346	79296304	-	18957	protein_coding	zinc finger, FYVE domain containing 26 [Source:MGI Symbol;Acc:MGI:1924767]	-
ENSMUSG00000025405	217.941	415.343	354.389	362.546	237.279	1048.93	955.721	737.41	867.016	317.499	902.269	-1.50986	3.53e-11	8.08e-10	Inhbc	10	127356322	127370431	-	1859	protein_coding	inhibin beta-C [Source:MGI Symbol;Acc:MGI:105932]	-
ENSMUSG00000041698	492.984	1039.59	1191.72	658.501	235.179	10103.4	2982.19	4180.45	3681.94	723.596	5236.99	-2.85655	3.65e-11	8.33e-10	Slco1a1	6	141907282	141946962	-	5276	protein_coding	solute carrier organic anion transporter family, member 1a1 [Source:MGI Symbol;Acc:MGI:1351891]	-
ENSMUSG00000000159	408.282	451.191	741.785	468.596	325.471	174.689	138.186	167.803	149.783	479.065	157.615	1.6003	3.67e-11	8.37e-10	Igsf5	16	96361668	96422121	+	2523	protein_coding	immunoglobulin superfamily, member 5 [Source:MGI Symbol;Acc:MGI:1919308]	-
ENSMUSG00000026430	40.9234	58.0986	26.058	57.958	53.5453	125.459	145.906	213.987	185.789	47.3166	167.785	-1.81437	3.8e-11	8.66e-10	Rassf5	1	131176410	131245258	-	3997	protein_coding	Ras association (RalGDS/AF-6) domain family member 5 [Source:MGI Symbol;Acc:MGI:1926375]	-
ENSMUSG00000020142	390.199	309.035	288.376	233.065	463.009	50.8187	121.974	70.816	109.457	336.737	88.2665	1.93254	3.86e-11	8.77e-10	Slc1a4	11	20302180	20332713	-	3926	protein_coding	solute carrier family 1 (glutamate/neutral amino acid transporter), member 4 [Source:MGI Symbol;Acc:MGI:2135601]	-
ENSMUSG00000034528	8727.14	8236.4	11462.1	6212.6	5130.9	2559.99	2361.51	3094.35	2883.33	7953.82	2724.8	1.54533	3.86e-11	8.77e-10	Hsd17b13	5	103955440	103977410	-	2157	protein_coding	hydroxysteroid (17-beta) dehydrogenase 13 [Source:MGI Symbol;Acc:MGI:2140804]	-
ENSMUSG00000042988	66.6194	61.807	112.918	155.377	154.336	352.555	453.929	441.06	412.625	110.212	415.042	-1.9144	3.92e-11	8.89e-10	Notum	11	120653788	120661175	-	2408	protein_coding	notum palmitoleoyl-protein carboxylesterase [Source:MGI Symbol;Acc:MGI:1924833]	-
ENSMUSG00000015357	472.998	663.807	795.639	656.035	639.394	1384.81	1407.33	2133.72	2461.35	645.574	1846.8	-1.51797	3.92e-11	8.89e-10	Clpx	9	65294260	65330658	+	3494	protein_coding	caseinolytic mitochondrial matrix peptidase chaperone subunit [Source:MGI Symbol;Acc:MGI:1346017]	-
ENSMUSG00000032557	716.635	802.255	1066.64	721.392	724.437	402.58	352.798	297.889	272.203	806.272	331.367	1.28132	3.94e-11	8.9e-10	Uba5	9	104046599	104063134	-	5832	protein_coding	ubiquitin-like modifier activating enzyme 5 [Source:MGI Symbol;Acc:MGI:1913913]	-
ENSMUSG00000049685	2.85512	8.65298	10.4232	9.86518	6.29945	25.4094	63.303	90.8292	105.136	7.61919	71.1695	-3.2682	4.08e-11	9.2e-10	Cyp2g1	7	26808892	26821205	+	2145	protein_coding	cytochrome P450, family 2, subfamily g, polypeptide 1 [Source:MGI Symbol;Acc:MGI:109612]	-
ENSMUSG00000026259	1230.56	1244.79	976.308	1736.27	1842.59	536.773	601.378	388.718	424.867	1406.1	487.934	1.5277	4.1e-11	9.25e-10	Ngef	1	87476834	87573870	-	3905	protein_coding	neuronal guanine nucleotide exchange factor [Source:MGI Symbol;Acc:MGI:1858414]	-
ENSMUSG00000032715	734.717	449.955	246.683	652.335	533.353	163.573	107.306	159.336	115.938	523.409	136.538	1.94128	4.42e-11	9.95e-10	Trib3	2	152337422	152344032	-	2125	protein_coding	tribbles pseudokinase 3 [Source:MGI Symbol;Acc:MGI:1345675]	-
ENSMUSG00000056888	28.5512	80.3491	90.3345	92.4861	46.196	9.52851	10.8078	9.23687	12.2419	67.5834	10.4538	2.67936	4.63e-11	1.04e-09	Glipr1	10	111985448	112002631	-	1543	protein_coding	GLI pathogenesis-related 1 (glioma) [Source:MGI Symbol;Acc:MGI:1920940]	-
ENSMUSG00000007476	446.35	290.493	224.099	310.753	439.911	114.342	111.938	104.685	133.941	342.321	116.226	1.56244	4.75e-11	1.06e-09	Lrrc8a	2	30237715	30263790	+	4308	protein_coding	leucine rich repeat containing 8A [Source:MGI Symbol;Acc:MGI:2652847]	-
ENSMUSG00000033960	517.728	616.834	328.331	435.301	380.067	145.31	189.909	170.112	175.708	455.652	170.26	1.42186	4.9e-11	1.1e-09	Jcad	18	4634929	4682868	+	6730	protein_coding	junctional cadherin 5 associated [Source:MGI Symbol;Acc:MGI:2685174]	-
ENSMUSG00000027859	680.47	190.365	105.969	102.351	403.165	29.3796	44.0033	29.2501	24.4838	296.464	31.7792	3.22513	4.96e-11	1.11e-09	Ngf	3	102469919	102521013	+	1469	protein_coding	nerve growth factor [Source:MGI Symbol;Acc:MGI:97321]	-
ENSMUSG00000116506	3.80682	16.0698	10.4232	12.3315	4.19963	63.5234	42.4593	76.9739	66.2504	9.36619	62.3018	-2.77655	5.26e-11	1.17e-09	5730414N17Rik	15	98872644	98874082	+	1439	lincRNA	RIKEN cDNA 5730414N17 gene [Source:MGI Symbol;Acc:MGI:1917774]	-
ENSMUSG00000071723	51.3921	67.9877	50.3789	46.8596	57.7449	3.17617	15.4398	9.23687	12.2419	54.8726	10.0237	2.4485	5.38e-11	1.2e-09	Gspt2	X	94636069	94643244	+	3781	protein_coding	G1 to S phase transition 2 [Source:MGI Symbol;Acc:MGI:1316727]	-
ENSMUSG00000032624	555.796	713.252	517.686	631.372	878.773	288.237	271.74	223.224	288.045	659.376	267.812	1.30111	5.76e-11	1.27e-09	Eml4	17	83350931	83480361	+	5445	protein_coding	echinoderm microtubule associated protein like 4 [Source:MGI Symbol;Acc:MGI:1926048]	-
ENSMUSG00000034320	275.043	327.577	194.567	307.054	307.623	110.372	101.902	124.698	122.419	282.373	114.848	1.3015	5.91e-11	1.31e-09	Slc26a2	18	61192919	61211612	-	12370	protein_coding	solute carrier family 26 (sulfate transporter), member 2 [Source:MGI Symbol;Acc:MGI:892977]	-
ENSMUSG00000117084	5.71024	17.306	8.68601	4.93259	6.29945	36.526	58.6711	80.8226	156.985	8.58685	83.2511	-3.29454	6.18e-11	1.36e-09	AC154912.1	17	28446500	28456457	+	2191	antisense	novel transcript, antisense to Fkbp5	-
ENSMUSG00000031853	48.537	30.9035	19.1092	25.8961	33.5971	95.2851	112.71	152.408	118.819	31.6086	119.806	-1.8937	6.24e-11	1.38e-09	Map3k21	8	125910450	125947440	+	5693	protein_coding	mitogen-activated protein kinase kinase kinase 21 [Source:MGI Symbol;Acc:MGI:2385307]	-
ENSMUSG00000022434	106.591	97.655	151.137	83.8541	144.887	34.1438	34.7394	43.1054	28.0844	116.825	35.0183	1.73508	6.55e-11	1.44e-09	Fam118a	15	85028948	85062830	+	4959	protein_coding	family with sequence similarity 118, member A [Source:MGI Symbol;Acc:MGI:1920475]	-
ENSMUSG00000043587	177.969	309.035	250.157	299.655	217.331	65.1115	86.4626	96.2174	101.536	250.829	87.3319	1.51891	6.66e-11	1.46e-09	Pxylp1	9	96823336	96892669	-	6148	protein_coding	2-phosphoxylose phosphatase 1 [Source:MGI Symbol;Acc:MGI:2442444]	-
ENSMUSG00000031309	505.356	766.406	465.57	601.776	566.95	200.099	228.508	230.152	288.045	581.212	236.701	1.29614	6.68e-11	1.47e-09	Rps6ka3	X	159210307	159368244	+	8322	protein_coding	ribosomal protein S6 kinase polypeptide 3 [Source:MGI Symbol;Acc:MGI:104557]	-
ENSMUSG00000036053	363.552	623.014	286.638	446.4	628.895	166.749	162.889	127.007	118.099	469.7	143.686	1.71089	6.97e-11	1.53e-09	Fmnl2	2	52857860	53133804	+	5636	protein_coding	formin-like 2 [Source:MGI Symbol;Acc:MGI:1918659]	-
ENSMUSG00000024426	28.5512	38.3203	10.4232	11.0983	9.44917	126.253	94.1825	120.079	110.897	19.5684	112.853	-2.50911	7.19e-11	1.57e-09	Atat1	17	35897595	35910075	-	4586	protein_coding	alpha tubulin acetyltransferase 1 [Source:MGI Symbol;Acc:MGI:1913869]	-
ENSMUSG00000030494	52.3438	119.906	66.0137	77.6883	79.793	262.828	205.349	238.619	350.695	79.1489	264.373	-1.74122	7.34e-11	1.61e-09	Rhpn2	7	35334170	35392289	+	6304	protein_coding	rhophilin, Rho GTPase binding protein 2 [Source:MGI Symbol;Acc:MGI:1289234]	-
ENSMUSG00000035566	232.216	185.421	93.8089	135.646	127.039	38.114	49.4072	42.3356	42.4867	154.826	43.0859	1.85208	7.59e-11	1.66e-09	Pcdh17	14	84443563	84539002	+	12991	protein_coding	protocadherin 17 [Source:MGI Symbol;Acc:MGI:2684924]	-
ENSMUSG00000086040	21.8892	40.7926	12.1604	39.4607	56.695	131.017	132.782	220.145	244.838	34.1996	182.196	-2.39772	7.72e-11	1.69e-09	Wipf3	6	54429603	54503768	+	7114	protein_coding	WAS/WASL interacting protein family, member 3 [Source:MGI Symbol;Acc:MGI:3044681]	-
ENSMUSG00000026888	274.091	407.926	319.645	384.742	245.678	774.985	687.841	811.305	795.005	326.417	767.284	-1.2349	7.78e-11	1.7e-09	Grb14	2	64912476	65024987	-	7185	protein_coding	growth factor receptor bound protein 14 [Source:MGI Symbol;Acc:MGI:1355324]	-
ENSMUSG00000027359	6723.8	4345.03	3430.97	6178.07	3898.31	14280.1	10636.4	16566.3	16798.1	4915.24	14570.2	-1.56749	8.04e-11	1.75e-09	Slc27a2	2	126552407	126588243	+	3754	protein_coding	solute carrier family 27 (fatty acid transporter), member 2 [Source:MGI Symbol;Acc:MGI:1347099]	-
ENSMUSG00000057103	589.106	359.717	859.915	500.658	403.165	2626.69	2215.6	1617.99	1340.13	542.512	1950.1	-1.84769	8.21e-11	1.78e-09	Nat8f1	6	85910154	85915687	-	1345	protein_coding	N-acetyltransferase 8 (GCN5-related) family member 1 [Source:MGI Symbol;Acc:MGI:1913366]	-
ENSMUSG00000000303	3197.73	4233.78	1551.32	3311	3884.66	932.206	1147.17	485.705	584.732	3235.7	787.454	2.03914	8.35e-11	1.81e-09	Cdh1	8	106603351	106670246	+	4574	protein_coding	cadherin 1 [Source:MGI Symbol;Acc:MGI:88354]	-
ENSMUSG00000024158	964.078	1063.08	1379.34	1066.67	943.867	3473.94	2884.92	2156.04	2180.5	1083.41	2673.85	-1.30446	8.41e-11	1.82e-09	Hagh	17	24840143	24864450	+	1908	protein_coding	hydroxyacyl glutathione hydrolase [Source:MGI Symbol;Acc:MGI:95745]	-
ENSMUSG00000031378	167.5	164.407	92.0717	166.475	127.039	422.431	318.831	392.567	361.497	143.498	373.831	-1.37365	8.42e-11	1.83e-09	Abcd1	X	73716597	73738534	+	4192	protein_coding	ATP-binding cassette, sub-family D (ALD), member 1 [Source:MGI Symbol;Acc:MGI:1349215]	-
ENSMUSG00000026270	143.708	74.1684	206.727	114.683	102.891	355.731	419.189	439.521	496.158	128.435	427.65	-1.74372	8.62e-11	1.87e-09	Capn10	1	92934376	92947941	+	4346	protein_coding	calpain 10 [Source:MGI Symbol;Acc:MGI:1344392]	-
ENSMUSG00000045973	352.131	305.326	269.266	358.846	395.815	1117.22	931.789	778.976	624.338	336.277	863.08	-1.3571	8.92e-11	1.93e-09	Slc25a51	4	45395923	45408766	-	5510	protein_coding	solute carrier family 25, member 51 [Source:MGI Symbol;Acc:MGI:2684984]	-
ENSMUSG00000020429	46005.5	15451.7	16654.6	17345.5	24850.3	2800.59	1553.24	376.402	680.507	24061.5	1352.68	4.15287	9.09e-11	1.96e-09	Igfbp1	11	7197782	7202546	+	1525	protein_coding	insulin-like growth factor binding protein 1 [Source:MGI Symbol;Acc:MGI:96436]	-
ENSMUSG00000032204	914.589	1571.13	1360.23	3121.1	1366.98	6229.26	6006.84	6735.99	6326.19	1666.81	6324.57	-1.92401	9.36e-11	2.01e-09	Aqp9	9	71110659	71168682	-	4143	protein_coding	aquaporin 9 [Source:MGI Symbol;Acc:MGI:1891066]	-
ENSMUSG00000027822	1587.45	2490.82	3387.54	2019.9	2000.07	980.642	846.098	650.43	684.827	2297.16	790.499	1.53838	1.04e-10	2.22e-09	Slc33a1	3	63933507	63964768	-	3548	protein_coding	solute carrier family 33 (acetyl-CoA transporter), member 1 [Source:MGI Symbol;Acc:MGI:1332247]	-
ENSMUSG00000041431	55.1989	63.0431	104.232	90.0198	61.9446	23.0272	13.8958	13.8553	20.8833	74.8877	17.9154	2.05091	1.06e-10	2.27e-09	Ccnb1	13	100778650	100786570	-	4217	protein_coding	cyclin B1 [Source:MGI Symbol;Acc:MGI:88302]	-
ENSMUSG00000031119	2371.65	2354.85	1205.62	2482.33	1923.43	863.124	814.447	609.633	646.661	2067.57	733.466	1.49581	1.09e-10	2.33e-09	Gpc4	X	52053021	52165252	-	2651	protein_coding	glypican 4 [Source:MGI Symbol;Acc:MGI:104902]	-
ENSMUSG00000057409	113.253	140.92	165.034	125.781	130.189	42.8783	38.5994	36.9475	64.0901	135.035	45.6288	1.55676	1.11e-10	2.37e-09	Zfp53	17	21488998	21510473	+	3065	protein_coding	zinc finger protein 53 [Source:MGI Symbol;Acc:MGI:99200]	zf-C2H2
ENSMUSG00000028469	75.1848	118.669	109.444	233.065	106.041	520.892	497.932	423.356	427.747	128.481	467.482	-1.86521	1.2e-10	2.55e-09	Npr2	4	43631935	43651244	+	4667	protein_coding	natriuretic peptide receptor 2 [Source:MGI Symbol;Acc:MGI:97372]	-
ENSMUSG00000029102	11583.2	7882.86	5597.26	7810.76	10674.4	3069.77	3542.65	3230.59	3427.02	8709.7	3317.51	1.39272	1.23e-10	2.62e-09	Hgfac	5	35041509	35048461	+	3410	protein_coding	hepatocyte growth factor activator [Source:MGI Symbol;Acc:MGI:1859281]	-
ENSMUSG00000024486	64.716	76.6406	46.9045	54.2585	140.688	11.9106	15.4398	17.704	10.8017	76.6415	13.964	2.46582	1.25e-10	2.66e-09	Hbegf	18	36504929	36515805	-	2373	protein_coding	heparin-binding EGF-like growth factor [Source:MGI Symbol;Acc:MGI:96070]	-
ENSMUSG00000049516	770.882	855.409	578.488	561.082	860.925	310.471	321.919	226.303	314.689	725.357	293.346	1.30742	1.37e-10	2.92e-09	Spty2d1	7	46990396	47008411	-	6788	protein_coding	SPT2, Suppressor of Ty, domain containing 1 (S. cerevisiae) [Source:MGI Symbol;Acc:MGI:2142062]	-
ENSMUSG00000048826	91.3638	50.6817	46.9045	53.0254	110.24	236.625	227.736	227.073	316.13	70.4431	251.891	-1.82349	1.39e-10	2.96e-09	Dact2	17	14195052	14204304	-	3379	protein_coding	dishevelled-binding antagonist of beta-catenin 2 [Source:MGI Symbol;Acc:MGI:1920347]	-
ENSMUSG00000029178	1898.65	2184.26	1344.59	2563.71	1801.64	883.769	812.131	601.936	535.764	1958.57	708.4	1.46769	1.44e-10	3.05e-09	Klf3	5	64803388	64832901	+	11243	protein_coding	Kruppel-like factor 3 (basic) [Source:MGI Symbol;Acc:MGI:1342773]	zf-C2H2
ENSMUSG00000001627	452.06	522.887	1250.79	659.734	499.756	165.955	155.942	207.06	194.43	677.045	180.847	1.90175	1.47e-10	3.11e-09	Ifrd1	12	40201567	40248504	-	5858	protein_coding	interferon-related developmental regulator 1 [Source:MGI Symbol;Acc:MGI:1316717]	-
ENSMUSG00000019232	4.75853	29.6673	121.604	99.885	17.8484	2894.28	2203.25	1597.21	1350.21	54.7527	2011.24	-5.20631	1.56e-10	3.3e-09	Etnppl	3	130617448	130637521	+	8262	protein_coding	ethanolamine phosphate phospholyase [Source:MGI Symbol;Acc:MGI:1919010]	-
ENSMUSG00000046589	46.6336	22.2505	27.7952	61.6574	38.8466	3.17617	7.71988	3.07896	5.04079	39.4367	4.75395	3.05797	1.6e-10	3.37e-09	Lrrc8e	8	4226827	4237470	+	4134	protein_coding	leucine rich repeat containing 8 family, member E [Source:MGI Symbol;Acc:MGI:1919517]	-
ENSMUSG00000037148	98.0257	122.378	53.8533	64.1237	93.4418	15.8808	24.7036	24.6317	21.6034	86.3645	21.7049	1.99985	1.6e-10	3.37e-09	Arhgap10	8	77250366	77517953	-	3084	protein_coding	Rho GTPase activating protein 10 [Source:MGI Symbol;Acc:MGI:1925764]	-
ENSMUSG00000025511	1814.9	1513.03	2414.71	1387.29	2527.13	863.918	737.248	567.298	630.099	1931.41	699.641	1.46484	1.6e-10	3.37e-09	Tspan4	7	141475240	141493427	+	2178	protein_coding	tetraspanin 4 [Source:MGI Symbol;Acc:MGI:1928097]	-
ENSMUSG00000030200	174.162	48.2094	45.1673	34.5281	52.4954	10.3226	4.63193	7.69739	5.04079	70.9125	6.92316	3.36937	1.63e-10	3.42e-09	Bcl2l14	6	134396318	134438736	+	4093	protein_coding	BCL2-like 14 (apoptosis facilitator) [Source:MGI Symbol;Acc:MGI:1914063]	-
ENSMUSG00000035640	85.6535	81.5852	53.8533	85.0872	73.4936	15.0868	27.0196	25.4014	14.4023	75.9346	20.4775	1.89992	1.71e-10	3.58e-09	Cbarp	10	80130451	80140835	-	4996	protein_coding	calcium channel, voltage-dependent, beta subunit associated regulatory protein [Source:MGI Symbol;Acc:MGI:1354170]	-
ENSMUSG00000030031	72.3297	119.906	116.393	65.3568	94.4917	32.5557	17.7557	26.9409	23.7637	93.6953	25.254	1.8861	1.79e-10	3.74e-09	Kbtbd8	6	95117240	95129790	+	5093	protein_coding	kelch repeat and BTB (POZ) domain containing 8 [Source:MGI Symbol;Acc:MGI:2661430]	-
ENSMUSG00000019997	1259.11	217.561	349.178	410.638	449.361	94.4911	109.622	74.6647	52.5682	537.169	82.8366	2.69904	1.82e-10	3.81e-09	Ctgf	10	24595442	24598683	+	2861	protein_coding	connective tissue growth factor [Source:MGI Symbol;Acc:MGI:95537]	-
ENSMUSG00000041153	76.1365	153.281	142.451	135.646	79.793	34.1438	33.9675	20.783	33.1252	117.462	30.5049	1.93771	1.84e-10	3.85e-09	Osgin2	4	15997121	16013888	-	5571	protein_coding	oxidative stress induced growth inhibitor family member 2 [Source:MGI Symbol;Acc:MGI:2384798]	-
ENSMUSG00000008999	178.921	112.489	105.969	94.9524	92.3919	42.8783	20.0717	30.0198	16.5626	116.945	27.3831	2.10164	1.9e-10	3.97e-09	Bmp7	2	172868012	172940321	-	4019	protein_coding	bone morphogenetic protein 7 [Source:MGI Symbol;Acc:MGI:103302]	-
ENSMUSG00000098923	353.083	374.55	298.799	252.795	333.871	140.546	142.046	163.185	115.218	322.62	140.248	1.20409	1.95e-10	4.06e-09	Tmem185b	1	119526160	119528983	+	2824	protein_coding	transmembrane protein 185B [Source:MGI Symbol;Acc:MGI:1917634]	-
ENSMUSG00000015837	2841.79	1965.46	1620.81	1719.01	2158.61	5001.67	4770.11	4272.05	5089.04	2061.14	4783.22	-1.21375	1.97e-10	4.09e-09	Sqstm1	11	50199366	50210827	-	3356	protein_coding	sequestosome 1 [Source:MGI Symbol;Acc:MGI:107931]	-
ENSMUSG00000012422	1015.47	1724.41	2501.57	1344.13	1415.28	587.591	545.023	553.442	478.875	1600.17	541.233	1.56284	1.99e-10	4.13e-09	Tmem167	13	90089123	90143907	+	10807	protein_coding	transmembrane protein 167 [Source:MGI Symbol;Acc:MGI:1913324]	-
ENSMUSG00000026979	256.961	203.963	203.253	213.335	236.229	50.8187	95.7265	100.836	80.6526	222.748	82.0084	1.44335	2.03e-10	4.22e-09	Psd4	2	24367580	24414954	+	11786	protein_coding	pleckstrin and Sec7 domain containing 4 [Source:MGI Symbol;Acc:MGI:2674093]	-
ENSMUSG00000061983	1414.24	1730.6	2720.46	1572.26	1798.49	671.76	780.48	706.62	797.165	1847.21	739.006	1.32058	2.07e-10	4.29e-09	Rps12	10	23785183	23787275	-	2027	protein_coding	ribosomal protein S12 [Source:MGI Symbol;Acc:MGI:98105]	-
ENSMUSG00000015016	209.375	133.503	132.027	143.045	197.383	520.098	455.473	325.6	444.31	163.067	436.37	-1.41334	2.09e-10	4.33e-09	Acsf3	8	122775486	122817880	+	3747	protein_coding	acyl-CoA synthetase family member 3 [Source:MGI Symbol;Acc:MGI:2182591]	-
ENSMUSG00000062624	733.765	1102.64	1177.82	827.442	719.187	6295.17	2574.58	2312.3	2768.83	912.171	3487.72	-1.93564	2.11e-10	4.36e-09	Cyp2c67	19	39608842	39649051	-	1732	protein_coding	cytochrome P450, family 2, subfamily c, polypeptide 67 [Source:MGI Symbol;Acc:MGI:3612288]	-
ENSMUSG00000054034	59.0058	33.3758	13.8976	24.663	70.3438	0.794042	0	1.53948	0	40.2572	0.58338	6.14682	2.18e-10	4.5e-09	Tceal5	X	136200948	136203876	-	1263	protein_coding	transcription elongation factor A (SII)-like 5 [Source:MGI Symbol;Acc:MGI:3036236]	-
ENSMUSG00000000326	2260.3	2236.18	2619.7	2467.53	3706.18	16535.1	9458.39	6328.79	6356.44	2657.98	9669.69	-1.86308	2.2e-10	4.53e-09	Comt	16	18406886	18426852	-	2532	protein_coding	catechol-O-methyltransferase [Source:MGI Symbol;Acc:MGI:88470]	-
ENSMUSG00000051839	37.1165	16.0698	36.4812	8.63204	16.7985	0	0	0	0	23.0196	0	7.35148	2.2e-10	4.53e-09	Gypa	8	80493781	80510542	+	1848	protein_coding	glycophorin A [Source:MGI Symbol;Acc:MGI:95880]	-
ENSMUSG00000031271	525.342	484.567	496.84	813.878	644.643	243.771	275.6	170.882	196.591	593.054	221.711	1.42034	2.21e-10	4.55e-09	Serpina7	X	139079257	139085236	-	2448	protein_coding	serine (or cysteine) peptidase inhibitor, clade A (alpha-1 antiproteinase, antitrypsin), member 7 [Source:MGI Symbol;Acc:MGI:3041197]	-
ENSMUSG00000001473	855.584	754.045	441.249	548.751	1092.95	177.866	301.847	154.718	191.55	738.517	206.495	1.84002	2.23e-10	4.58e-09	Tubb6	18	67390717	67402748	+	1757	protein_coding	tubulin, beta 6 class V [Source:MGI Symbol;Acc:MGI:1915201]	-
ENSMUSG00000068762	472.046	368.37	267.529	365.012	423.113	1422.13	1077.69	862.108	799.325	379.214	1040.31	-1.45268	2.28e-10	4.69e-09	Gstm6	3	107938847	107943749	-	1989	protein_coding	glutathione S-transferase, mu 6 [Source:MGI Symbol;Acc:MGI:1309467]	-
ENSMUSG00000051331	33.3097	72.9322	31.2696	65.3568	110.24	3.97021	12.3518	0.769739	2.16034	62.6218	4.81302	3.71045	2.3e-10	4.71e-09	Cacna1c	6	118587240	119196418	-	21191	protein_coding	calcium channel, voltage-dependent, L type, alpha 1C subunit [Source:MGI Symbol;Acc:MGI:103013]	-
ENSMUSG00000020709	134.191	82.8213	76.4369	162.776	115.49	396.227	280.232	327.139	344.214	114.343	336.953	-1.55146	2.3e-10	4.71e-09	Adap2	11	80154105	80178958	+	1785	protein_coding	ArfGAP with dual PH domains 2 [Source:MGI Symbol;Acc:MGI:2663075]	-
ENSMUSG00000022125	699.504	857.881	1280.32	980.353	990.063	429.577	426.909	384.87	423.426	961.624	416.196	1.20637	2.55e-10	5.2e-09	Cln5	14	103070216	103077628	+	2563	protein_coding	ceroid-lipofuscinosis, neuronal 5 [Source:MGI Symbol;Acc:MGI:2442253]	-
ENSMUSG00000028937	137.997	63.0431	46.9045	91.253	102.891	331.91	336.587	257.093	291.646	88.4178	304.309	-1.76814	2.7e-10	5.5e-09	Acot7	4	152178134	152271855	+	2124	protein_coding	acyl-CoA thioesterase 7 [Source:MGI Symbol;Acc:MGI:1917275]	-
ENSMUSG00000040809	35.2131	32.1396	31.2696	13.5646	33.5971	0	1.54398	0	1.44023	29.1568	0.74605	5.2633	2.72e-10	5.53e-09	Chil3	3	106147554	106167564	-	1632	protein_coding	chitinase-like 3 [Source:MGI Symbol;Acc:MGI:1330860]	-
ENSMUSG00000027808	7914.39	9624.58	14364.9	8005.6	8405.56	4642.77	3592.83	3199.04	3132.49	9663.01	3641.78	1.40767	2.83e-10	5.76e-09	Serp1	3	58519817	58525892	-	4611	protein_coding	stress-associated endoplasmic reticulum protein 1 [Source:MGI Symbol;Acc:MGI:92638]	-
ENSMUSG00000058492	324.532	294.201	373.498	288.557	360.118	1603.97	690.157	815.154	851.173	328.181	990.112	-1.59365	3.09e-10	6.28e-09	Scp2-ps2	9	123306600	123317998	-	1427	transcribed_unprocessed_pseudogene	sterol carrier protein 2, pseudogene 2 [Source:MGI Symbol;Acc:MGI:107679]	-
ENSMUSG00000011148	391.151	726.85	1539.16	1403.32	1660.95	225.508	292.583	245.547	220.355	1144.29	245.998	2.21724	3.14e-10	6.37e-09	Adssl1	12	112620045	112641360	+	2090	protein_coding	adenylosuccinate synthetase like 1 [Source:MGI Symbol;Acc:MGI:87947]	-
ENSMUSG00000062937	460.626	938.23	863.389	852.105	654.093	316.823	285.635	267.099	275.803	753.689	286.34	1.39481	3.15e-10	6.39e-09	Mtap	4	89137122	89181081	+	3226	protein_coding	methylthioadenosine phosphorylase [Source:MGI Symbol;Acc:MGI:1914152]	-
ENSMUSG00000037348	373.069	326.341	159.823	218.267	226.78	762.281	600.606	956.016	995.196	260.856	828.525	-1.66324	3.32e-10	6.71e-09	Paqr7	4	134496697	134510235	+	4259	protein_coding	progestin and adipoQ receptor family member VII [Source:MGI Symbol;Acc:MGI:1919154]	-
ENSMUSG00000021200	17.1307	6.1807	1.7372	12.3315	12.5989	49.2306	54.8111	71.5857	60.4895	9.9958	59.0292	-2.48917	3.36e-10	6.78e-09	Asb2	12	103321142	103356001	-	3542	protein_coding	ankyrin repeat and SOCS box-containing 2 [Source:MGI Symbol;Acc:MGI:1929743]	-
ENSMUSG00000032528	273.14	166.879	204.99	283.624	339.12	611.413	689.385	641.962	639.46	253.551	645.555	-1.34431	3.59e-10	7.25e-09	Vipr1	9	121642716	121672954	+	5800	protein_coding	vasoactive intestinal peptide receptor 1 [Source:MGI Symbol;Acc:MGI:109272]	-
ENSMUSG00000020978	1056.39	1234.9	1738.94	1246.71	943.867	466.897	591.343	514.955	502.639	1244.16	518.958	1.25993	3.64e-10	7.32e-09	Klhdc2	12	69296681	69310687	+	5438	protein_coding	kelch domain containing 2 [Source:MGI Symbol;Acc:MGI:1916804]	-
ENSMUSG00000027222	530.1	283.076	484.679	339.116	375.867	975.084	855.362	1095.34	1126.26	402.568	1013.01	-1.3317	4.19e-10	8.41e-09	Pex16	2	92374676	92381217	+	1775	protein_coding	peroxisomal biogenesis factor 16 [Source:MGI Symbol;Acc:MGI:1338829]	-
ENSMUSG00000073405	47.5853	38.3203	59.0649	87.5535	35.6969	3.17617	11.5798	6.15791	11.5218	53.6442	8.10893	2.71448	4.22e-10	8.46e-09	H2-T-ps	17	36109234	36111658	-	1067	unprocessed_pseudogene	histocompatibility 2, T region locus, pseudogene [Source:MGI Symbol;Acc:MGI:2442805]	-
ENSMUSG00000044258	97.074	81.5852	180.669	62.8905	95.5416	11.1166	28.5635	23.8619	22.3235	103.552	21.4664	2.26004	4.23e-10	8.48e-09	Ctla2a	13	60934155	60936625	-	2108	protein_coding	cytotoxic T lymphocyte-associated protein 2 alpha [Source:MGI Symbol;Acc:MGI:88554]	-
ENSMUSG00000047109	700.456	331.285	536.795	369.944	581.649	165.955	203.805	142.402	178.588	504.026	172.687	1.54622	4.41e-10	8.82e-09	Cldn14	16	93919031	94008837	-	2129	protein_coding	claudin 14 [Source:MGI Symbol;Acc:MGI:1860425]	-
ENSMUSG00000105703	97.074	85.2936	107.707	55.4917	52.4954	592.356	278.688	356.389	179.308	79.6122	351.685	-2.1475	4.51e-10	9e-09	Gm43305	14	54292443	54297456	-	5014	processed_transcript	predicted gene 43305 [Source:MGI Symbol;Acc:MGI:5663442]	-
ENSMUSG00000022466	211.279	279.368	396.082	340.349	338.07	122.283	90.3226	120.849	136.101	313.03	117.389	1.41098	4.57e-10	9.1e-09	Rpap3	15	97675097	97705825	-	3224	protein_coding	RNA polymerase II associated protein 3 [Source:MGI Symbol;Acc:MGI:1277218]	-
ENSMUSG00000031246	2905.56	5111.44	6130.59	5417.22	3236.87	1454.69	1416.6	1860.46	1681.46	4560.33	1603.3	1.50774	4.57e-10	9.1e-09	Sh3bgrl	X	109095365	109197873	+	3298	protein_coding	SH3-binding domain glutamic acid-rich protein like [Source:MGI Symbol;Acc:MGI:1930849]	-
ENSMUSG00000097730	10.4688	43.2649	52.1161	12.3315	20.9982	147.692	111.938	187.816	215.314	27.8359	165.69	-2.60625	4.74e-10	9.43e-09	Gm26588	6	88716422	88725860	-	4433	antisense	predicted gene, 26588 [Source:MGI Symbol;Acc:MGI:5477082]	-
ENSMUSG00000075701	1516.07	939.466	1584.33	1013.65	1249.39	590.768	564.323	441.06	423.426	1260.58	504.894	1.31987	4.94e-10	9.81e-09	Selenos	7	66079649	66089405	+	1477	protein_coding	selenoprotein S [Source:MGI Symbol;Acc:MGI:95994]	-
ENSMUSG00000066026	849.873	509.289	342.229	484.627	501.856	1533.3	1533.94	1424.79	1478.39	537.575	1492.6	-1.47035	5.16e-10	1.02e-08	Dhrs3	4	144892827	144928209	+	2927	protein_coding	dehydrogenase/reductase (SDR family) member 3 [Source:MGI Symbol;Acc:MGI:1315215]	-
ENSMUSG00000084939	35.2131	174.296	165.034	473.529	283.475	4.76425	10.0358	3.07896	16.5626	226.309	8.61041	4.71232	5.36e-10	1.06e-08	Gm830	4	95464724	95487394	-	3502	processed_transcript	predicted gene 830 [Source:MGI Symbol;Acc:MGI:2685676]	-
ENSMUSG00000020954	667.146	1008.69	1077.07	718.925	722.337	382.728	283.319	381.021	347.815	838.833	348.721	1.26459	5.4e-10	1.07e-08	Strn3	12	51609632	51691897	-	6646	protein_coding	striatin, calmodulin binding protein 3 [Source:MGI Symbol;Acc:MGI:2151064]	-
ENSMUSG00000030131	20116.2	36782.6	29125.9	45113.5	35525.7	8829.75	13621.7	12140.3	13139.2	33332.8	11932.7	1.482	5.6e-10	1.1e-08	Mug2	6	122006761	122085965	+	4579	protein_coding	murinoglobulin 2 [Source:MGI Symbol;Acc:MGI:99836]	-
ENSMUSG00000055027	4.75853	6.1807	13.8976	4.93259	13.6488	60.3472	38.5994	50.033	48.2476	8.68365	49.3068	-2.54234	5.61e-10	1.1e-08	Smyd1	6	71213940	71322233	-	4546	protein_coding	SET and MYND domain containing 1 [Source:MGI Symbol;Acc:MGI:104790]	-
ENSMUSG00000020424	90.4121	128.559	76.4369	101.118	72.4437	27.7915	24.7036	37.7172	25.9241	93.7939	29.0341	1.6937	5.64e-10	1.11e-08	Castor1	11	4218225	4222409	+	1574	protein_coding	cytosolic arginine sensor for mTORC1 subunit 1 [Source:MGI Symbol;Acc:MGI:1919212]	-
ENSMUSG00000026669	104.688	161.934	158.085	135.646	53.5453	1181.54	455.473	471.85	373.018	122.78	620.469	-2.34146	5.65e-10	1.11e-08	Mcm10	2	4989714	5012791	-	7692	protein_coding	minichromosome maintenance 10 replication initiation factor [Source:MGI Symbol;Acc:MGI:1917274]	-
ENSMUSG00000050965	334.049	474.678	317.908	467.363	590.048	150.074	180.645	167.033	185.069	436.809	170.705	1.35694	5.9e-10	1.16e-08	Prkca	11	107933387	108343928	-	8992	protein_coding	protein kinase C, alpha [Source:MGI Symbol;Acc:MGI:97595]	-
ENSMUSG00000108371	23.7926	22.2505	83.3857	54.2585	56.695	4.76425	6.94789	3.07896	7.20113	48.0765	5.49806	3.11096	5.96e-10	1.17e-08	Gm38832	6	72162849	72167707	+	400	lincRNA	predicted gene, 38832 [Source:MGI Symbol;Acc:MGI:5621717]	-
ENSMUSG00000046329	1303.84	1961.75	978.045	1776.97	1422.63	4291.01	4157.93	3309.11	3391.73	1488.65	3787.44	-1.34672	6.11e-10	1.2e-08	Slc25a23	17	57043711	57059863	-	5294	protein_coding	solute carrier family 25 (mitochondrial carrier; phosphate carrier), member 23 [Source:MGI Symbol;Acc:MGI:1914222]	-
ENSMUSG00000046314	350.228	730.558	693.144	678.231	492.407	236.625	204.577	228.613	183.629	588.914	213.361	1.46308	6.12e-10	1.2e-08	Stxbp6	12	44852484	45074709	-	5297	protein_coding	syntaxin binding protein 6 (amisyn) [Source:MGI Symbol;Acc:MGI:2384963]	-
ENSMUSG00000056966	59.0058	70.46	90.3345	44.3933	41.9963	15.0868	10.0358	10.0066	18.0028	61.238	13.283	2.18973	6.22e-10	1.22e-08	Gjc3	5	137953461	137963098	-	4356	protein_coding	gap junction protein, gamma 3 [Source:MGI Symbol;Acc:MGI:2153041]	-
ENSMUSG00000021028	102.784	189.129	262.318	110.983	118.64	34.9379	33.9675	47.7238	43.2068	156.771	39.959	1.96279	6.24e-10	1.22e-08	Mbip	12	56328303	56345894	-	1690	protein_coding	MAP3K12 binding inhibitory protein 1 [Source:MGI Symbol;Acc:MGI:1918320]	-
ENSMUSG00000028862	116.108	45.7372	62.5393	103.584	205.782	11.1166	20.8437	15.3948	22.3235	106.75	17.4196	2.61942	6.38e-10	1.24e-08	Map3k6	4	133240818	133252929	+	4604	protein_coding	mitogen-activated protein kinase kinase kinase 6 [Source:MGI Symbol;Acc:MGI:1855691]	-
ENSMUSG00000024175	33.3097	21.0144	53.8533	39.4607	50.3956	0	1.54398	0	0	39.6067	0.385994	6.68936	6.96e-10	1.35e-08	Tekt4	17	25471590	25476594	+	1532	protein_coding	tektin 4 [Source:MGI Symbol;Acc:MGI:1919090]	-
ENSMUSG00000032053	38.0682	30.9035	24.3208	44.3933	32.5471	5.5583	5.40391	5.38817	7.92124	34.0466	6.06791	2.49375	7.48e-10	1.45e-08	Pou2af1	9	51213708	51240080	+	2549	protein_coding	POU domain, class 2, associating factor 1 [Source:MGI Symbol;Acc:MGI:105086]	-
ENSMUSG00000092021	4.75853	25.9589	19.1092	34.5281	5.24954	97.6672	213.069	93.1384	164.186	17.9209	142.015	-3.00823	7.64e-10	1.48e-08	Gbp11	5	105323042	105346472	-	2692	polymorphic_pseudogene	guanylate binding protein 11 [Source:MGI Symbol;Acc:MGI:3646307]	-
ENSMUSG00000024118	207.472	186.657	408.242	164.009	346.47	1306.2	755.004	944.47	742.436	262.57	937.028	-1.83841	7.85e-10	1.52e-08	Tedc2	17	24215054	24220851	-	2551	protein_coding	tubulin epsilon and delta complex 2 [Source:MGI Symbol;Acc:MGI:1919266]	-
ENSMUSG00000055866	397.813	583.458	630.604	498.192	549.102	253.3	232.368	255.553	172.827	531.834	228.512	1.21718	8.06e-10	1.56e-08	Per2	1	91415982	91459324	-	5856	protein_coding	period circadian clock 2 [Source:MGI Symbol;Acc:MGI:1195265]	-
ENSMUSG00000020087	524.39	320.16	255.369	314.453	447.261	1141.83	972.704	885.97	915.984	372.326	979.123	-1.39064	8.52e-10	1.64e-08	Tysnd1	10	61695514	61702773	+	2286	protein_coding	trypsin domain containing 1 [Source:MGI Symbol;Acc:MGI:1919017]	-
ENSMUSG00000027602	184.631	114.961	69.4881	88.7867	131.238	451.81	349.71	323.29	356.456	117.821	370.317	-1.64066	8.79e-10	1.69e-08	Map1lc3a	2	155276297	155278073	+	1181	protein_coding	microtubule-associated protein 1 light chain 3 alpha [Source:MGI Symbol;Acc:MGI:1915661]	-
ENSMUSG00000032741	472.046	419.051	276.215	563.549	460.91	1126.75	1192.72	909.062	1044.88	438.354	1068.35	-1.28227	8.91e-10	1.71e-08	Tpcn1	5	120534153	120588673	-	8462	protein_coding	two pore channel 1 [Source:MGI Symbol;Acc:MGI:2182472]	-
ENSMUSG00000038541	67.5711	171.823	227.573	231.832	124.939	37.32	37.8274	43.8751	20.1632	164.748	34.7964	2.23961	9.26e-10	1.77e-08	Srd5a2	17	74016955	74047916	-	1605	protein_coding	steroid 5 alpha-reductase 2 [Source:MGI Symbol;Acc:MGI:2150380]	-
ENSMUSG00000104664	7.61365	25.9589	15.6348	14.7978	8.39926	58.7591	68.7069	76.9739	60.4895	14.4809	66.2324	-2.22321	9.28e-10	1.78e-08	Gm35570	5	87369803	87370483	-	681	processed_pseudogene	predicted gene, 35570 [Source:MGI Symbol;Acc:MGI:5594729]	-
ENSMUSG00000078680	0	0	0	0	0	40.4962	32.4235	7.69739	15.8425	0	24.1149	-6.75257	9.64e-10	1.84e-08	Mup10	4	60578260	60582199	-	1391	protein_coding	major urinary protein 10 [Source:MGI Symbol;Acc:MGI:1924164]	-
ENSMUSG00000041351	285.512	206.435	119.867	188.672	230.98	87.3447	63.303	56.9607	59.7694	206.293	66.8444	1.63307	9.86e-10	1.88e-08	Rap1gap	4	137664726	137729861	+	6429	protein_coding	Rap1 GTPase-activating protein [Source:MGI Symbol;Acc:MGI:109338]	-
ENSMUSG00000025001	33.3097	95.1827	62.5393	90.0198	39.8965	6.35234	14.6678	12.3158	10.8017	64.1896	11.0344	2.53324	1.02e-09	1.94e-08	Hells	19	38930915	38971051	+	7205	protein_coding	helicase, lymphoid specific [Source:MGI Symbol;Acc:MGI:106209]	-
ENSMUSG00000037010	73.2814	44.501	24.3208	9.86518	34.647	0.794042	0	0	1.44023	37.3231	0.558567	6.044	1.07e-09	2.03e-08	Apln	X	48025146	48034853	-	3149	protein_coding	apelin [Source:MGI Symbol;Acc:MGI:1353624]	-
ENSMUSG00000026866	739.476	1265.81	1471.41	1143.13	776.932	4079	3067.11	2614.03	2529.76	1079.35	3072.47	-1.51051	1.1e-09	2.08e-08	Kynu	2	43555329	43682715	+	6149	protein_coding	kynureninase (L-kynurenine hydrolase) [Source:MGI Symbol;Acc:MGI:1918039]	-
ENSMUSG00000032405	504.404	904.854	668.823	674.532	602.647	256.476	262.476	277.106	343.494	671.052	284.888	1.23478	1.1e-09	2.08e-08	Pias1	9	62878368	62987924	-	6830	protein_coding	protein inhibitor of activated STAT 1 [Source:MGI Symbol;Acc:MGI:1913125]	zf-MIZ
ENSMUSG00000046441	108.494	106.308	138.976	117.149	135.438	54.7889	43.2313	53.8817	36.7258	121.273	47.1569	1.36109	1.11e-09	2.11e-08	Cmtr2	8	110215665	110224486	+	4115	protein_coding	cap methyltransferase 2 [Source:MGI Symbol;Acc:MGI:2384580]	-
ENSMUSG00000028550	352.131	568.624	778.267	441.467	617.346	216.774	212.297	198.593	197.311	551.567	206.243	1.41667	1.12e-09	2.13e-08	Atg4c	4	99193934	99259787	+	3351	protein_coding	autophagy related 4C, cysteine peptidase [Source:MGI Symbol;Acc:MGI:2651854]	-
ENSMUSG00000027556	9.51706	1.23614	3.4744	1.23315	8.39926	65.9055	57.8991	58.5002	23.0436	4.772	51.3371	-3.35471	1.18e-09	2.23e-08	Car1	3	14766216	14808368	-	1248	protein_coding	carbonic anhydrase 1 [Source:MGI Symbol;Acc:MGI:88268]	-
ENSMUSG00000041920	249.347	385.676	698.355	274.992	499.756	120.694	88.0066	109.303	144.023	421.625	115.507	1.86478	1.21e-09	2.29e-08	Slc16a6	11	109450855	109473598	-	4883	protein_coding	solute carrier family 16 (monocarboxylic acid transporters), member 6 [Source:MGI Symbol;Acc:MGI:2144585]	-
ENSMUSG00000008855	256.009	123.614	53.8533	162.776	120.739	480.396	590.571	588.85	671.145	143.398	582.74	-2.01465	1.24e-09	2.33e-08	Hdac5	11	102194432	102230166	-	8780	protein_coding	histone deacetylase 5 [Source:MGI Symbol;Acc:MGI:1333784]	-
ENSMUSG00000030499	19.9858	14.8337	17.372	14.7978	29.3974	133.399	108.85	70.816	51.8481	19.2773	91.2284	-2.22826	1.28e-09	2.4e-08	Kctd15	7	34639014	34656732	-	4238	protein_coding	potassium channel tetramerisation domain containing 15 [Source:MGI Symbol;Acc:MGI:2385276]	-
ENSMUSG00000090090	0	0	0	0	0	16.6749	38.5994	26.9409	7.92124	0	22.5341	-6.65489	1.34e-09	2.5e-08	Mup-ps16	4	61797482	61800237	+	596	unprocessed_pseudogene	major urinary protein, pseudogene 16 [Source:MGI Symbol;Acc:MGI:3645603]	-
ENSMUSG00000098867	23.7926	37.0842	59.0649	44.3933	28.3475	102.431	113.482	155.487	137.542	38.5365	127.236	-1.75345	1.34e-09	2.51e-08	Gm27463	15	82641945	82642001	-	57	miRNA	predicted gene, 27463 [Source:MGI Symbol;Acc:MGI:5530845]	-
ENSMUSG00000030122	2995.02	2354.85	1090.96	2442.87	2252.05	8225.49	7242.02	5629.1	5781.07	2227.15	6719.42	-1.59251	1.4e-09	2.62e-08	Ptms	6	124913681	124920103	-	1619	protein_coding	parathymosin [Source:MGI Symbol;Acc:MGI:1916452]	-
ENSMUSG00000089873	0	3.70842	5.21161	1.23315	0	102.431	40.1434	32.329	17.2827	2.03063	48.0466	-4.75288	1.42e-09	2.66e-08	Mup13	4	61224307	61228286	-	984	protein_coding	major urinary protein 13 [Source:MGI Symbol;Acc:MGI:3702003]	-
ENSMUSG00000040918	805.143	799.782	710.516	1130.8	573.25	1886.64	2088.23	1788.1	1752.75	803.898	1878.93	-1.22477	1.44e-09	2.69e-08	Slc19a2	1	164249046	164265385	+	3838	protein_coding	solute carrier family 19 (thiamine transporter), member 2 [Source:MGI Symbol;Acc:MGI:1928761]	-
ENSMUSG00000047793	47.5853	61.807	41.6928	56.7248	46.196	96.0791	160.573	165.494	158.425	50.8012	145.143	-1.51194	1.45e-09	2.7e-08	Sned1	1	93235841	93301065	+	9491	protein_coding	sushi, nidogen and EGF-like domains 1 [Source:MGI Symbol;Acc:MGI:3045960]	-
ENSMUSG00000057137	18.0824	19.7782	10.4232	16.0309	18.8983	45.2604	72.5668	63.1186	84.2532	16.6426	66.2998	-1.97156	1.45e-09	2.7e-08	Tmem140	6	34863146	34874946	+	5853	protein_coding	transmembrane protein 140 [Source:MGI Symbol;Acc:MGI:1915737]	-
ENSMUSG00000025916	22.8409	38.3203	109.444	43.1602	24.1479	3.97021	3.85994	4.61843	6.48102	47.5826	4.7324	3.3031	1.51e-09	2.8e-08	Ppp1r42	1	9968624	10009136	-	1523	protein_coding	protein phosphatase 1, regulatory subunit 42 [Source:MGI Symbol;Acc:MGI:1921138]	-
ENSMUSG00000021411	371.165	322.632	330.068	261.427	516.555	766.251	948.001	823.621	960.631	360.37	874.626	-1.27714	1.53e-09	2.84e-08	Pxdc1	13	34627834	34653486	-	2914	protein_coding	PX domain containing 1 [Source:MGI Symbol;Acc:MGI:1914145]	-
ENSMUSG00000078650	44.7302	79.1129	453.41	154.144	346.47	12581.6	5467.22	2547.84	2696.82	215.573	5823.37	-4.75693	1.6e-09	2.97e-08	G6pc	11	101367561	101377903	+	2414	protein_coding	glucose-6-phosphatase, catalytic [Source:MGI Symbol;Acc:MGI:95607]	-
ENSMUSG00000018428	731.862	857.881	477.731	630.139	810.529	1651.61	1317.78	1790.41	2088.33	701.628	1712.03	-1.28533	1.67e-09	3.09e-08	Akap1	11	88830792	88864586	-	4390	protein_coding	A kinase (PRKA) anchor protein 1 [Source:MGI Symbol;Acc:MGI:104729]	-
ENSMUSG00000116130	6.66194	9.88912	17.372	12.3315	4.19963	63.5234	39.3714	49.2633	51.128	10.0908	50.8215	-2.40023	1.69e-09	3.12e-08	Gm49431	15	82621092	82660905	+	401	antisense	predicted gene, 49431 [Source:MGI Symbol;Acc:MGI:6155070]	-
ENSMUSG00000039740	382.586	374.55	522.898	331.717	531.253	193.746	207.665	149.329	169.227	428.601	179.992	1.25052	1.7e-09	3.14e-08	Alg2	4	47465067	47474333	-	3450	protein_coding	asparagine-linked glycosylation 2 (alpha-1,3-mannosyltransferase) [Source:MGI Symbol;Acc:MGI:1914731]	-
ENSMUSG00000036492	433.978	348.591	182.406	289.79	424.163	101.637	106.534	133.165	117.378	335.786	114.679	1.55416	1.75e-09	3.23e-08	Rnf39	17	36942918	36947986	+	1795	protein_coding	ring finger protein 39 [Source:MGI Symbol;Acc:MGI:2156378]	-
ENSMUSG00000049577	418.751	242.283	78.1741	187.439	215.231	1110.87	1036.01	825.16	898.701	228.376	967.684	-2.07776	1.78e-09	3.27e-08	Zfpm1	8	122282141	122337251	+	3503	protein_coding	zinc finger protein, multitype 1 [Source:MGI Symbol;Acc:MGI:1095400]	zf-C2H2
ENSMUSG00000048856	3814.44	683.585	2214.93	1244.25	2009.52	10891.9	6156.6	9994.29	13373.2	1993.35	10104	-2.34148	1.82e-09	3.35e-08	Slc25a47	12	108836046	108856815	+	2985	protein_coding	solute carrier family 25, member 47 [Source:MGI Symbol;Acc:MGI:2144766]	-
ENSMUSG00000031561	108.494	51.9179	62.5393	149.211	113.39	242.977	298.759	677.37	548.006	97.1105	441.778	-2.18093	1.84e-09	3.38e-08	Tenm3	8	48227682	48843951	-	10237	protein_coding	teneurin transmembrane protein 3 [Source:MGI Symbol;Acc:MGI:1345183]	-
ENSMUSG00000091119	209.375	291.729	474.256	411.871	222.58	90.5208	52.4952	124.698	82.0929	321.962	87.4517	1.87699	1.86e-09	3.41e-08	Ccdc152	15	3280070	3303526	-	1358	protein_coding	coiled-coil domain containing 152 [Source:MGI Symbol;Acc:MGI:3641617]	-
ENSMUSG00000031833	159.887	96.4189	142.451	245.396	173.235	462.927	424.593	449.528	444.31	163.477	445.339	-1.44396	1.87e-09	3.42e-08	Mast3	8	70778117	70805054	-	5955	protein_coding	microtubule associated serine/threonine kinase 3 [Source:MGI Symbol;Acc:MGI:2683541]	-
ENSMUSG00000002845	343.566	311.507	540.27	202.236	492.407	142.134	123.518	95.4476	96.4951	377.997	114.399	1.72317	1.93e-09	3.53e-08	Tmem39a	16	38558698	38592162	+	4094	protein_coding	transmembrane protein 39a [Source:MGI Symbol;Acc:MGI:1915096]	-
ENSMUSG00000029992	859.39	870.242	866.864	586.978	1333.38	408.138	341.219	289.422	329.812	903.372	342.147	1.40133	2.13e-09	3.88e-08	Gfpt1	6	87042846	87092197	+	10072	protein_coding	glutamine fructose-6-phosphate transaminase 1 [Source:MGI Symbol;Acc:MGI:95698]	-
ENSMUSG00000018427	75.1848	60.5708	46.9045	33.295	82.9427	189.776	213.069	152.408	181.468	59.7796	184.18	-1.60963	2.19e-09	3.99e-08	Ypel2	11	86936425	86993707	-	4847	protein_coding	yippee like 2 [Source:MGI Symbol;Acc:MGI:1925114]	-
ENSMUSG00000005802	383.537	697.183	641.028	559.849	533.353	257.27	185.277	222.455	266.442	562.99	232.861	1.27165	2.22e-09	4.05e-08	Slc30a4	2	122681233	122702663	-	5482	protein_coding	solute carrier family 30 (zinc transporter), member 4 [Source:MGI Symbol;Acc:MGI:1345282]	-
ENSMUSG00000022351	4729.03	4998.95	6809.83	3880.72	3077.28	1341.93	2333.72	1255.44	1333.65	4699.16	1566.19	1.58493	2.37e-09	4.3e-08	Sqle	15	59315077	59331192	+	5546	protein_coding	squalene epoxidase [Source:MGI Symbol;Acc:MGI:109296]	-
ENSMUSG00000029656	595.768	1123.65	1348.07	1117.23	1026.81	8085.73	3879.24	2533.98	2660.1	1042.31	4289.76	-2.04169	2.37e-09	4.3e-08	C8b	4	104766317	104804548	+	2545	protein_coding	complement component 8, beta polypeptide [Source:MGI Symbol;Acc:MGI:88236]	-
ENSMUSG00000025732	167.5	64.2793	60.8021	87.5535	125.989	427.989	284.091	350.231	344.934	101.225	351.811	-1.78524	2.38e-09	4.31e-08	Mcrip2	17	25863698	25868738	-	816	protein_coding	MAPK regulated corepressor interacting protein 2 [Source:MGI Symbol;Acc:MGI:1915491]	-
ENSMUSG00000097062	8.56535	6.1807	10.4232	16.0309	12.5989	69.8757	44.7753	56.191	38.166	10.7598	52.252	-2.28068	2.38e-09	4.32e-08	Gm17586	11	120633768	120635125	+	908	lincRNA	predicted gene, 17586 [Source:MGI Symbol;Acc:MGI:4937220]	-
ENSMUSG00000003541	228.409	35.848	48.6417	40.6939	99.7413	6.35234	11.5798	7.69739	12.962	90.6669	9.64789	3.23731	2.47e-09	4.47e-08	Ier3	17	35821684	35822923	+	1131	protein_coding	immediate early response 3 [Source:MGI Symbol;Acc:MGI:104814]	-
ENSMUSG00000046404	677.615	490.747	416.928	658.501	622.595	313.647	205.349	191.665	201.632	573.277	228.073	1.33211	2.47e-09	4.47e-08	Yod1	1	130717327	130724358	+	6128	protein_coding	YOD1 deubiquitinase [Source:MGI Symbol;Acc:MGI:2442596]	-
ENSMUSG00000034930	178.921	163.17	114.655	184.972	162.736	32.5557	77.9708	36.1777	52.5682	160.891	49.8181	1.69433	2.54e-09	4.57e-08	Rtkn	6	83135463	83152579	+	4269	protein_coding	rhotekin [Source:MGI Symbol;Acc:MGI:107371]	-
ENSMUSG00000026389	125.625	138.448	201.515	178.806	119.69	343.82	440.033	321.751	347.815	152.817	363.355	-1.25861	2.73e-09	4.9e-08	Steap3	1	120190757	120272705	-	5715	protein_coding	STEAP family member 3 [Source:MGI Symbol;Acc:MGI:1915678]	-
ENSMUSG00000041688	345.469	576.041	265.792	394.607	578.499	111.166	165.977	160.875	151.224	432.082	147.311	1.55403	2.74e-09	4.93e-08	Amot	X	145446425	145505181	-	8402	protein_coding	angiomotin [Source:MGI Symbol;Acc:MGI:108440]	-
ENSMUSG00000022092	96.1223	155.754	189.355	168.941	122.839	39.7021	27.7916	60.0396	50.4079	146.602	44.4853	1.71322	2.78e-09	4.99e-08	Ppp3cc	14	70217865	70289471	-	2985	protein_coding	protein phosphatase 3, catalytic subunit, gamma isoform [Source:MGI Symbol;Acc:MGI:107162]	-
ENSMUSG00000110827	0.951706	1.23614	0	0	4.19963	43.6723	12.3518	33.0988	61.2096	1.2775	37.5831	-4.752	2.78e-09	4.99e-08	Gm32281	9	95554497	95558913	+	828	lincRNA	predicted gene, 32281 [Source:MGI Symbol;Acc:MGI:5591440]	-
ENSMUSG00000070419	10.4688	17.306	33.0068	73.9889	44.0961	0	0.771988	1.53948	0	35.7733	0.577866	5.96032	2.91e-09	5.21e-08	Cyp3a57	5	145345279	145390926	+	1994	protein_coding	cytochrome P450, family 3, subfamily a, polypeptide 57 [Source:MGI Symbol;Acc:MGI:3646373]	-
ENSMUSG00000020072	245.54	386.912	807.799	392.141	258.277	1682.58	1380.31	1537.17	1444.55	418.134	1511.15	-1.85786	2.99e-09	5.34e-08	Pbld2	10	63024315	63058813	+	2480	protein_coding	phenazine biosynthesis-like protein domain containing 2 [Source:MGI Symbol;Acc:MGI:1914557]	-
ENSMUSG00000016386	38.0682	51.9179	33.0068	45.6265	28.3475	9.52851	6.94789	10.0066	7.92124	39.3934	8.60106	2.19744	3.01e-09	5.38e-08	Mpped2	2	106693269	106868356	+	3425	protein_coding	metallophosphoesterase domain containing 2 [Source:MGI Symbol;Acc:MGI:1924265]	-
ENSMUSG00000113543	0.951706	0	0	2.4663	0	42.0843	30.1075	34.6383	20.1632	0.6836	31.7483	-5.46849	3.11e-09	5.53e-08	Gm36264	13	9001432	9076451	-	1367	lincRNA	predicted gene, 36264 [Source:MGI Symbol;Acc:MGI:5595423]	-
ENSMUSG00000044042	620.512	661.335	918.98	728.79	305.523	122.283	280.232	133.165	115.938	647.028	162.904	1.98878	3.12e-09	5.56e-08	Fmn1	2	113327736	113716767	+	15397	protein_coding	formin 1 [Source:MGI Symbol;Acc:MGI:101815]	-
ENSMUSG00000072625	150.37	80.3491	119.867	156.61	174.285	327.94	345.078	349.462	348.535	136.296	342.754	-1.32529	3.16e-09	5.62e-08	Gdf2	14	33941039	33947198	+	2988	protein_coding	growth differentiation factor 2 [Source:MGI Symbol;Acc:MGI:1321394]	-
ENSMUSG00000022671	68.5228	38.3203	64.2765	66.59	92.3919	182.63	172.925	163.954	203.072	66.0203	180.645	-1.44629	3.18e-09	5.64e-08	Mzt2	16	15848441	15863369	-	1309	protein_coding	mitotic spindle organizing protein 2 [Source:MGI Symbol;Acc:MGI:1922845]	-
ENSMUSG00000015806	1416.14	1098.93	2042.95	1263.98	910.27	3787.58	3710.17	3275.24	3077.76	1346.45	3462.69	-1.36386	3.19e-09	5.66e-08	Qdpr	5	45434021	45450236	-	1788	protein_coding	quinoid dihydropteridine reductase [Source:MGI Symbol;Acc:MGI:97836]	-
ENSMUSG00000056515	317.87	233.63	243.208	316.919	449.361	94.4911	130.466	95.4476	138.262	312.198	114.667	1.44722	3.21e-09	5.67e-08	Rab31	17	65651729	65772752	-	3813	protein_coding	RAB31, member RAS oncogene family [Source:MGI Symbol;Acc:MGI:1914603]	-
ENSMUSG00000042942	116.108	147.101	100.758	199.77	94.4917	19.8511	28.5635	32.329	54.0085	131.646	33.688	1.96341	3.32e-09	5.87e-08	Greb1l	18	10325177	10562934	+	11016	protein_coding	growth regulation by estrogen in breast cancer-like [Source:MGI Symbol;Acc:MGI:3576497]	-
ENSMUSG00000025138	202.713	139.684	250.157	176.34	190.033	548.683	383.678	437.212	408.304	191.786	444.469	-1.2165	3.5e-09	6.16e-08	Sirt7	11	120618372	120625240	-	5148	protein_coding	sirtuin 7 [Source:MGI Symbol;Acc:MGI:2385849]	-
ENSMUSG00000021573	81.8467	86.5298	46.9045	86.3204	59.8448	156.426	261.704	197.053	189.39	72.2892	201.143	-1.46738	3.56e-09	6.26e-08	Tppp	13	74009407	74035753	+	5102	protein_coding	tubulin polymerization promoting protein [Source:MGI Symbol;Acc:MGI:1920198]	-
ENSMUSG00000047496	70.4262	189.129	62.5393	178.806	79.793	296.178	431.541	728.943	843.252	116.139	574.979	-2.30699	3.6e-09	6.33e-08	Rnf152	1	105276914	105356710	-	8532	protein_coding	ring finger protein 152 [Source:MGI Symbol;Acc:MGI:2443787]	-
ENSMUSG00000099242	0	0	0	0	0	18.263	16.9837	15.3948	14.4023	0	16.2609	-6.18463	3.66e-09	6.43e-08	Obox4-ps3	7	14548714	14549233	+	520	unprocessed_pseudogene	oocyte specific homeobox 4, pseudogene 3 [Source:MGI Symbol;Acc:MGI:5521023]	-
ENSMUSG00000025203	1523.68	751.573	439.512	506.824	379.017	186.6	189.909	109.303	132.501	720.121	154.578	2.22123	3.71e-09	6.5e-08	Scd2	19	44293676	44306864	+	5453	protein_coding	stearoyl-Coenzyme A desaturase 2 [Source:MGI Symbol;Acc:MGI:98240]	-
ENSMUSG00000028249	2187.02	2938.3	4841.58	2795.55	2159.66	1017.96	1122.47	1164.62	1125.54	2984.42	1107.65	1.42926	3.74e-09	6.55e-08	Sdcbp	4	6365650	6408423	+	6904	protein_coding	syndecan binding protein [Source:MGI Symbol;Acc:MGI:1337026]	-
ENSMUSG00000041654	788.013	755.281	1377.6	965.555	748.584	453.398	362.834	305.586	337.733	927.007	364.888	1.34349	3.85e-09	6.73e-08	Slc39a11	11	113244853	113650079	-	3359	protein_coding	solute carrier family 39 (metal ion transporter), member 11 [Source:MGI Symbol;Acc:MGI:1917056]	-
ENSMUSG00000054422	10927.5	2257.19	1881.39	2075.39	4432.71	28598.2	22757.4	22892	28952.1	4314.83	25800	-2.57976	4.04e-09	7.04e-08	Fabp1	6	71199827	71205023	+	553	protein_coding	fatty acid binding protein 1, liver [Source:MGI Symbol;Acc:MGI:95479]	-
ENSMUSG00000003534	218.892	103.836	74.6997	125.781	276.126	29.3796	44.0033	34.6383	36.0056	159.867	36.0067	2.15689	4.13e-09	7.18e-08	Ddr1	17	35681567	35704621	-	4774	protein_coding	discoidin domain receptor family, member 1 [Source:MGI Symbol;Acc:MGI:99216]	-
ENSMUSG00000027962	678.566	862.825	1791.06	820.043	938.618	246.947	322.691	381.021	346.374	1018.22	324.258	1.64905	4.15e-09	7.22e-08	Vcam1	3	116109949	116129688	-	8870	protein_coding	vascular cell adhesion molecule 1 [Source:MGI Symbol;Acc:MGI:98926]	-
ENSMUSG00000114247	2.85512	9.88912	3.4744	9.86518	5.24954	39.7021	30.1075	63.1186	36.7258	6.26667	42.4135	-2.76256	4.22e-09	7.32e-08	Gm32063	13	41236345	41241478	+	1620	lincRNA	predicted gene, 32063 [Source:MGI Symbol;Acc:MGI:5591222]	-
ENSMUSG00000014177	523.438	672.46	1061.43	538.886	575.35	246.947	263.248	264.021	277.964	674.313	263.045	1.35514	4.37e-09	7.56e-08	Tvp23b	11	62879455	62916780	+	2235	protein_coding	trans-golgi network vesicle protein 23B [Source:MGI Symbol;Acc:MGI:1914760]	-
ENSMUSG00000041605	34.2614	40.7926	12.1604	13.5646	50.3956	1.58808	0.771988	0	0	30.2349	0.590018	5.7298	4.53e-09	7.82e-08	Inava	1	136213531	136234264	-	4977	protein_coding	innate immunity activator [Source:MGI Symbol;Acc:MGI:1921579]	-
ENSMUSG00000021884	35.2131	105.072	166.771	71.5226	20.9982	376.376	450.069	424.126	704.27	79.9154	488.71	-2.62621	4.64e-09	7.99e-08	Hacl1	14	31598730	31641286	-	4945	protein_coding	2-hydroxyacyl-CoA lyase 1 [Source:MGI Symbol;Acc:MGI:1929657]	-
ENSMUSG00000063146	328.339	223.741	105.969	130.714	244.629	54.7889	60.215	44.6449	64.0901	206.678	55.9347	1.89086	4.88e-09	8.38e-08	Clip2	5	134489383	134552434	-	5187	protein_coding	CAP-GLY domain containing linker protein 2 [Source:MGI Symbol;Acc:MGI:1313136]	-
ENSMUSG00000028024	334.049	657.626	731.362	676.998	608.947	1458.66	1559.42	1433.25	1435.19	601.796	1471.63	-1.29216	4.97e-09	8.53e-08	Enpep	3	129269175	129332720	-	4706	protein_coding	glutamyl aminopeptidase [Source:MGI Symbol;Acc:MGI:106645]	-
ENSMUSG00000116924	6.66194	14.8337	19.1092	23.4298	13.6488	0	0	0	0	15.5367	0	6.77437	5.14e-09	8.81e-08	CT033750.2	17	15631763	15641104	+	1865	lincRNA	novel transcript	-
ENSMUSG00000051498	46.6336	121.142	60.8021	103.584	50.3956	12.7047	11.5798	20.0132	20.8833	76.5115	16.2952	2.22642	5.16e-09	8.84e-08	Tlr6	5	64952031	64960097	-	3727	protein_coding	toll-like receptor 6 [Source:MGI Symbol;Acc:MGI:1341296]	-
ENSMUSG00000040978	0	0	0	0	0	8.73447	15.4398	28.4803	18.7229	0	17.8444	-6.32011	5.72e-09	9.78e-08	Gm11992	11	9048594	9069356	+	2400	protein_coding	predicted gene 11992 [Source:MGI Symbol;Acc:MGI:3651127]	-
ENSMUSG00000048965	81.8467	43.2649	74.6997	110.983	66.1442	19.8511	16.2117	26.9409	12.2419	75.3878	18.8114	2.00557	6.26e-09	1.07e-07	Mrgpre	7	143778363	143784500	-	3761	protein_coding	MAS-related GPR, member E [Source:MGI Symbol;Acc:MGI:2441884]	-
ENSMUSG00000063382	201.762	140.92	39.9556	171.408	163.786	473.249	534.987	638.883	552.327	143.566	549.862	-1.92926	6.26e-09	1.07e-07	Bcl9l	9	44482825	44511896	+	7998	protein_coding	B cell CLL/lymphoma 9-like [Source:MGI Symbol;Acc:MGI:1933114]	-
ENSMUSG00000031024	168.452	155.754	72.9625	130.714	158.536	354.937	396.03	294.04	435.668	137.284	370.169	-1.4214	6.3e-09	1.07e-07	St5	7	109523911	109703605	-	5738	protein_coding	suppression of tumorigenicity 5 [Source:MGI Symbol;Acc:MGI:108517]	-
ENSMUSG00000006218	6.66194	2.47228	6.94881	9.86518	11.549	49.2306	44.0033	28.4803	48.9677	7.49944	42.6705	-2.49464	6.55e-09	1.12e-07	Fam131c	4	141368220	141384175	+	1433	protein_coding	family with sequence similarity 131, member C [Source:MGI Symbol;Acc:MGI:2685539]	-
ENSMUSG00000013523	11.4205	13.5975	20.8464	32.0618	32.5471	0	0	0.769739	0	22.0947	0.192435	6.57518	6.9e-09	1.17e-07	Bcas1	2	170346991	170427845	-	3775	protein_coding	breast carcinoma amplified sequence 1 [Source:MGI Symbol;Acc:MGI:1924210]	-
ENSMUSG00000060935	307.401	474.678	290.113	278.691	544.902	95.2851	121.974	129.316	170.667	379.157	129.311	1.55259	6.98e-09	1.19e-07	Tmem263	10	85102627	85120618	+	4014	protein_coding	transmembrane protein 263 [Source:MGI Symbol;Acc:MGI:2143652]	-
ENSMUSG00000041164	267.429	187.893	105.969	182.506	222.58	557.418	516.46	463.383	483.196	193.276	505.114	-1.37751	7.12e-09	1.21e-07	Zmiz2	11	6389074	6406158	+	4655	protein_coding	zinc finger, MIZ-type containing 2 [Source:MGI Symbol;Acc:MGI:106374]	zf-MIZ
ENSMUSG00000112980	24.7444	32.1396	31.2696	24.663	18.8983	3.97021	3.85994	5.38817	2.16034	26.343	3.84467	2.77269	7.35e-09	1.24e-07	D430020J02Rik	12	116401947	116405210	-	2941	bidirectional_promoter_lncRNA	RIKEN cDNA D430020J02 gene [Source:MGI Symbol;Acc:MGI:2442237]	-
ENSMUSG00000020952	743.282	1055.66	1718.09	1046.94	1023.66	489.924	447.753	417.199	319.01	1117.53	418.471	1.41579	7.45e-09	1.26e-07	Scfd1	12	51377510	51450101	+	13162	protein_coding	Sec1 family domain containing 1 [Source:MGI Symbol;Acc:MGI:1924233]	-
ENSMUSG00000028037	142.756	578.513	543.744	672.066	410.514	69.0817	119.658	125.467	120.259	469.519	108.617	2.1103	7.46e-09	1.26e-07	Ifi44	3	151730922	151749960	-	6129	protein_coding	interferon-induced protein 44 [Source:MGI Symbol;Acc:MGI:2443016]	-
ENSMUSG00000078716	9.51706	13.5975	5.21161	17.2641	13.6488	46.8485	43.2313	57.7304	49.6878	11.8478	49.3745	-2.03392	7.51e-09	1.27e-07	Tmem8b	4	43668971	43692668	+	5603	protein_coding	transmembrane protein 8B [Source:MGI Symbol;Acc:MGI:2441680]	-
ENSMUSG00000027075	275.995	375.786	319.645	566.015	451.46	124.665	196.085	131.625	125.3	397.78	144.419	1.46224	7.52e-09	1.27e-07	Slc43a1	2	84838850	84863594	+	5716	protein_coding	solute carrier family 43, member 1 [Source:MGI Symbol;Acc:MGI:1931352]	-
ENSMUSG00000049971	86.6052	45.7372	67.7509	147.978	102.891	280.297	344.306	269.409	267.162	90.1924	290.294	-1.68194	7.56e-09	1.27e-07	Glt1d1	5	127632262	127709374	+	4378	protein_coding	glycosyltransferase 1 domain containing 1 [Source:MGI Symbol;Acc:MGI:2442755]	-
ENSMUSG00000017002	666.194	253.409	203.253	108.517	229.93	9.52851	33.1955	3.8487	3.60056	292.26	12.5433	4.54441	7.67e-09	1.29e-07	Slpi	2	164354070	164389095	-	1180	protein_coding	secretory leukocyte peptidase inhibitor [Source:MGI Symbol;Acc:MGI:109297]	-
ENSMUSG00000073802	366.407	218.797	67.7509	43.1602	120.739	9.52851	2.31596	3.07896	0	163.371	3.73086	5.46183	7.75e-09	1.3e-07	Cdkn2b	4	89306299	89311039	-	1390	protein_coding	cyclin dependent kinase inhibitor 2B [Source:MGI Symbol;Acc:MGI:104737]	-
ENSMUSG00000023004	1188.68	1740.48	1697.25	1500.74	1053.06	609.031	744.968	406.422	560.968	1436.04	580.347	1.30645	7.97e-09	1.34e-07	Tuba1b	15	98931425	98934565	-	1875	protein_coding	tubulin, alpha 1B [Source:MGI Symbol;Acc:MGI:107804]	-
ENSMUSG00000036110	429.219	754.045	1219.52	1108.6	737.035	2458.36	2416.32	2338.47	2676.66	849.683	2472.45	-1.54264	8.14e-09	1.36e-07	Slc17a2	13	23806993	23825180	+	5956	protein_coding	solute carrier family 17 (sodium phosphate), member 2 [Source:MGI Symbol;Acc:MGI:2443098]	-
ENSMUSG00000035232	57.1024	56.8624	34.744	70.2894	49.3457	4.76425	17.7557	13.8553	12.2419	53.6688	12.1543	2.14729	8.45e-09	1.41e-07	Pdk3	X	93764607	93832201	-	2561	protein_coding	pyruvate dehydrogenase kinase, isoenzyme 3 [Source:MGI Symbol;Acc:MGI:2384308]	-
ENSMUSG00000072082	50.4404	54.3901	53.8533	62.8905	76.6433	267.592	175.241	143.941	127.46	59.6435	178.559	-1.57836	8.51e-09	1.42e-07	Ccnf	17	24223232	24251409	-	3099	protein_coding	cyclin F [Source:MGI Symbol;Acc:MGI:102551]	-
ENSMUSG00000039735	539.617	991.384	564.591	623.973	697.139	290.62	245.492	340.994	270.042	683.341	286.787	1.25294	8.57e-09	1.43e-07	Fnbp1l	3	122538719	122619715	-	12376	protein_coding	formin binding protein 1-like [Source:MGI Symbol;Acc:MGI:1925642]	-
ENSMUSG00000041782	3.80682	3.70842	1.7372	1.23315	8.39926	65.1115	35.5114	30.7896	22.3235	3.77697	38.434	-3.2811	8.71e-09	1.45e-07	Lad1	1	135818598	135833342	+	3400	protein_coding	ladinin [Source:MGI Symbol;Acc:MGI:109343]	-
ENSMUSG00000035790	149.418	173.06	140.713	194.837	205.782	85.7566	83.3747	62.3489	68.4107	172.762	74.9727	1.20825	8.74e-09	1.46e-07	Cep19	16	32099800	32108069	+	1751	protein_coding	centrosomal protein 19 [Source:MGI Symbol;Acc:MGI:1914244]	-
ENSMUSG00000072623	135.142	39.5565	95.5461	55.4917	110.24	19.8511	16.9837	16.1645	24.4838	87.1954	19.3708	2.17278	8.93e-09	1.49e-07	Zfp9	6	118461950	118479320	-	5389	protein_coding	zinc finger protein 9 [Source:MGI Symbol;Acc:MGI:99210]	zf-C2H2
ENSMUSG00000040746	224.603	196.546	156.348	251.562	310.773	454.986	539.619	543.436	591.933	227.966	532.494	-1.21868	9.3e-09	1.54e-07	Rnf167	11	70647235	70651421	+	3539	protein_coding	ring finger protein 167 [Source:MGI Symbol;Acc:MGI:1917760]	-
ENSMUSG00000028644	21.8892	14.8337	12.1604	27.1293	44.0961	0.794042	2.31596	0.769739	0	24.0217	0.969936	4.66361	9.36e-09	1.55e-07	Ermap	4	119175457	119190011	-	5297	protein_coding	erythroblast membrane-associated protein [Source:MGI Symbol;Acc:MGI:1349816]	-
ENSMUSG00000010051	85.6535	71.6961	52.1161	130.714	136.488	265.21	290.267	258.632	313.249	95.3335	281.84	-1.5544	9.4e-09	1.55e-07	Hyal1	9	107576927	107581710	+	3777	protein_coding	hyaluronoglucosaminidase 1 [Source:MGI Symbol;Acc:MGI:96298]	-
ENSMUSG00000021999	7471.84	16375.1	24979.2	16672.2	11241.4	5112.05	5234.08	4374.43	4661.29	15347.9	4845.46	1.66324	9.56e-09	1.58e-07	Cpb2	14	75242287	75283555	+	1629	protein_coding	carboxypeptidase B2 (plasma) [Source:MGI Symbol;Acc:MGI:1891837]	-
ENSMUSG00000002870	137.997	158.226	152.874	134.413	165.885	69.8757	77.1988	43.1054	59.0493	149.879	62.3073	1.26649	9.58e-09	1.58e-07	Mcm2	6	88883474	88898780	-	6956	protein_coding	minichromosome maintenance complex component 2 [Source:MGI Symbol;Acc:MGI:105380]	-
ENSMUSG00000106303	2.85512	11.1253	8.68601	16.0309	4.19963	26.2034	77.9708	70.816	62.6498	8.57939	59.41	-2.82485	9.59e-09	1.58e-07	Gm7652	5	87351480	87364818	-	1151	unprocessed_pseudogene	predicted gene 7652 [Source:MGI Symbol;Acc:MGI:3643731]	-
ENSMUSG00000024395	340.711	210.144	192.829	372.411	335.971	631.264	728.756	755.114	733.795	290.413	712.232	-1.28995	9.61e-09	1.58e-07	Lims2	18	31931325	31958619	+	2623	protein_coding	LIM and senescent cell antigen like domains 2 [Source:MGI Symbol;Acc:MGI:2385067]	-
ENSMUSG00000042510	121.818	56.8624	62.5393	113.45	158.536	34.1438	21.6157	9.23687	10.0816	102.641	18.7695	2.46052	9.65e-09	1.59e-07	AA986860	1	130731976	130744622	+	3640	protein_coding	expressed sequence AA986860 [Source:MGI Symbol;Acc:MGI:2138143]	-
ENSMUSG00000018339	206.52	159.462	149.399	165.242	203.682	67.4936	98.8144	60.0396	67.6906	176.861	73.5096	1.27172	9.88e-09	1.63e-07	Gpx3	11	54902453	54910377	+	1813	protein_coding	glutathione peroxidase 3 [Source:MGI Symbol;Acc:MGI:105102]	-
ENSMUSG00000020186	113.253	35.848	38.2184	51.7922	72.4437	305.706	283.319	170.882	210.273	62.3111	242.545	-1.94487	9.89e-09	1.63e-07	Csrp2	10	110919789	110939622	+	2171	protein_coding	cysteine and glycine-rich protein 2 [Source:MGI Symbol;Acc:MGI:1202907]	-
ENSMUSG00000030492	21.8892	12.3614	12.1604	25.8961	5.24954	0	0	0	0	15.5113	0	6.79145	1.02e-08	1.67e-07	Slc7a9	7	35448796	35466036	+	2676	protein_coding	solute carrier family 7 (cationic amino acid transporter, y+ system), member 9 [Source:MGI Symbol;Acc:MGI:1353656]	-
ENSMUSG00000021969	564.362	786.185	634.079	585.745	527.054	224.714	199.173	334.836	310.369	619.485	267.273	1.21176	1.02e-08	1.67e-07	Zdhhc20	14	57832703	57890276	-	7213	protein_coding	zinc finger, DHHC domain containing 20 [Source:MGI Symbol;Acc:MGI:1923215]	-
ENSMUSG00000053411	36.1648	24.7228	36.4812	45.6265	43.0462	79.4042	99.5864	137.783	154.824	37.2083	117.9	-1.66248	1.03e-08	1.68e-07	Cbx7	15	79915807	79971119	-	6487	protein_coding	chromobox 7 [Source:MGI Symbol;Acc:MGI:1196439]	-
ENSMUSG00000091586	42.8268	46.9733	29.5324	48.0928	59.8448	97.6672	134.326	119.31	136.101	45.454	121.851	-1.40701	1.03e-08	1.68e-07	Cyp4f17	17	32506462	32528894	+	1693	protein_coding	cytochrome P450, family 4, subfamily f, polypeptide 17 [Source:MGI Symbol;Acc:MGI:3646233]	-
ENSMUSG00000021719	98.9774	143.392	653.188	771.951	634.144	19.057	31.6515	47.7238	36.0056	460.331	33.6095	3.77491	1.03e-08	1.69e-07	Rgs7bp	13	104945904	105054930	-	7077	protein_coding	regulator of G-protein signalling 7 binding protein [Source:MGI Symbol;Acc:MGI:106334]	-
ENSMUSG00000032313	1.90341	1.23614	0	1.23315	2.09982	26.2034	28.5635	28.4803	16.5626	1.2945	24.9525	-4.14427	1.08e-08	1.75e-07	Tmem266	9	55326913	55438345	+	4714	protein_coding	transmembrane protein 266 [Source:MGI Symbol;Acc:MGI:2142980]	-
ENSMUSG00000033634	1326.68	4616.98	4912.81	2330.65	1566.46	16532.8	11339.7	12823.1	9686.24	2950.72	12595.5	-2.09416	1.12e-08	1.81e-07	Nat8f2	6	85865422	85869158	-	3301	protein_coding	N-acetyltransferase 8 (GCN5-related) family member 2 [Source:MGI Symbol;Acc:MGI:2136446]	-
ENSMUSG00000068083	175.114	213.852	436.038	256.495	282.425	1164.86	653.102	670.443	803.646	272.785	823.013	-1.59793	1.17e-08	1.89e-07	Cyp2d40	15	82759833	82764183	-	1805	protein_coding	cytochrome P450, family 2, subfamily d, polypeptide 40 [Source:MGI Symbol;Acc:MGI:1919004]	-
ENSMUSG00000076441	12918.5	10175.9	18483.8	18378.8	19560.8	37092.1	37029.9	41385	33064	15903.6	37142.8	-1.22376	1.17e-08	1.9e-07	Ass1	2	31470207	31520672	+	2414	protein_coding	argininosuccinate synthetase 1 [Source:MGI Symbol;Acc:MGI:88090]	-
ENSMUSG00000073563	788.964	1030.94	1417.56	1155.46	830.477	440.694	379.818	451.067	537.204	1044.68	452.196	1.20621	1.22e-08	1.97e-07	Csnk1g3	18	53862113	53955684	+	4394	protein_coding	casein kinase 1, gamma 3 [Source:MGI Symbol;Acc:MGI:1917675]	-
ENSMUSG00000046167	767.075	872.714	705.304	658.501	453.56	25.4094	33.1955	0.769739	0.720113	691.431	15.0237	5.52581	1.22e-08	1.97e-07	Gldn	9	54286486	54341786	+	4658	protein_coding	gliomedin [Source:MGI Symbol;Acc:MGI:2388361]	-
ENSMUSG00000034858	207.472	359.717	521.161	547.518	295.024	1589.67	846.098	1601.83	1070.81	386.178	1277.1	-1.72811	1.24e-08	1.99e-07	Fam214a	9	74952884	75032468	+	6637	protein_coding	family with sequence similarity 214, member A [Source:MGI Symbol;Acc:MGI:2387648]	-
ENSMUSG00000109473	8.56535	6.1807	10.4232	28.3624	11.549	57.1711	50.1792	69.2765	86.4136	13.0161	65.7601	-2.34164	1.26e-08	2.03e-07	B930025P03Rik	8	10870422	10882454	-	3088	lincRNA	RIKEN cDNA B930025P03 gene [Source:MGI Symbol;Acc:MGI:2443166]	-
ENSMUSG00000045382	72.3297	54.3901	48.6417	25.8961	53.5453	14.2928	11.5798	5.38817	12.2419	50.9606	10.8757	2.23469	1.37e-08	2.2e-07	Cxcr4	1	128588199	128592293	-	1808	protein_coding	chemokine (C-X-C motif) receptor 4 [Source:MGI Symbol;Acc:MGI:109563]	-
ENSMUSG00000024503	32.358	28.4312	43.4301	20.9635	8.39926	0.794042	1.54398	0	0	26.7164	0.584504	5.52659	1.37e-08	2.2e-07	Spink1	18	43728069	43737237	-	422	protein_coding	serine peptidase inhibitor, Kazal type 1 [Source:MGI Symbol;Acc:MGI:106202]	-
ENSMUSG00000043391	387.344	535.248	370.024	447.633	535.453	131.017	239.316	199.362	202.352	455.141	193.012	1.23831	1.39e-08	2.22e-07	2510009E07Rik	16	21649045	21694665	-	6564	protein_coding	RIKEN cDNA 2510009E07 gene [Source:MGI Symbol;Acc:MGI:1919440]	-
ENSMUSG00000056476	115.156	148.337	79.9113	125.781	131.238	44.4664	50.9512	41.5659	53.2884	120.085	47.568	1.34191	1.4e-08	2.25e-07	Med12l	3	59005825	59318682	+	12763	protein_coding	mediator complex subunit 12-like [Source:MGI Symbol;Acc:MGI:2139916]	-
ENSMUSG00000030145	28.5512	39.5565	31.2696	24.663	13.6488	5.5583	3.08795	3.07896	2.88045	27.5378	3.65141	2.91303	1.45e-08	2.31e-07	Zfp248	6	118427319	118455528	-	5039	protein_coding	zinc finger protein 248 [Source:MGI Symbol;Acc:MGI:1919970]	zf-C2H2
ENSMUSG00000060371	4.75853	0	13.8976	11.0983	3.14972	48.4366	38.5994	43.8751	45.3671	6.58084	44.0696	-2.8269	1.5e-08	2.39e-07	Caln1	5	130369455	130847412	+	10483	protein_coding	calneuron 1 [Source:MGI Symbol;Acc:MGI:2155987]	-
ENSMUSG00000036896	458.722	203.963	300.536	263.894	303.423	736.077	853.818	690.456	726.594	306.108	751.736	-1.2937	1.5e-08	2.39e-07	C1qc	4	136889804	136893065	-	1931	protein_coding	complement component 1, q subcomponent, C chain [Source:MGI Symbol;Acc:MGI:88225]	-
ENSMUSG00000108763	2.85512	6.1807	1.7372	3.69944	3.14972	42.8783	21.6157	26.1711	27.3643	3.52444	29.5073	-3.04677	1.54e-08	2.45e-07	Gm36028	16	37850913	37861146	-	1367	protein_coding	predicted gene, 36028 [Source:MGI Symbol;Acc:MGI:5595187]	-
ENSMUSG00000026819	599.575	440.066	291.85	233.065	782.181	5201.77	3384.39	1062.24	1244.36	469.347	2723.19	-2.53543	1.61e-08	2.55e-07	Slc25a25	2	32414487	32451445	-	7862	protein_coding	solute carrier family 25 (mitochondrial carrier, phosphate carrier), member 25 [Source:MGI Symbol;Acc:MGI:1915913]	-
ENSMUSG00000095115	552.941	511.762	237.997	475.995	520.754	167.543	184.505	187.047	182.189	459.89	180.321	1.35397	1.62e-08	2.56e-07	Itpripl2	7	118485111	118491975	-	6865	protein_coding	inositol 1,4,5-triphosphate receptor interacting protein-like 2 [Source:MGI Symbol;Acc:MGI:2442416]	-
ENSMUSG00000002781	165.597	116.197	85.1229	122.082	150.137	345.408	287.179	271.718	288.765	127.827	298.268	-1.21064	1.65e-08	2.62e-07	Tmem143	7	45896941	45917413	+	7518	protein_coding	transmembrane protein 143 [Source:MGI Symbol;Acc:MGI:1917459]	-
ENSMUSG00000062995	114.205	65.5154	71.2253	70.2894	75.5934	30.9677	20.0717	19.2435	30.9649	79.3656	25.3119	1.65503	1.73e-08	2.73e-07	Ica1	6	8630527	8778488	-	3243	protein_coding	islet cell autoantigen 1 [Source:MGI Symbol;Acc:MGI:96391]	-
ENSMUSG00000020902	111.35	42.0287	38.2184	69.0563	62.9945	209.627	247.036	167.033	226.836	64.7295	212.633	-1.69935	1.76e-08	2.78e-07	Ntn1	11	68209364	68400823	-	6277	protein_coding	netrin 1 [Source:MGI Symbol;Acc:MGI:105088]	-
ENSMUSG00000020287	136.094	75.4045	165.034	103.584	134.388	28.5855	47.0912	46.1843	42.4867	122.901	41.0869	1.57645	1.78e-08	2.8e-07	Mpg	11	32226505	32232700	+	3752	protein_coding	N-methylpurine-DNA glycosylase [Source:MGI Symbol;Acc:MGI:97073]	-
ENSMUSG00000003038	289.319	280.604	474.256	367.478	219.431	119.9	132.01	120.849	143.302	326.217	129.015	1.33318	1.79e-08	2.82e-07	Hmgn2	4	133964738	133968650	-	3060	protein_coding	high mobility group nucleosomal binding domain 2 [Source:MGI Symbol;Acc:MGI:96136]	-
ENSMUSG00000104234	5.71024	16.0698	64.2765	25.8961	16.7985	0	0	0.769739	0	25.7502	0.192435	6.77234	1.95e-08	3.05e-07	5330439B14Rik	6	142614595	142626462	+	1392	antisense	RIKEN cDNA 5330439B14 gene [Source:MGI Symbol;Acc:MGI:2447824]	-
ENSMUSG00000060188	231.265	40.7926	22.5836	43.1602	64.0444	3.17617	0.771988	0	0	80.3691	0.987039	6.37304	1.97e-08	3.08e-07	Cxcl17	7	25400053	25412886	-	761	protein_coding	chemokine (C-X-C motif) ligand 17 [Source:MGI Symbol;Acc:MGI:2387642]	-
ENSMUSG00000033713	247.444	299.146	123.341	366.245	198.433	805.159	722.58	687.377	622.898	246.922	709.504	-1.51966	1.98e-08	3.1e-07	Foxn3	12	99190078	99563582	-	11501	protein_coding	forkhead box N3 [Source:MGI Symbol;Acc:MGI:1918625]	Fork
ENSMUSG00000047905	109.446	18.5421	24.3208	29.5956	33.5971	287.443	284.863	173.961	207.393	43.1003	238.415	-2.449	1.99e-08	3.11e-07	Gm8566	6	67205619	67206083	+	465	processed_pseudogene	predicted pseudogene 8566 [Source:MGI Symbol;Acc:MGI:3647296]	-
ENSMUSG00000067212	6872.27	6174.52	12441.8	7996.97	6520.98	3330.21	3863.03	3025.84	3017.27	8001.31	3309.09	1.27358	2.02e-08	3.15e-07	H2-T23	17	36029773	36032855	-	2889	protein_coding	histocompatibility 2, T region locus 23 [Source:MGI Symbol;Acc:MGI:95957]	-
ENSMUSG00000029372	32.358	23.4867	27.7952	28.3624	29.3974	3.17617	5.40391	6.92765	6.48102	28.2799	5.49719	2.36203	2.04e-08	3.18e-07	Ppbp	5	90768518	90770063	+	1083	protein_coding	pro-platelet basic protein [Source:MGI Symbol;Acc:MGI:1888712]	-
ENSMUSG00000030469	108.494	155.754	234.522	149.211	112.34	56.377	60.987	49.2633	43.9269	152.064	52.6386	1.52132	2.06e-08	3.2e-07	Zfp719	7	43579610	43593235	+	4706	protein_coding	zinc finger protein 719 [Source:MGI Symbol;Acc:MGI:2444708]	zf-C2H2
ENSMUSG00000023939	195.1	116.197	199.778	82.6209	151.187	453.398	416.873	360.238	379.5	148.977	402.502	-1.43572	2.09e-08	3.25e-07	Mrpl14	17	45686322	45698495	+	949	protein_coding	mitochondrial ribosomal protein L14 [Source:MGI Symbol;Acc:MGI:1333864]	-
ENSMUSG00000021944	147.514	84.0575	67.7509	101.118	128.089	210.421	329.639	287.882	326.211	105.706	288.538	-1.43726	2.11e-08	3.27e-07	Gata4	14	63198922	63271692	-	3904	protein_coding	GATA binding protein 4 [Source:MGI Symbol;Acc:MGI:95664]	zf-GATA
ENSMUSG00000037262	276.946	384.439	265.792	575.88	389.516	117.518	147.45	128.546	169.947	378.515	140.865	1.42637	2.15e-08	3.33e-07	Kin	2	10080593	10092806	+	1705	protein_coding	Kin17 DNA and RNA binding protein [Source:MGI Symbol;Acc:MGI:96676]	-
ENSMUSG00000008090	284.56	233.63	220.625	295.956	280.325	439.105	505.652	760.502	777.002	263.019	620.565	-1.23632	2.19e-08	3.39e-07	Fgfrl1	5	108692382	108706924	+	2782	protein_coding	fibroblast growth factor receptor-like 1 [Source:MGI Symbol;Acc:MGI:2150920]	-
ENSMUSG00000074183	46.6336	66.7515	102.495	22.1967	36.7468	3.97021	13.1238	0.769739	5.7609	54.9647	5.90616	3.20804	2.26e-08	3.49e-07	Gsta1	9	78230656	78242684	+	956	protein_coding	glutathione S-transferase, alpha 1 (Ya) [Source:MGI Symbol;Acc:MGI:1095417]	-
ENSMUSG00000110276	11.4205	23.4867	24.3208	22.1967	30.4473	0	0	0.769739	1.44023	22.3744	0.552491	5.28916	2.33e-08	3.59e-07	Gm45330	17	48730399	48738746	-	1575	lincRNA	predicted gene 45330 [Source:MGI Symbol;Acc:MGI:5791166]	-
ENSMUSG00000021226	35.2131	12.3614	6.94881	8.63204	7.34936	54.7889	42.4593	182.428	290.926	14.1009	142.651	-3.31135	2.37e-08	3.65e-07	Acot2	12	83987861	83993873	+	2196	protein_coding	acyl-CoA thioesterase 2 [Source:MGI Symbol;Acc:MGI:2159605]	-
ENSMUSG00000053964	25.6961	3.70842	3.4744	3.69944	3.14972	49.2306	39.3714	151.639	136.821	7.94561	94.2655	-3.51353	2.46e-08	3.78e-07	Lgals4	7	28833854	28841708	+	2315	protein_coding	lectin, galactose binding, soluble 4 [Source:MGI Symbol;Acc:MGI:107536]	-
ENSMUSG00000079108	190.341	271.951	255.369	260.194	230.98	60.3472	99.5864	120.079	113.058	241.767	98.2677	1.29572	2.56e-08	3.92e-07	Srp54c	12	55230168	55263836	+	3642	protein_coding	signal recognition particle 54C [Source:MGI Symbol;Acc:MGI:3714359]	-
ENSMUSG00000029552	104.688	74.1684	60.8021	106.051	69.2939	31.7617	33.9675	20.0132	20.8833	83.0006	26.6564	1.64773	2.61e-08	4e-07	Tes	6	17065149	17105828	+	6835	protein_coding	testis derived transcript [Source:MGI Symbol;Acc:MGI:105081]	-
ENSMUSG00000068246	399.716	505.581	625.393	697.962	696.089	1702.43	1674.44	1192.33	1069.37	584.948	1409.64	-1.26964	2.72e-08	4.15e-07	Apol9b	15	77729039	77736382	+	1821	protein_coding	apolipoprotein L 9b [Source:MGI Symbol;Acc:MGI:1919148]	-
ENSMUSG00000042208	406.378	661.335	736.574	704.128	467.209	235.037	216.929	291.731	267.882	595.125	252.895	1.2322	2.72e-08	4.15e-07	0610010F05Rik	11	23564961	23633639	-	5226	protein_coding	RIKEN cDNA 0610010F05 gene [Source:MGI Symbol;Acc:MGI:1918925]	-
ENSMUSG00000028339	48.537	38.3203	20.8464	25.8961	22.0481	90.5208	115.798	96.9871	89.294	31.1296	98.15	-1.63523	2.73e-08	4.16e-07	Col15a1	4	47208161	47313167	+	6349	protein_coding	collagen, type XV, alpha 1 [Source:MGI Symbol;Acc:MGI:88449]	-
ENSMUSG00000037419	23.7926	24.7228	1.7372	12.3315	14.6987	64.3174	61.759	80.8226	77.0521	15.4566	70.9878	-2.15116	2.79e-08	4.24e-07	Endod1	9	14353990	14381507	-	4645	protein_coding	endonuclease domain containing 1 [Source:MGI Symbol;Acc:MGI:1919196]	-
ENSMUSG00000060716	47.5853	38.3203	13.8976	38.2276	57.7449	3.97021	10.8078	3.07896	5.7609	39.1552	5.90447	2.74447	2.79e-08	4.24e-07	Plekhh1	12	79029163	79081655	+	6718	protein_coding	pleckstrin homology domain containing, family H (with MyTH4 domain) member 1 [Source:MGI Symbol;Acc:MGI:2144989]	-
ENSMUSG00000026000	645.257	505.581	1137.87	510.523	672.991	297.766	284.863	218.606	216.034	694.444	254.317	1.44747	2.82e-08	4.28e-07	Lancl1	1	67000517	67038872	-	6863	protein_coding	LanC (bacterial lantibiotic synthetase component C)-like 1 [Source:MGI Symbol;Acc:MGI:1336997]	-
ENSMUSG00000049502	251.25	542.665	222.362	414.338	460.91	1132.3	854.59	1094.57	1145.7	378.305	1056.79	-1.48063	2.84e-08	4.3e-07	Dtx3l	16	35926511	35939151	-	5725	protein_coding	deltex 3-like, E3 ubiquitin ligase [Source:MGI Symbol;Acc:MGI:2656973]	-
ENSMUSG00000033187	30.4546	9.88912	15.6348	51.7922	20.9982	1.58808	1.54398	0	2.88045	25.7538	1.50313	4.09202	2.88e-08	4.36e-07	BC016579	16	45626848	45654068	-	2142	protein_coding	cDNA sequence, BC016579 [Source:MGI Symbol;Acc:MGI:2384848]	-
ENSMUSG00000028496	101.833	323.869	187.618	186.205	160.636	55.583	57.8991	50.033	70.5711	192.032	58.5215	1.71124	2.92e-08	4.43e-07	Mllt3	4	87769925	88033364	-	12004	protein_coding	myeloid/lymphoid or mixed-lineage leukemia; translocated to, 3 [Source:MGI Symbol;Acc:MGI:1917372]	-
ENSMUSG00000038331	44.7302	81.5852	19.1092	34.5281	55.6451	8.73447	6.1759	12.3158	5.04079	47.1196	8.06675	2.55945	2.93e-08	4.44e-07	Satb2	1	56793981	56978650	-	6788	protein_coding	special AT-rich sequence binding protein 2 [Source:MGI Symbol;Acc:MGI:2679336]	CUT
ENSMUSG00000020392	387.344	400.509	832.12	440.234	437.812	201.687	178.329	206.29	181.468	499.604	191.944	1.37649	2.98e-08	4.5e-07	Cdkn2aipnl	11	51967661	51977334	+	1958	protein_coding	CDKN2A interacting protein N-terminal like [Source:MGI Symbol;Acc:MGI:1261797]	-
ENSMUSG00000062209	0	2.47228	1.7372	6.16574	2.09982	18.263	13.8958	60.0396	77.7722	2.49501	42.4926	-4.12315	2.99e-08	4.52e-07	Erbb4	1	68032186	69108059	-	12355	protein_coding	erb-b2 receptor tyrosine kinase 4 [Source:MGI Symbol;Acc:MGI:104771]	-
ENSMUSG00000079316	389.248	295.437	255.369	288.557	232.03	552.654	541.163	835.937	848.293	292.128	694.512	-1.24747	3.01e-08	4.53e-07	Rab9	X	166457253	166479867	-	1749	protein_coding	RAB9, member RAS oncogene family [Source:MGI Symbol;Acc:MGI:1890695]	-
ENSMUSG00000020431	144.659	81.5852	34.744	80.1546	163.786	30.1736	16.9837	13.8553	20.8833	100.986	20.474	2.31241	3.04e-08	4.57e-07	Adcy1	11	7063489	7178506	+	12522	protein_coding	adenylate cyclase 1 [Source:MGI Symbol;Acc:MGI:99677]	-
ENSMUSG00000061527	13.3239	11.1253	12.1604	11.0983	10.4991	0	0	0	0	11.6414	0	6.37354	3.11e-08	4.67e-07	Krt5	15	101707070	101712898	-	2197	protein_coding	keratin 5 [Source:MGI Symbol;Acc:MGI:96702]	-
ENSMUSG00000038555	82.7984	13.5975	26.058	11.0983	16.7985	1.58808	1.54398	0	1.44023	30.0702	1.14307	4.72707	3.25e-08	4.87e-07	Reep2	18	34840589	34847463	+	1926	protein_coding	receptor accessory protein 2 [Source:MGI Symbol;Acc:MGI:2385070]	-
ENSMUSG00000022883	613.85	839.339	364.812	589.445	649.893	228.684	304.935	197.823	151.224	611.468	220.667	1.47212	3.26e-08	4.89e-07	Robo1	16	72308306	73046095	+	16511	protein_coding	roundabout guidance receptor 1 [Source:MGI Symbol;Acc:MGI:1274781]	-
ENSMUSG00000078485	43.7785	48.2094	41.6928	36.9944	23.098	92.1089	108.85	138.553	95.775	38.7546	108.822	-1.49529	3.37e-08	5.04e-07	Plekhn1	4	156221456	156234857	-	8328	protein_coding	pleckstrin homology domain containing, family N member 1 [Source:MGI Symbol;Acc:MGI:2387630]	-
ENSMUSG00000022177	75.1848	53.154	67.7509	64.1237	41.9963	132.605	137.414	139.323	168.506	60.4419	144.462	-1.26045	3.39e-08	5.06e-07	Haus4	14	54541785	54554616	-	2378	protein_coding	HAUS augmin-like complex, subunit 4 [Source:MGI Symbol;Acc:MGI:1261794]	-
ENSMUSG00000030643	55.1989	50.6817	71.2253	66.59	50.3956	107.196	128.15	419.508	507.68	58.8183	290.633	-2.30888	3.41e-08	5.09e-07	Rab30	7	92741603	92844535	+	9642	protein_coding	RAB30, member RAS oncogene family [Source:MGI Symbol;Acc:MGI:1923235]	-
ENSMUSG00000044950	213.182	273.187	189.355	295.956	205.782	75.434	80.2867	126.237	105.857	235.492	96.9536	1.28062	3.42e-08	5.09e-07	Pwwp2a	11	43681998	43721491	+	5508	protein_coding	PWWP domain containing 2A [Source:MGI Symbol;Acc:MGI:1918052]	-
ENSMUSG00000002083	39.0199	32.1396	20.8464	11.0983	11.549	88.1387	116.57	91.599	79.9325	22.9307	94.0601	-2.0246	3.44e-08	5.12e-07	Bbc3	7	16308393	16318205	+	2124	protein_coding	BCL2 binding component 3 [Source:MGI Symbol;Acc:MGI:2181667]	-
ENSMUSG00000042249	300.739	306.563	309.222	351.447	245.678	72.2579	92.6385	129.316	167.786	302.73	115.5	1.38801	3.51e-08	5.22e-07	Grk3	5	112910482	113015791	-	8693	protein_coding	G protein-coupled receptor kinase 3 [Source:MGI Symbol;Acc:MGI:87941]	-
ENSMUSG00000031906	190.341	243.519	116.393	292.256	371.667	89.7268	67.9349	26.9409	29.5246	242.835	53.5318	2.1852	3.59e-08	5.32e-07	Smpd3	8	106252548	106337988	-	5232	protein_coding	sphingomyelin phosphodiesterase 3, neutral [Source:MGI Symbol;Acc:MGI:1927578]	-
ENSMUSG00000089943	319.773	142.156	215.413	262.661	166.935	291.414	1048.36	1012.21	1156.5	221.388	877.12	-1.98542	3.74e-08	5.53e-07	Ugt1a5	1	88166012	88218997	+	2203	protein_coding	UDP glucuronosyltransferase 1 family, polypeptide A5 [Source:MGI Symbol;Acc:MGI:3032634]	-
ENSMUSG00000075511	331.194	577.277	401.294	626.439	475.608	145.31	137.414	236.31	217.474	482.362	184.127	1.38892	3.83e-08	5.65e-07	1700001L05Rik	15	83353847	83367282	-	6112	lincRNA	RIKEN cDNA 1700001L05 gene [Source:MGI Symbol;Acc:MGI:1916541]	-
ENSMUSG00000097451	91.3638	168.115	180.669	212.101	97.6414	32.5557	20.0717	52.3423	7.20113	149.978	28.0427	2.41875	3.86e-08	5.69e-07	Rian	12	109603940	109661716	+	18234	processed_transcript	RNA imprinted and accumulated in nucleus [Source:MGI Symbol;Acc:MGI:1922995]	-
ENSMUSG00000041801	100.881	35.848	104.232	72.7557	53.5453	13.4987	27.0196	13.0856	12.2419	73.4524	16.4614	2.15514	3.9e-08	5.74e-07	Phlda3	1	135766119	135769136	+	1559	protein_coding	pleckstrin homology like domain, family A, member 3 [Source:MGI Symbol;Acc:MGI:1351485]	-
ENSMUSG00000036292	748.993	1364.7	1582.59	1172.72	1153.85	504.217	442.349	585.771	551.607	1204.57	520.986	1.20788	4.05e-08	5.95e-07	Gramd1c	16	43980350	44063345	-	5018	protein_coding	GRAM domain containing 1C [Source:MGI Symbol;Acc:MGI:2443024]	-
ENSMUSG00000021062	75.1848	23.4867	15.6348	17.2641	27.2976	0	4.63193	0	0	31.7736	1.15798	4.79969	4.11e-08	6.03e-07	Rab15	12	76797960	76822908	-	4614	protein_coding	RAB15, member RAS oncogene family [Source:MGI Symbol;Acc:MGI:1916865]	-
ENSMUSG00000030806	0.951706	3.70842	3.4744	13.5646	4.19963	23.8213	41.6873	50.033	46.8073	5.17976	40.5872	-2.99156	4.21e-08	6.17e-07	Stx1b	7	127803900	127824549	-	4802	protein_coding	syntaxin 1B [Source:MGI Symbol;Acc:MGI:1930705]	-
ENSMUSG00000019966	154.176	150.809	173.72	147.978	112.34	45.2604	61.759	79.2831	60.4895	147.805	61.698	1.25566	4.53e-08	6.63e-07	Kitl	10	100015630	100100416	+	5911	protein_coding	kit ligand [Source:MGI Symbol;Acc:MGI:96974]	-
ENSMUSG00000052105	111.35	77.8768	12.1604	41.927	39.8965	6.35234	9.26385	6.92765	8.64136	56.6421	7.7963	2.87173	4.55e-08	6.65e-07	Mtcl1	17	66336982	66449750	-	9226	protein_coding	microtubule crosslinking factor 1 [Source:MGI Symbol;Acc:MGI:1915867]	-
ENSMUSG00000032079	6286.97	897.437	2433.82	2377.51	4748.73	17743.7	16543.7	13314.2	14225.8	3348.89	15456.8	-2.20626	4.6e-08	6.7e-07	Apoa5	9	46268633	46271919	+	2522	protein_coding	apolipoprotein A-V [Source:MGI Symbol;Acc:MGI:1913363]	-
ENSMUSG00000025531	364.503	705.836	720.939	646.17	422.063	217.568	237	251.705	231.156	571.902	234.357	1.28459	4.6e-08	6.7e-07	Chm	X	113040593	113185517	-	6780	protein_coding	choroidermia (RAB escort protein 1) [Source:MGI Symbol;Acc:MGI:892979]	-
ENSMUSG00000024014	79.9433	38.3203	22.5836	23.4298	44.0961	116.724	133.554	215.527	222.515	41.6746	172.08	-2.02527	4.68e-08	6.81e-07	Pim1	17	29490812	29496111	+	2638	protein_coding	proviral integration site 1 [Source:MGI Symbol;Acc:MGI:97584]	-
ENSMUSG00000041798	639.546	405.454	651.451	235.531	299.224	2039.9	1446.7	1143.83	1209.07	446.241	1459.88	-1.71093	4.69e-08	6.82e-07	Gck	11	5900820	5950081	-	3033	protein_coding	glucokinase [Source:MGI Symbol;Acc:MGI:1270854]	-
ENSMUSG00000001642	416.847	212.616	441.249	378.576	250.928	142.928	151.31	100.836	112.338	340.043	126.853	1.42137	4.78e-08	6.95e-07	Akr1b3	6	34302434	34317478	-	8384	protein_coding	aldo-keto reductase family 1, member B3 (aldose reductase) [Source:MGI Symbol;Acc:MGI:1353494]	-
ENSMUSG00000010760	6.66194	44.501	31.2696	12.3315	33.5971	0	1.54398	1.53948	0	25.6722	0.770863	5.06063	4.89e-08	7.1e-07	Phlda2	7	143501545	143503150	-	1121	protein_coding	pleckstrin homology like domain, family A, member 2 [Source:MGI Symbol;Acc:MGI:1202307]	-
ENSMUSG00000028766	94.2189	61.807	52.1161	40.6939	30.4473	153.25	171.381	168.573	219.634	55.8566	178.21	-1.66721	4.96e-08	7.19e-07	Alpl	4	137741733	137796384	-	4033	protein_coding	alkaline phosphatase, liver/bone/kidney [Source:MGI Symbol;Acc:MGI:87983]	-
ENSMUSG00000054978	35.2131	22.2505	19.1092	22.1967	18.8983	0	1.54398	5.38817	2.88045	23.5336	2.45315	3.26221	5.03e-08	7.27e-07	Kbtbd13	9	65388684	65391652	-	2969	protein_coding	kelch repeat and BTB (POZ) domain containing 13 [Source:MGI Symbol;Acc:MGI:1921742]	-
ENSMUSG00000045730	177.969	35.848	53.8533	101.118	65.0943	16.6749	17.7557	18.4737	15.8425	86.7766	17.1867	2.34439	5.13e-08	7.41e-07	Adrb2	18	62177817	62179959	-	2143	protein_coding	adrenergic receptor, beta 2 [Source:MGI Symbol;Acc:MGI:87938]	-
ENSMUSG00000022332	110.398	76.6406	88.5973	157.843	145.937	264.416	280.232	291.731	283.724	115.883	280.026	-1.26709	5.14e-08	7.41e-07	Khdrbs3	15	68928420	69101211	+	3662	protein_coding	KH domain containing, RNA binding, signal transduction associated 3 [Source:MGI Symbol;Acc:MGI:1313312]	-
ENSMUSG00000056698	101.833	64.2793	38.2184	36.9944	85.0425	238.213	142.818	248.626	275.083	65.2734	226.185	-1.77826	5.15e-08	7.42e-07	Elmod3	6	72565922	72598413	-	3560	protein_coding	ELMO/CED-12 domain containing 3 [Source:MGI Symbol;Acc:MGI:2445168]	-
ENSMUSG00000035270	70.4262	194.074	194.567	219.5	69.2939	33.3498	34.7394	36.9475	41.0464	149.572	36.5208	2.02803	5.25e-08	7.56e-07	Impg2	16	56204313	56273756	+	9275	protein_coding	interphotoreceptor matrix proteoglycan 2 [Source:MGI Symbol;Acc:MGI:3044955]	-
ENSMUSG00000021903	241.733	135.975	93.8089	184.972	239.379	38.9081	48.6352	77.7436	52.5682	179.174	54.4638	1.72381	5.38e-08	7.74e-07	Galnt15	14	32028989	32062197	+	6326	protein_coding	polypeptide N-acetylgalactosaminyltransferase 15 [Source:MGI Symbol;Acc:MGI:1926004]	-
ENSMUSG00000042473	443.495	932.049	707.041	805.246	722.337	354.937	264.792	316.363	316.85	722.034	313.235	1.2041	5.38e-08	7.74e-07	Tbc1d8b	X	139684996	139753405	+	5211	protein_coding	TBC1 domain family, member 8B [Source:MGI Symbol;Acc:MGI:1918101]	-
ENSMUSG00000025577	31.4063	56.8624	34.744	53.0254	77.6932	136.575	150.538	144.711	136.821	50.7463	142.161	-1.47795	5.52e-08	7.93e-07	Cbx2	11	119022962	119031270	+	4257	protein_coding	chromobox 2 [Source:MGI Symbol;Acc:MGI:88289]	-
ENSMUSG00000041695	165.597	90.2382	27.7952	30.8287	64.0444	3.17617	7.71988	14.625	12.962	75.7007	9.62078	2.98064	5.74e-08	8.22e-07	Kcnj2	11	111066164	111076821	+	5444	protein_coding	potassium inwardly-rectifying channel, subfamily J, member 2 [Source:MGI Symbol;Acc:MGI:104744]	-
ENSMUSG00000002550	254.105	181.713	337.017	160.309	248.828	582.033	440.805	623.489	683.387	236.395	582.428	-1.30434	5.94e-08	8.48e-07	Uck1	2	32255002	32260159	-	2751	protein_coding	uridine-cytidine kinase 1 [Source:MGI Symbol;Acc:MGI:98904]	-
ENSMUSG00000096105	1.90341	1.23614	13.8976	7.39889	0	42.8783	40.1434	39.2567	38.166	4.88721	40.1111	-3.18966	6e-08	8.57e-07	Bhmt-ps1	4	26368984	26370207	-	1224	processed_pseudogene	betaine-homocysteine methyltransferase, pseudogene 1 [Source:MGI Symbol;Acc:MGI:1888909]	-
ENSMUSG00000067225	75.1848	343.647	875.55	530.254	191.083	3519.2	4247.48	4578.41	3945.5	403.144	4072.64	-3.33821	6.07e-08	8.65e-07	Cyp2c54	19	40037941	40073811	-	1769	protein_coding	cytochrome P450, family 2, subfamily c, polypeptide 54 [Source:MGI Symbol;Acc:MGI:3642960]	-
ENSMUSG00000075010	249.347	344.883	458.621	419.27	253.028	674.936	893.962	770.509	835.331	345.03	793.684	-1.20638	6.1e-08	8.69e-07	AW112010	19	11047617	11050566	-	770	lincRNA	expressed sequence AW112010 [Source:MGI Symbol;Acc:MGI:2147706]	-
ENSMUSG00000048794	74.2331	16.0698	20.8464	29.5956	83.9926	3.17617	2.31596	9.23687	4.32068	44.9475	4.76242	3.25019	6.13e-08	8.71e-07	Cfap100	6	90403479	90428797	-	4122	protein_coding	cilia and flagella associated protein 100 [Source:MGI Symbol;Acc:MGI:2141635]	-
ENSMUSG00000043629	26.6478	64.2793	31.2696	45.6265	14.6987	5.5583	4.63193	0	5.7609	36.5044	3.98778	3.18835	6.39e-08	9.06e-07	1700019D03Rik	1	52922324	53020179	-	4330	protein_coding	RIKEN cDNA 1700019D03 gene [Source:MGI Symbol;Acc:MGI:1914330]	-
ENSMUSG00000051169	38.0682	24.7228	22.5836	20.9635	35.6969	77.0221	84.9186	73.895	82.0929	28.407	79.4821	-1.45957	6.45e-08	9.13e-07	Rpusd3	6	113415319	113419340	-	2159	protein_coding	RNA pseudouridylate synthase domain containing 3 [Source:MGI Symbol;Acc:MGI:2141440]	-
ENSMUSG00000027502	579.589	351.064	493.365	390.908	571.15	948.087	849.186	1268.53	1479.83	477.215	1136.41	-1.25104	6.45e-08	9.13e-07	Rtf2	2	172440556	172469908	+	2644	protein_coding	replication termination factor 2 [Source:MGI Symbol;Acc:MGI:1913654]	-
ENSMUSG00000028553	7945.79	19899.4	32763.6	13516.5	13700.2	4226.69	4437.39	6560.49	4750.59	17565.1	4993.79	1.81442	6.52e-08	9.22e-07	Angptl3	4	99030954	99046111	+	3580	protein_coding	angiopoietin-like 3 [Source:MGI Symbol;Acc:MGI:1353627]	-
ENSMUSG00000026609	20.9375	22.2505	13.8976	16.0309	26.2477	2.38213	0	0	0	19.8729	0.595532	5.12237	6.75e-08	9.53e-07	Ush2a	1	188262023	188965041	+	17322	protein_coding	usherin [Source:MGI Symbol;Acc:MGI:1341292]	-
ENSMUSG00000107198	27.5995	126.086	104.232	50.5591	75.5934	15.0868	16.9837	17.704	15.1224	76.8141	16.2242	2.23515	6.75e-08	9.53e-07	Gm19619	5	91257571	91283421	-	3201	lincRNA	predicted gene, 19619 [Source:MGI Symbol;Acc:MGI:5011804]	-
ENSMUSG00000073835	0	0	0	0	0	37.32	30.1075	10.0066	2.88045	0	20.0786	-6.48779	6.94e-08	9.78e-07	Mup-ps12	4	61452244	61454952	+	549	unprocessed_pseudogene	major urinary protein, pseudogene 12 [Source:MGI Symbol;Acc:MGI:3783148]	-
ENSMUSG00000041180	41.8751	86.5298	46.9045	48.0928	78.7431	15.8808	19.2997	20.0132	13.6821	60.429	17.219	1.81574	6.98e-08	9.83e-07	Hectd2	19	36554639	36621135	+	9066	protein_coding	HECT domain E3 ubiquitin protein ligase 2 [Source:MGI Symbol;Acc:MGI:2442663]	-
ENSMUSG00000091387	311.208	421.524	173.72	404.473	314.972	100.843	142.046	88.52	138.262	325.179	117.418	1.47153	6.99e-08	9.83e-07	Gcnt4	13	96924689	96950906	+	5087	protein_coding	glucosaminyl (N-acetyl) transferase 4, core 2 (beta-1,6-N-acetylglucosaminyltransferase) [Source:MGI Symbol;Acc:MGI:2684919]	-
ENSMUSG00000035472	23.7926	32.1396	67.7509	64.1237	28.3475	150.868	128.15	123.928	167.066	43.2309	142.503	-1.74614	7.08e-08	9.95e-07	Slc25a21	12	56712634	57197472	-	4872	protein_coding	solute carrier family 25 (mitochondrial oxodicarboxylate carrier), member 21 [Source:MGI Symbol;Acc:MGI:2445059]	-
ENSMUSG00000053182	16.179	63.0431	39.9556	43.1602	10.4991	3.17617	6.1759	1.53948	0.720113	34.5674	2.90292	3.5744	7.47e-08	1.05e-06	Gm609	16	45411768	45492969	-	4404	protein_coding	predicted gene 609 [Source:MGI Symbol;Acc:MGI:2685455]	-
ENSMUSG00000031112	35.2131	24.7228	34.744	38.2276	28.3475	7.14638	2.31596	3.8487	10.8017	32.251	6.02818	2.40918	7.54e-08	1.06e-06	Stk26	X	50841047	50893097	+	5271	protein_coding	serine/threonine kinase 26 [Source:MGI Symbol;Acc:MGI:1917665]	-
ENSMUSG00000036285	58.0541	51.9179	71.2253	54.2585	54.5952	204.069	134.326	113.921	126.74	58.0102	144.764	-1.3263	7.82e-08	1.09e-06	Noa1	5	77294182	77310084	-	4029	protein_coding	nitric oxide associated 1 [Source:MGI Symbol;Acc:MGI:1914306]	-
ENSMUSG00000026853	295.981	195.31	86.8601	233.065	207.882	474.043	429.997	1148.45	1638.26	203.819	922.687	-2.17536	7.85e-08	1.1e-06	Crat	2	30400471	30415813	-	5388	protein_coding	carnitine acetyltransferase [Source:MGI Symbol;Acc:MGI:109501]	-
ENSMUSG00000050612	21.8892	12.3614	8.68601	11.0983	32.5471	0.794042	0	0	0	17.3164	0.198511	6.24562	7.92e-08	1.11e-06	Txndc2	17	65637507	65642168	-	1987	protein_coding	thioredoxin domain containing 2 (spermatozoa) [Source:MGI Symbol;Acc:MGI:2389312]	-
ENSMUSG00000019689	115.156	79.1129	118.13	77.6883	100.791	298.56	202.261	199.362	206.672	98.1757	226.714	-1.20892	8.02e-08	1.12e-06	Fmc1	6	38533502	38539449	+	689	protein_coding	formation of mitochondrial complex V assembly factor 1 [Source:MGI Symbol;Acc:MGI:1913367]	-
ENSMUSG00000024131	650.015	1243.56	1740.68	690.563	773.782	415.284	355.114	281.725	242.678	1019.72	323.7	1.65424	8.12e-08	1.13e-06	Slc3a1	17	85028347	85064243	+	2307	protein_coding	solute carrier family 3, member 1 [Source:MGI Symbol;Acc:MGI:1195264]	-
ENSMUSG00000028621	52.3438	48.2094	69.4881	57.958	45.146	151.662	135.098	127.007	99.3756	54.6291	128.286	-1.244	8.23e-08	1.14e-06	Cyb5rl	4	107066988	107088268	+	7430	protein_coding	cytochrome b5 reductase-like [Source:MGI Symbol;Acc:MGI:1919657]	-
ENSMUSG00000038517	98.9774	60.5708	43.4301	64.1237	75.5934	160.397	166.749	167.803	172.827	68.5391	166.944	-1.26478	8.42e-08	1.17e-06	Tbkbp1	11	97136171	97151495	-	3975	protein_coding	TBK1 binding protein 1 [Source:MGI Symbol;Acc:MGI:1920424]	-
ENSMUSG00000025002	2.85512	8.65298	17.372	14.7978	11.549	138.957	38.5994	58.5002	44.647	11.0454	70.176	-2.70517	8.47e-08	1.17e-06	Cyp2c55	19	39007019	39042693	+	1995	protein_coding	cytochrome P450, family 2, subfamily c, polypeptide 55 [Source:MGI Symbol;Acc:MGI:1919332]	-
ENSMUSG00000045790	155.128	106.308	88.5973	91.253	169.035	27.7915	52.4952	17.704	41.0464	122.064	34.7593	1.81686	8.49e-08	1.18e-06	Ccdc149	5	52374651	52471521	-	3328	protein_coding	coiled-coil domain containing 149 [Source:MGI Symbol;Acc:MGI:2685293]	-
ENSMUSG00000054659	2.85512	3.70842	8.68601	12.3315	2.09982	33.3498	27.7916	35.408	56.1688	5.93617	38.1795	-2.75008	8.56e-08	1.18e-06	Pm20d2	4	33174230	33189737	-	1834	protein_coding	peptidase M20 domain containing 2 [Source:MGI Symbol;Acc:MGI:2685270]	-
ENSMUSG00000086868	8.56535	4.94456	10.4232	1.23315	1.04991	31.7617	47.8632	42.3356	25.204	5.24324	36.7911	-2.85811	8.62e-08	1.19e-06	Gm15883	7	27124481	27130674	-	1690	antisense	predicted gene 15883 [Source:MGI Symbol;Acc:MGI:3801875]	-
ENSMUSG00000051984	17.1307	27.1951	29.5324	33.295	25.1978	59.5532	68.7069	90.0595	89.294	26.4702	76.9034	-1.55634	8.66e-08	1.2e-06	Sec31b	19	44516957	44545864	-	3950	protein_coding	Sec31 homolog B (S. cerevisiae) [Source:MGI Symbol;Acc:MGI:2685187]	-
ENSMUSG00000030545	392.103	244.756	507.263	271.293	329.671	902.826	555.831	1392.46	1572.73	349.017	1105.96	-1.66559	8.85e-08	1.22e-06	Pex11a	7	79735957	79743131	-	3182	protein_coding	peroxisomal biogenesis factor 11 alpha [Source:MGI Symbol;Acc:MGI:1338788]	-
ENSMUSG00000059908	55418.8	134870	93715.1	169710	130556	47968.9	38847.2	41357.3	40356.6	116854	42132.5	1.4717	9.21e-08	1.27e-06	Mug1	6	121838541	121889057	+	5770	protein_coding	murinoglobulin 1 [Source:MGI Symbol;Acc:MGI:99837]	-
ENSMUSG00000047238	97.074	84.0575	144.188	85.0872	112.34	50.8187	32.4235	32.329	41.7666	104.549	39.3344	1.40334	9.34e-08	1.28e-06	Mageh1	X	153036166	153037575	-	1410	protein_coding	melanoma antigen, family H, 1 [Source:MGI Symbol;Acc:MGI:1922875]	-
ENSMUSG00000067889	984.064	634.14	354.389	651.102	603.697	1487.24	1630.44	1574.89	1839.17	645.478	1632.93	-1.33668	9.46e-08	1.3e-06	Sptbn2	19	4711208	4752353	+	8251	protein_coding	spectrin beta, non-erythrocytic 2 [Source:MGI Symbol;Acc:MGI:1313261]	-
ENSMUSG00000020312	75.1848	28.4312	8.68601	13.5646	41.9963	1.58808	5.40391	1.53948	0.720113	33.5726	2.3129	3.88241	9.87e-08	1.35e-06	Shc2	10	79618051	79637918	-	5426	protein_coding	SHC (Src homology 2 domain containing) transforming protein 2 [Source:MGI Symbol;Acc:MGI:106180]	-
ENSMUSG00000089849	7.61365	12.3614	10.4232	6.16574	22.0481	0	0	0	0	11.7224	0	6.389	9.95e-08	1.36e-06	Runx2os2	17	44710222	44713925	+	818	antisense	runt related transcription factor 2, opposite strand 2 [Source:MGI Symbol;Acc:MGI:1926132]	-
ENSMUSG00000055782	5182.04	6256.1	5220.29	6549.25	2871.5	264.416	654.646	1385.53	1973.11	5215.84	1069.43	2.28593	1.02e-07	1.4e-06	Abcd2	15	91145871	91191799	-	5946	protein_coding	ATP-binding cassette, sub-family D (ALD), member 2 [Source:MGI Symbol;Acc:MGI:1349467]	-
ENSMUSG00000025946	8.56535	13.5975	17.372	7.39889	8.39926	0	0	0	0	11.0666	0	6.2775	1.05e-07	1.44e-06	Pth2r	1	65282056	65389244	+	2582	protein_coding	parathyroid hormone 2 receptor [Source:MGI Symbol;Acc:MGI:2180917]	-
ENSMUSG00000059713	87.5569	129.795	78.1741	146.745	142.787	42.0843	41.6873	53.112	41.0464	117.012	44.4825	1.39997	1.06e-07	1.45e-06	Rcan3	4	135412308	135433853	-	5111	protein_coding	regulator of calcineurin 3 [Source:MGI Symbol;Acc:MGI:1858220]	-
ENSMUSG00000024766	87.5569	197.782	265.792	170.174	104.991	51.6128	48.6352	48.4936	54.0085	165.259	50.6875	1.69641	1.07e-07	1.46e-06	Lipo3	19	33517740	33761951	-	3431	protein_coding	lipase, member O3 [Source:MGI Symbol;Acc:MGI:2147592]	-
ENSMUSG00000024992	56.1507	254.645	257.106	368.711	99.7413	3.17617	6.94789	28.4803	16.5626	207.271	13.7918	3.90727	1.1e-07	1.49e-06	Pde6c	19	38132781	38183958	+	2970	protein_coding	phosphodiesterase 6C, cGMP specific, cone, alpha prime [Source:MGI Symbol;Acc:MGI:105956]	-
ENSMUSG00000040711	196.051	113.725	41.6928	123.315	204.732	23.8213	46.3193	12.3158	25.204	135.903	26.9151	2.34224	1.1e-07	1.5e-06	Sh3pxd2b	11	32347820	32428173	+	9709	protein_coding	SH3 and PX domains 2B [Source:MGI Symbol;Acc:MGI:2442062]	-
ENSMUSG00000047881	609.092	615.597	314.434	596.844	856.725	167.543	240.86	197.823	277.964	598.538	221.047	1.43869	1.11e-07	1.5e-06	Rell1	5	63908897	63968897	-	3856	protein_coding	RELT-like 1 [Source:MGI Symbol;Acc:MGI:2140767]	-
ENSMUSG00000037826	137.997	378.259	149.399	665.9	299.224	1083.87	1528.54	1436.33	1313.49	326.156	1340.56	-2.0387	1.13e-07	1.53e-06	Ppm1k	6	57506502	57535468	-	6022	protein_coding	protein phosphatase 1K (PP2C domain containing) [Source:MGI Symbol;Acc:MGI:2442111]	-
ENSMUSG00000046997	68.5228	112.489	97.2833	54.2585	128.089	26.2034	12.3518	30.7896	32.4051	92.1284	25.4375	1.85449	1.16e-07	1.57e-06	Spsb4	9	96943482	97018843	-	4484	protein_coding	splA/ryanodine receptor domain and SOCS box containing 4 [Source:MGI Symbol;Acc:MGI:2183445]	-
ENSMUSG00000031167	632.884	415.343	1493.99	667.133	636.244	163.573	145.134	298.659	249.879	769.12	214.311	1.84169	1.21e-07	1.63e-06	Rbm3	X	8138975	8145880	-	4698	protein_coding	RNA binding motif (RNP1, RRM) protein 3 [Source:MGI Symbol;Acc:MGI:1099460]	-
ENSMUSG00000023886	381.634	422.76	934.615	340.349	211.032	60.3472	171.381	103.145	97.2152	458.078	108.022	2.08159	1.22e-07	1.64e-06	Smoc2	17	14279506	14404790	+	6951	protein_coding	SPARC related modular calcium binding 2 [Source:MGI Symbol;Acc:MGI:1929881]	-
ENSMUSG00000101537	60.9092	102.6	81.6485	76.4552	92.3919	11.1166	32.4235	27.7106	30.9649	82.8009	25.5539	1.69153	1.23e-07	1.66e-06	Gm29571	10	25536386	25673343	+	1909	antisense	predicted gene 29571 [Source:MGI Symbol;Acc:MGI:5580277]	-
ENSMUSG00000110488	0	0	0	0	0	6.35234	7.71988	25.4014	20.1632	0	14.9092	-6.06151	1.27e-07	1.71e-06	Gm45724	8	105051049	105051468	-	420	TEC	predicted gene 45724 [Source:MGI Symbol;Acc:MGI:5804839]	-
ENSMUSG00000038217	536.762	553.79	613.232	522.855	261.427	1051.31	1179.6	1168.46	1270.28	497.613	1167.41	-1.23203	1.31e-07	1.75e-06	Tlcd2	11	75461715	75470899	+	1936	protein_coding	TLC domain containing 2 [Source:MGI Symbol;Acc:MGI:1917141]	-
ENSMUSG00000112489	12.3722	2.47228	38.2184	4.93259	19.9483	0	0	0	0	15.5887	0	6.77527	1.31e-07	1.76e-06	9230116L04Rik	12	79088705	79103939	-	2019	lincRNA	RIKEN cDNA 9230116L04 gene [Source:MGI Symbol;Acc:MGI:2447826]	-
ENSMUSG00000030768	74.2331	117.433	71.2253	106.051	118.64	34.9379	46.3193	30.7896	36.7258	97.5164	37.1931	1.39463	1.33e-07	1.78e-06	Disp1	1	183086266	183221522	-	5224	protein_coding	dispatched RND transporter family member 1 [Source:MGI Symbol;Acc:MGI:1916147]	-
ENSMUSG00000086507	11.4205	3.70842	3.4744	8.63204	8.39926	43.6723	31.6515	44.6449	27.3643	7.12692	36.8332	-2.31049	1.34e-07	1.78e-06	Adap2os	11	80158861	80177629	-	984	antisense	ArfGAP with dual PH domains 2, opposite strand [Source:MGI Symbol;Acc:MGI:3650197]	-
ENSMUSG00000098014	1.90341	3.70842	0	0	0	45.2604	21.6157	14.625	20.1632	1.12237	25.4161	-4.42853	1.37e-07	1.82e-06	Gm26967	7	119512000	119514302	-	2303	sense_intronic	predicted gene, 26967 [Source:MGI Symbol;Acc:MGI:5504082]	-
ENSMUSG00000054517	67.5711	58.0986	39.9556	70.2894	45.146	169.131	134.326	110.073	141.142	56.2122	138.668	-1.2919	1.38e-07	1.85e-06	Trim65	11	116121846	116131128	-	5883	protein_coding	tripartite motif-containing 65 [Source:MGI Symbol;Acc:MGI:2442815]	-
ENSMUSG00000038973	7.61365	13.5975	15.6348	12.3315	34.647	0	0.771988	0	0	16.7649	0.192997	6.18116	1.39e-07	1.85e-06	Cldnd2	7	43440782	43443334	+	721	protein_coding	claudin domain containing 2 [Source:MGI Symbol;Acc:MGI:1921526]	-
ENSMUSG00000025900	7.61365	17.306	15.6348	7.39889	7.34936	0	0	0	0	11.0605	0	6.27967	1.39e-07	1.85e-06	Rp1	1	3999557	4409241	-	12311	protein_coding	retinitis pigmentosa 1 (human) [Source:MGI Symbol;Acc:MGI:1341105]	-
ENSMUSG00000010311	13.3239	7.41684	5.21161	11.0983	16.7985	0	0	0	0	10.7698	0	6.28376	1.44e-07	1.92e-06	Optc	1	133897199	133907999	-	2575	protein_coding	opticin [Source:MGI Symbol;Acc:MGI:2151113]	-
ENSMUSG00000042498	11.4205	38.3203	39.9556	24.663	17.8484	0	0.771988	3.07896	5.04079	26.4416	2.22293	3.5327	1.46e-07	1.94e-06	D330045A20Rik	X	139480367	139554582	+	3740	protein_coding	RIKEN cDNA D330045A20 gene [Source:MGI Symbol;Acc:MGI:2147848]	-
ENSMUSG00000000811	44.7302	70.46	36.4812	46.8596	36.7468	114.342	99.5864	124.698	145.463	47.0556	121.022	-1.36032	1.47e-07	1.95e-06	Txnrd3	6	89643988	89675529	+	2836	protein_coding	thioredoxin reductase 3 [Source:MGI Symbol;Acc:MGI:2386711]	-
ENSMUSG00000099422	8.56535	3.70842	17.372	13.5646	13.6488	0	0	0	0	11.3718	0	6.32506	1.48e-07	1.97e-06	Gm4275	7	130523470	130529501	+	2006	transcribed_unitary_pseudogene	predicted gene 4275 [Source:MGI Symbol;Acc:MGI:3782452]	-
ENSMUSG00000074622	374.972	317.688	300.536	516.689	389.516	2195.53	1439.76	772.818	653.142	379.88	1265.31	-1.73509	1.52e-07	2.02e-06	Mafb	2	160363703	160367065	-	3363	protein_coding	v-maf musculoaponeurotic fibrosarcoma oncogene family, protein B (avian) [Source:MGI Symbol;Acc:MGI:104555]	TF_bZIP
ENSMUSG00000053194	3.80682	11.1253	20.8464	41.927	3.14972	0	0	0	0	16.1711	0	6.83494	1.52e-07	2.02e-06	Cib4	5	30485583	30545836	-	769	protein_coding	calcium and integrin binding family member 4 [Source:MGI Symbol;Acc:MGI:1920509]	-
ENSMUSG00000038615	1111.59	616.834	434.301	615.341	766.433	1774.68	1603.42	1688.04	1882.38	708.9	1737.13	-1.29077	1.54e-07	2.04e-06	Nfe2l1	11	96817414	96829968	-	5441	protein_coding	nuclear factor, erythroid derived 2,-like 1 [Source:MGI Symbol;Acc:MGI:99421]	TF_bZIP
ENSMUSG00000060961	505.356	771.351	434.301	752.22	647.793	1005.26	1342.49	2175.28	2393.66	622.204	1729.17	-1.47413	1.57e-07	2.07e-06	Slc4a4	5	88886818	89239653	+	10815	protein_coding	solute carrier family 4 (anion exchanger), member 4 [Source:MGI Symbol;Acc:MGI:1927555]	-
ENSMUSG00000000732	76.1365	84.0575	46.9045	107.284	101.841	11.9106	33.1955	12.3158	28.8045	83.2447	21.5566	1.95217	1.58e-07	2.09e-06	Icosl	10	78069302	78083913	+	4620	protein_coding	icos ligand [Source:MGI Symbol;Acc:MGI:1354701]	-
ENSMUSG00000022946	182.728	163.17	123.341	210.868	150.137	514.54	543.479	332.527	279.404	166.049	417.487	-1.32654	1.61e-07	2.12e-06	Dopey2	16	93711904	93810590	+	9890	protein_coding	dopey family member 2 [Source:MGI Symbol;Acc:MGI:1917278]	-
ENSMUSG00000017679	558.651	583.458	767.843	569.714	989.013	397.021	277.916	236.31	236.917	693.736	287.041	1.27329	1.64e-07	2.16e-06	Ttpal	2	163602314	163619013	+	5951	protein_coding	tocopherol (alpha) transfer protein-like [Source:MGI Symbol;Acc:MGI:1923330]	-
ENSMUSG00000026581	59.9575	90.2382	109.444	110.983	89.2422	29.3796	23.1596	44.6449	32.4051	91.973	32.3973	1.49736	1.64e-07	2.16e-06	Sell	1	164061982	164084181	+	5911	protein_coding	selectin, lymphocyte [Source:MGI Symbol;Acc:MGI:98279]	-
ENSMUSG00000020053	3248.17	5138.63	5632.01	3856.05	2453.63	8188.96	10315.3	9935.02	10929.2	4065.7	9842.11	-1.27583	1.69e-07	2.22e-06	Igf1	10	87858265	87937042	+	9904	protein_coding	insulin-like growth factor 1 [Source:MGI Symbol;Acc:MGI:96432]	-
ENSMUSG00000072494	38.0682	28.4312	26.058	41.927	34.647	99.2553	83.3747	88.52	71.2912	33.8263	85.6103	-1.3245	1.73e-07	2.26e-06	Ppp1r3e	14	54872669	54877550	-	2508	protein_coding	protein phosphatase 1, regulatory subunit 3E [Source:MGI Symbol;Acc:MGI:2145790]	-
ENSMUSG00000043068	12.3722	13.5975	19.1092	9.86518	9.44917	39.7021	34.7394	59.2699	118.099	12.8787	62.9525	-2.31554	1.73e-07	2.26e-06	Fam89a	8	124740257	124751832	-	1338	protein_coding	family with sequence similarity 89, member A [Source:MGI Symbol;Acc:MGI:1916877]	-
ENSMUSG00000027227	5258.18	5490.93	9288.82	7100.47	4428.51	18517.9	13373.1	14053.1	12882.1	6313.38	14706.6	-1.22023	1.83e-07	2.39e-06	Sord	2	122234749	122265340	+	2352	protein_coding	sorbitol dehydrogenase [Source:MGI Symbol;Acc:MGI:98266]	-
ENSMUSG00000026610	1.90341	2.47228	6.94881	8.63204	2.09982	33.3498	16.9837	33.0988	41.0464	4.41127	31.1197	-2.89514	1.86e-07	2.43e-06	Esrrg	1	187608791	188214885	+	6208	protein_coding	estrogen-related receptor gamma [Source:MGI Symbol;Acc:MGI:1347056]	ESR-like
ENSMUSG00000025059	643.353	521.651	917.243	633.838	330.721	1310.17	1323.19	1858.15	2421.74	609.361	1728.31	-1.50574	1.86e-07	2.43e-06	Gk	X	85701937	85776819	-	7743	protein_coding	glycerol kinase [Source:MGI Symbol;Acc:MGI:106594]	-
ENSMUSG00000100586	0	1.23614	0	0	0	7.14638	17.7557	21.5527	19.443	0.247228	16.4745	-5.62831	1.87e-07	2.43e-06	Vmn1r90	7	14555474	14563506	-	7796	protein_coding	vomeronasal 1 receptor 90 [Source:MGI Symbol;Acc:MGI:3612342]	-
ENSMUSG00000053329	388.296	199.018	484.679	455.032	487.157	1172.8	1051.45	887.509	897.981	402.837	1002.43	-1.31592	1.98e-07	2.57e-06	D10Jhu81e	10	78162066	78169782	-	2527	protein_coding	DNA segment, Chr 10, Johns Hopkins University 81 expressed [Source:MGI Symbol;Acc:MGI:1351861]	-
ENSMUSG00000024026	1044.97	1264.57	2274	1500.74	1385.88	4534.78	3262.42	3172.09	3102.97	1494.03	3518.06	-1.23669	1.99e-07	2.58e-06	Glo1	17	30592866	30612659	-	1935	protein_coding	glyoxalase 1 [Source:MGI Symbol;Acc:MGI:95742]	-
ENSMUSG00000025934	2785.64	3532.89	4871.11	2950.92	1161.2	12740.4	8319.71	9846.5	8277.7	3060.35	9796.08	-1.67887	2.01e-07	2.6e-06	Gsta3	1	21240589	21265661	+	4344	protein_coding	glutathione S-transferase, alpha 3 [Source:MGI Symbol;Acc:MGI:95856]	-
ENSMUSG00000056071	28.5512	45.7372	71.2253	49.3259	151.187	8.73447	10.0358	6.92765	20.1632	69.2053	11.4653	2.58946	2.03e-07	2.64e-06	S100a9	3	90692632	90695721	-	522	protein_coding	S100 calcium binding protein A9 (calgranulin B) [Source:MGI Symbol;Acc:MGI:1338947]	-
ENSMUSG00000030787	1481.81	936.994	698.355	626.439	1111.85	249.329	326.551	454.146	399.663	971.089	357.422	1.44296	2.06e-07	2.66e-06	Lyve1	7	110850607	110863239	-	2919	protein_coding	lymphatic vessel endothelial hyaluronan receptor 1 [Source:MGI Symbol;Acc:MGI:2136348]	-
ENSMUSG00000046840	0.951706	0	3.4744	2.4663	3.14972	22.2332	20.0717	37.7172	14.4023	2.00843	23.6061	-3.61323	2.08e-07	2.69e-06	Hnf4aos	2	163493807	163541720	-	954	antisense	hepatic nuclear factor 4 alpha, opposite strand [Source:MGI Symbol;Acc:MGI:1915564]	-
ENSMUSG00000024664	129.432	39.5565	20.8464	36.9944	33.5971	254.888	232.368	250.165	203.792	52.0853	235.303	-2.15738	2.11e-07	2.73e-06	Fads3	19	10041548	10059671	+	3269	protein_coding	fatty acid desaturase 3 [Source:MGI Symbol;Acc:MGI:1928740]	-
ENSMUSG00000024222	3606.01	1600.8	4247.46	3639.02	2875.7	676.524	745.74	999.121	1668.5	3193.8	1022.47	1.64296	2.15e-07	2.78e-06	Fkbp5	17	28399094	28517527	-	9468	protein_coding	FK506 binding protein 5 [Source:MGI Symbol;Acc:MGI:104670]	-
ENSMUSG00000080700	23.7926	24.7228	29.5324	25.8961	17.8484	4.76425	3.08795	5.38817	5.7609	24.3585	4.75032	2.34342	2.15e-07	2.78e-06	Gm15981	5	74316578	74317034	-	457	transcribed_processed_pseudogene	predicted gene 15981 [Source:MGI Symbol;Acc:MGI:3801723]	-
ENSMUSG00000009108	81.8467	54.3901	72.9625	43.1602	55.6451	23.8213	21.6157	10.7763	20.1632	61.6009	19.0941	1.69002	2.19e-07	2.82e-06	Gnat2	3	108092789	108101432	+	2995	protein_coding	guanine nucleotide binding protein, alpha transducing 2 [Source:MGI Symbol;Acc:MGI:95779]	-
ENSMUSG00000057729	43.7785	33.3758	142.451	61.6574	371.667	6.35234	10.8078	3.8487	9.36147	130.586	7.59258	4.10367	2.22e-07	2.86e-06	Prtn3	10	79874476	79883174	+	1732	protein_coding	proteinase 3 [Source:MGI Symbol;Acc:MGI:893580]	-
ENSMUSG00000048915	19.0341	6.1807	12.1604	8.63204	5.24954	35.7319	33.9675	77.7436	63.3699	10.2514	52.7032	-2.35359	2.26e-07	2.9e-06	Efna5	17	62604184	62881317	-	4032	protein_coding	ephrin A5 [Source:MGI Symbol;Acc:MGI:107444]	-
ENSMUSG00000037386	40.9234	35.848	15.6348	13.5646	10.4991	1.58808	1.54398	3.8487	1.44023	23.294	2.10525	3.48131	2.26e-07	2.9e-06	Rims2	15	39198261	39684372	+	10389	protein_coding	regulating synaptic membrane exocytosis 2 [Source:MGI Symbol;Acc:MGI:2152972]	-
ENSMUSG00000028860	13.3239	17.306	8.68601	12.3315	5.24954	43.6723	31.6515	62.3489	52.5682	11.3794	47.5602	-2.05864	2.26e-07	2.9e-06	Sytl1	4	133253090	133263113	-	2518	protein_coding	synaptotagmin-like 1 [Source:MGI Symbol;Acc:MGI:1933365]	-
ENSMUSG00000039239	43.7785	95.1827	36.4812	51.7922	32.5471	3.97021	18.5277	6.92765	9.36147	51.9564	9.69676	2.42093	2.33e-07	2.98e-06	Tgfb2	1	186622792	186705989	-	5791	protein_coding	transforming growth factor, beta 2 [Source:MGI Symbol;Acc:MGI:98726]	-
ENSMUSG00000033854	0	0	0	0	0	20.6451	10.0358	12.3158	7.20113	0	12.5495	-5.80933	2.37e-07	3.03e-06	Kcnk10	12	98429437	98578310	-	8774	protein_coding	potassium channel, subfamily K, member 10 [Source:MGI Symbol;Acc:MGI:1919508]	-
ENSMUSG00000086043	1.90341	0	0	1.23315	7.34936	37.32	22.3876	27.7106	19.443	2.09718	26.7153	-3.53868	2.41e-07	3.08e-06	Gm12473	4	43631539	43641533	-	579	antisense	predicted gene 12473 [Source:MGI Symbol;Acc:MGI:3652337]	-
ENSMUSG00000040003	10.4688	32.1396	38.2184	27.1293	9.44917	0.794042	0	0.769739	0	23.4811	0.390945	5.91926	2.43e-07	3.11e-06	Magi2	5	19227036	20704792	+	11348	protein_coding	membrane associated guanylate kinase, WW and PDZ domain containing 2 [Source:MGI Symbol;Acc:MGI:1354953]	-
ENSMUSG00000028127	3025.47	4235.01	4977.08	3573.66	2213.21	8130.2	6455.36	10088.2	10404.9	3604.89	8769.67	-1.28295	2.46e-07	3.14e-06	Abcd3	3	121758774	121815302	-	6593	protein_coding	ATP-binding cassette, sub-family D (ALD), member 3 [Source:MGI Symbol;Acc:MGI:1349216]	-
ENSMUSG00000035969	155.128	70.46	92.0717	103.584	96.5915	302.53	220.016	217.836	262.121	103.567	250.626	-1.26748	2.49e-07	3.17e-06	Rusc2	4	43381979	43427088	+	7923	protein_coding	RUN and SH3 domain containing 2 [Source:MGI Symbol;Acc:MGI:2140371]	-
ENSMUSG00000000567	113.253	147.101	59.0649	115.916	159.586	27.7915	37.0554	46.1843	48.2476	118.984	39.8197	1.58499	2.49e-07	3.17e-06	Sox9	11	112782224	112787760	+	4135	protein_coding	SRY (sex determining region Y)-box 9 [Source:MGI Symbol;Acc:MGI:98371]	HMG
ENSMUSG00000055254	3.80682	0	1.7372	3.69944	1.04991	8.73447	30.8795	257.093	187.229	2.05868	120.984	-5.85808	2.55e-07	3.24e-06	Ntrk2	13	58806569	59133970	+	19292	protein_coding	neurotrophic tyrosine kinase, receptor, type 2 [Source:MGI Symbol;Acc:MGI:97384]	-
ENSMUSG00000058173	162.742	231.158	314.434	181.273	124.939	76.2281	82.6027	73.895	77.0521	202.909	77.4444	1.38202	2.69e-07	3.42e-06	Smco4	9	15493432	15545260	+	1173	protein_coding	single-pass membrane protein with coiled-coil domains 4 [Source:MGI Symbol;Acc:MGI:3039636]	-
ENSMUSG00000061313	80.895	110.016	187.618	115.916	152.237	343.82	230.824	345.613	439.269	129.336	339.882	-1.40197	2.76e-07	3.49e-06	Ddhd2	8	25725346	25754596	-	7142	protein_coding	DDHD domain containing 2 [Source:MGI Symbol;Acc:MGI:1919358]	-
ENSMUSG00000057228	177.969	380.731	529.847	464.897	269.826	1378.46	884.698	1026.83	885.739	364.654	1043.93	-1.52086	2.86e-07	3.6e-06	Aadat	8	60505932	60545677	+	2178	protein_coding	aminoadipate aminotransferase [Source:MGI Symbol;Acc:MGI:1345167]	-
ENSMUSG00000029627	25.6961	14.8337	17.372	18.4972	32.5471	59.5532	60.215	63.8883	82.0929	21.7892	66.4374	-1.58497	2.88e-07	3.63e-06	Zkscan14	5	145194946	145201868	-	3621	protein_coding	zinc finger with KRAB and SCAN domains 14 [Source:MGI Symbol;Acc:MGI:1914485]	zf-C2H2
ENSMUSG00000027692	137.046	122.378	69.4881	107.284	104.991	34.1438	44.7753	53.8817	41.0464	108.237	43.4618	1.32547	2.97e-07	3.74e-06	Tnik	3	28263214	28675858	+	19282	protein_coding	TRAF2 and NCK interacting kinase [Source:MGI Symbol;Acc:MGI:1916264]	-
ENSMUSG00000029153	673.808	788.657	821.697	759.619	600.547	468.485	175.241	248.626	244.118	728.866	284.118	1.35891	3e-07	3.76e-06	Ociad2	5	73322199	73341028	-	2722	protein_coding	OCIA domain containing 2 [Source:MGI Symbol;Acc:MGI:1916377]	-
ENSMUSG00000028044	139.901	110.016	187.618	54.2585	124.939	45.2604	33.9675	22.3224	42.4867	123.347	36.0092	1.77195	3.06e-07	3.83e-06	Cks1b	3	89415472	89418383	-	1126	protein_coding	CDC28 protein kinase 1b [Source:MGI Symbol;Acc:MGI:1889208]	-
ENSMUSG00000042622	537.714	184.185	290.113	147.978	225.73	117.518	65.619	53.112	51.128	277.144	71.8443	1.95007	3.06e-07	3.83e-06	Maff	15	79346621	79359076	+	2594	protein_coding	v-maf musculoaponeurotic fibrosarcoma oncogene family, protein F (avian) [Source:MGI Symbol;Acc:MGI:96910]	TF_bZIP
ENSMUSG00000025165	36.1648	67.9877	45.1673	46.8596	48.2958	14.2928	20.0717	15.3948	12.2419	48.895	15.5003	1.6564	3.18e-07	3.98e-06	Sectm1a	11	121067407	121081220	-	1692	protein_coding	secreted and transmembrane 1A [Source:MGI Symbol;Acc:MGI:2384805]	-
ENSMUSG00000057147	116.108	144.628	277.952	188.672	180.584	87.3447	66.3909	53.112	62.6498	181.589	67.3744	1.42385	3.21e-07	4e-06	Dph6	2	114516416	114654964	-	7407	protein_coding	diphthamine biosynthesis 6 [Source:MGI Symbol;Acc:MGI:1913882]	-
ENSMUSG00000030245	127.529	97.655	145.925	86.3204	146.987	50.8187	57.8991	39.2567	52.5682	120.883	50.1357	1.26797	3.29e-07	4.1e-06	Golt1b	6	142387221	142403858	+	2818	protein_coding	golgi transport 1B [Source:MGI Symbol;Acc:MGI:1914214]	-
ENSMUSG00000071550	5.71024	14.8337	38.2184	28.3624	17.8484	0	0.771988	2.30922	0	20.9946	0.770301	4.75651	3.31e-07	4.12e-06	Cfap44	16	44394796	44482428	+	8405	protein_coding	cilia and flagella associated protein 44 [Source:MGI Symbol;Acc:MGI:1277238]	-
ENSMUSG00000043164	12.3722	8.65298	20.8464	11.0983	14.6987	0	0	0	0.720113	13.5337	0.180028	5.85327	3.37e-07	4.19e-06	Tmem212	3	27866066	27896368	-	716	protein_coding	transmembrane protein 212 [Source:MGI Symbol;Acc:MGI:2685410]	-
ENSMUSG00000002289	628.126	80.3491	559.379	358.846	351.719	2437.71	1409.65	1420.94	1556.88	395.684	1706.3	-2.10867	3.49e-07	4.33e-06	Angptl4	17	33773750	33781575	-	3286	protein_coding	angiopoietin-like 4 [Source:MGI Symbol;Acc:MGI:1888999]	-
ENSMUSG00000038372	138.949	58.0986	118.13	75.222	68.244	27.7915	30.8795	21.5527	36.0056	91.7287	29.0573	1.65607	3.53e-07	4.38e-06	Gmds	13	31819579	32338740	-	3351	protein_coding	GDP-mannose 4, 6-dehydratase [Source:MGI Symbol;Acc:MGI:1891112]	-
ENSMUSG00000026409	242.685	187.893	387.396	362.546	341.22	105.608	120.43	155.487	124.58	304.348	126.526	1.26367	3.54e-07	4.38e-06	Pfkfb2	1	130689182	130729253	-	7254	protein_coding	6-phosphofructo-2-kinase/fructose-2,6-biphosphatase 2 [Source:MGI Symbol;Acc:MGI:107815]	-
ENSMUSG00000025504	160.838	129.795	66.0137	178.806	239.379	508.981	480.948	347.922	445.03	154.966	445.72	-1.51679	3.74e-07	4.62e-06	Eps8l2	7	141338880	141363020	+	5377	protein_coding	EPS8-like 2 [Source:MGI Symbol;Acc:MGI:2138828]	-
ENSMUSG00000048782	64.716	49.4456	99.0205	33.295	56.695	319.999	188.365	133.165	153.384	60.6344	198.728	-1.72282	3.76e-07	4.64e-06	Insc	7	114743694	114850383	+	3722	protein_coding	INSC spindle orientation adaptor protein [Source:MGI Symbol;Acc:MGI:1917942]	-
ENSMUSG00000059854	8.56535	23.4867	13.8976	8.63204	14.6987	0	0.771988	0	0	13.8561	0.192997	5.89726	3.76e-07	4.64e-06	Hydin	8	110266977	110610253	+	18037	protein_coding	HYDIN, axonemal central pair apparatus protein [Source:MGI Symbol;Acc:MGI:2389007]	-
ENSMUSG00000003068	667.146	360.953	265.792	377.343	603.697	1300.64	1178.05	1022.98	1105.37	454.986	1151.76	-1.33657	3.86e-07	4.75e-06	Stk11	10	80115803	80130682	+	4580	protein_coding	serine/threonine kinase 11 [Source:MGI Symbol;Acc:MGI:1341870]	-
ENSMUSG00000067586	96.1223	232.394	163.297	130.714	290.825	57.1711	64.847	59.2699	62.6498	182.67	60.9844	1.58298	3.89e-07	4.78e-06	S1pr3	13	51408639	51422797	+	4463	protein_coding	sphingosine-1-phosphate receptor 3 [Source:MGI Symbol;Acc:MGI:1339365]	-
ENSMUSG00000072962	16.179	11.1253	3.4744	7.39889	11.549	0	0	0	0	9.94531	0	6.17311	3.91e-07	4.81e-06	Gm16401	5	44100442	44102515	+	2074	antisense	predicted gene 16401 [Source:MGI Symbol;Acc:MGI:3648398]	-
ENSMUSG00000097353	10.4688	8.65298	0	2.4663	9.44917	30.9677	30.1075	37.7172	48.9677	6.20744	36.94	-2.4858	3.93e-07	4.83e-06	A430046D13Rik	10	128499364	128504242	+	1997	lincRNA	Riken cDNA A430046D13 gene [Source:MGI Symbol;Acc:MGI:3609643]	-
ENSMUSG00000084910	95.1706	126.086	290.113	156.61	117.59	58.7591	55.5831	39.2567	28.0844	157.114	45.4208	1.78357	3.97e-07	4.87e-06	C630043F03Rik	4	72201348	72215352	+	2581	processed_transcript	RIKEN cDNA C630043F03 gene [Source:MGI Symbol;Acc:MGI:1915535]	-
ENSMUSG00000071014	255.057	124.85	225.836	143.045	185.834	560.594	439.261	359.468	411.905	186.924	442.807	-1.244	4.13e-07	5.05e-06	Ndufb6	4	40270591	40279421	-	659	protein_coding	NADH:ubiquinone oxidoreductase subunit B6 [Source:MGI Symbol;Acc:MGI:2684983]	-
ENSMUSG00000093622	23.7926	25.9589	36.4812	24.663	19.9483	0.794042	5.40391	7.69739	4.32068	26.1688	4.55401	2.50399	4.17e-07	5.08e-06	Gm20703	17	70834664	70836044	+	385	lincRNA	predicted gene 20703 [Source:MGI Symbol;Acc:MGI:5313150]	-
ENSMUSG00000036587	27.5995	13.5975	12.1604	19.7304	17.8484	0	3.85994	1.53948	1.44023	18.1872	1.70991	3.42375	4.38e-07	5.32e-06	Fut7	2	25423267	25426374	+	2355	protein_coding	fucosyltransferase 7 [Source:MGI Symbol;Acc:MGI:107692]	-
ENSMUSG00000084974	8.56535	22.2505	13.8976	25.8961	19.9483	1.58808	0	0	2.88045	18.1116	1.11713	3.99294	4.41e-07	5.36e-06	Gm15567	7	27249263	27257932	-	2130	antisense	predicted gene 15567 [Source:MGI Symbol;Acc:MGI:3783016]	-
ENSMUSG00000028108	924.106	328.813	234.522	556.15	808.429	1846.15	1997.9	1741.92	1882.38	570.404	1867.09	-1.70849	4.58e-07	5.55e-06	Ecm1	3	95734147	95739569	-	2521	protein_coding	extracellular matrix protein 1 [Source:MGI Symbol;Acc:MGI:103060]	-
ENSMUSG00000062328	1051.64	2039.63	6316.47	1852.19	1140.2	565.358	558.147	598.857	481.756	2480.02	551.029	2.16956	4.62e-07	5.59e-06	Rpl17	18	75000477	75003381	+	775	protein_coding	ribosomal protein L17 [Source:MGI Symbol;Acc:MGI:2448270]	-
ENSMUSG00000102091	4.75853	8.65298	5.21161	12.3315	3.14972	35.7319	41.6873	33.0988	23.7637	6.82086	33.5704	-2.31294	4.62e-07	5.59e-06	Olfr1034	2	86045861	86050742	+	4882	protein_coding	olfactory receptor 1034 [Source:MGI Symbol;Acc:MGI:3030868]	-
ENSMUSG00000005338	50.4404	34.6119	20.8464	54.2585	46.196	95.2851	113.482	123.158	99.3756	41.2706	107.825	-1.36206	4.72e-07	5.7e-06	Cadm3	1	173333258	173367695	-	7248	protein_coding	cell adhesion molecule 3 [Source:MGI Symbol;Acc:MGI:2137858]	-
ENSMUSG00000048078	18.0824	37.0842	27.7952	18.4972	7.34936	0.794042	2.31596	3.8487	1.44023	21.7617	2.09973	3.3605	4.88e-07	5.88e-06	Tenm4	7	96171246	96911093	+	21021	protein_coding	teneurin transmembrane protein 4 [Source:MGI Symbol;Acc:MGI:2447063]	-
ENSMUSG00000033031	72.3297	82.8213	79.9113	93.7193	56.695	23.0272	26.2476	39.2567	30.9649	77.0953	29.8741	1.36224	4.91e-07	5.91e-06	Cip2a	16	48994185	49019709	+	5688	protein_coding	cell proliferation regulating inhibitor of protein phosphatase 2A [Source:MGI Symbol;Acc:MGI:2146335]	-
ENSMUSG00000013089	211.279	237.339	109.444	173.874	195.283	83.3745	90.3226	58.5002	77.0521	185.444	77.3123	1.26817	4.99e-07	6e-06	Etv5	16	22381309	22439719	-	4103	protein_coding	ets variant 5 [Source:MGI Symbol;Acc:MGI:1096867]	ETS
ENSMUSG00000049044	1161.08	822.033	953.724	1007.48	565.9	2942.72	1831.15	1671.1	1988.95	902.044	2108.48	-1.22498	4.99e-07	6e-06	Rapgef4	2	71981240	72257474	+	6677	protein_coding	Rap guanine nucleotide exchange factor (GEF) 4 [Source:MGI Symbol;Acc:MGI:1917723]	-
ENSMUSG00000044361	16.179	23.4867	22.5836	25.8961	27.2976	62.7294	51.7232	61.5791	74.1716	23.0886	62.5508	-1.44418	4.99e-07	6e-06	BC024139	15	76119517	76126596	-	4567	protein_coding	cDNA sequence BC024139 [Source:MGI Symbol;Acc:MGI:2442591]	-
ENSMUSG00000097482	0	0	0	0	1.04991	6.35234	12.3518	23.0922	20.1632	0.209982	15.4899	-5.53971	5.06e-07	6.07e-06	Gm17634	1	105356007	105361737	+	1655	antisense	predicted gene, 17634 [Source:MGI Symbol;Acc:MGI:4937268]	-
ENSMUSG00000091898	11.4205	17.306	59.0649	25.8961	14.6987	1.58808	2.31596	3.8487	2.88045	25.6772	2.6583	3.23647	5.08e-07	6.09e-06	Tnnc1	14	31208312	31211729	+	1041	protein_coding	troponin C, cardiac/slow skeletal [Source:MGI Symbol;Acc:MGI:98779]	-
ENSMUSG00000040441	17.1307	8.65298	22.5836	29.5956	8.39926	63.5234	60.215	63.1186	55.4487	17.2724	60.5764	-1.83265	5.16e-07	6.17e-06	Slc26a10	10	127171393	127180645	-	4027	protein_coding	solute carrier family 26, member 10 [Source:MGI Symbol;Acc:MGI:2143920]	-
ENSMUSG00000019989	179.872	178.004	95.5461	252.795	73.4936	686.053	490.212	457.225	357.896	155.942	497.846	-1.6725	5.61e-07	6.69e-06	Enpp3	10	24772406	24842823	-	6017	protein_coding	ectonucleotide pyrophosphatase/phosphodiesterase 3 [Source:MGI Symbol;Acc:MGI:2143702]	-
ENSMUSG00000040048	647.16	430.177	279.69	348.981	616.296	1290.32	1103.94	1076.1	1008.16	464.461	1119.63	-1.26606	5.71e-07	6.79e-06	Ndufb10	17	24722060	24724478	-	1217	protein_coding	NADH:ubiquinone oxidoreductase subunit B10 [Source:MGI Symbol;Acc:MGI:1915592]	-
ENSMUSG00000045868	63.7643	150.809	27.7952	77.6883	66.1442	22.2332	20.8437	14.625	15.8425	77.2402	18.3861	2.07702	5.71e-07	6.79e-06	Gvin1	7	106156556	106215326	-	9005	protein_coding	GTPase, very large interferon inducible 1 [Source:MGI Symbol;Acc:MGI:1921808]	-
ENSMUSG00000031767	326.435	709.544	1005.84	400.773	262.477	13190.6	3793.55	2727.96	1937.82	541.014	5412.49	-3.32327	5.84e-07	6.95e-06	Nudt7	8	114133557	114154739	+	5618	protein_coding	nudix (nucleoside diphosphate linked moiety X)-type motif 7 [Source:MGI Symbol;Acc:MGI:1914778]	-
ENSMUSG00000113986	0	1.23614	0	0	2.09982	21.4391	14.6678	23.0922	17.2827	0.667191	19.1204	-4.74082	5.95e-07	7.07e-06	Gm31333	12	29139167	29199768	+	3131	lincRNA	predicted gene, 31333 [Source:MGI Symbol;Acc:MGI:5590492]	-
ENSMUSG00000048911	238.878	398.037	321.382	501.891	493.457	94.4911	143.59	130.856	212.433	390.729	145.342	1.42605	5.99e-07	7.1e-06	Rnf24	2	131298064	131352892	-	6801	protein_coding	ring finger protein 24 [Source:MGI Symbol;Acc:MGI:1261771]	-
ENSMUSG00000027792	4194.17	8219.09	7358.79	8902.1	4586	1835.03	2315.19	3171.32	3136.81	6652.03	2614.59	1.34706	6.03e-07	7.13e-06	Bche	3	73635808	73708415	-	6741	protein_coding	butyrylcholinesterase [Source:MGI Symbol;Acc:MGI:894278]	-
ENSMUSG00000001930	62.8126	61.807	45.1673	107.284	76.6433	154.044	195.313	160.875	163.466	70.7428	168.425	-1.24325	6.04e-07	7.15e-06	Vwf	6	125546774	125686679	+	16064	protein_coding	Von Willebrand factor [Source:MGI Symbol;Acc:MGI:98941]	-
ENSMUSG00000039981	143.708	143.392	93.8089	204.703	155.386	60.3472	74.1108	63.8883	57.609	148.2	63.9889	1.21752	6.08e-07	7.18e-06	Zc3h12d	10	7832470	7870396	+	4092	protein_coding	zinc finger CCCH type containing 12D [Source:MGI Symbol;Acc:MGI:3045313]	-
ENSMUSG00000001403	68.5228	49.4456	92.0717	83.8541	49.3457	24.6153	22.3876	20.0132	29.5246	68.648	24.1352	1.49634	6.1e-07	7.2e-06	Ube2c	2	164769898	164778822	+	2600	protein_coding	ubiquitin-conjugating enzyme E2C [Source:MGI Symbol;Acc:MGI:1915862]	-
ENSMUSG00000037499	225.554	140.92	269.266	173.874	162.736	101.637	75.6548	63.8883	87.8538	194.47	82.2586	1.23751	6.36e-07	7.49e-06	Nenf	1	191306789	191318194	-	742	protein_coding	neuron derived neurotrophic factor [Source:MGI Symbol;Acc:MGI:1913458]	-
ENSMUSG00000097448	15.2273	24.7228	43.4301	18.4972	16.7985	2.38213	3.85994	3.07896	5.04079	23.7352	3.59045	2.68683	6.43e-07	7.57e-06	Platr22	1	136696211	136726142	+	1617	lincRNA	pluripotency associated transcript 22 [Source:MGI Symbol;Acc:MGI:4439804]	-
ENSMUSG00000020681	83.7501	56.8624	38.2184	69.0563	205.782	21.4391	16.9837	24.6317	15.8425	90.7338	19.7243	2.21061	6.46e-07	7.59e-06	Ace	11	105967945	105989964	+	5287	protein_coding	angiotensin I converting enzyme (peptidyl-dipeptidase A) 1 [Source:MGI Symbol;Acc:MGI:87874]	-
ENSMUSG00000023216	12.3722	12.3614	15.6348	2.4663	7.34936	0	0	0	0	10.0368	0	6.14729	6.48e-07	7.61e-06	Epb42	2	121017891	121037072	-	5417	protein_coding	erythrocyte membrane protein band 4.2 [Source:MGI Symbol;Acc:MGI:95402]	-
ENSMUSG00000027035	1101.12	1134.78	924.191	662.2	1361.73	195.334	327.323	509.567	481.035	1036.8	378.315	1.45461	6.66e-07	7.81e-06	Cers6	2	68861441	69114282	+	8875	protein_coding	ceramide synthase 6 [Source:MGI Symbol;Acc:MGI:2442564]	Homeobox
ENSMUSG00000024856	1363.79	981.495	818.222	752.22	1369.08	538.361	545.795	338.685	394.622	1056.96	454.366	1.2192	6.74e-07	7.9e-06	Cdk2ap2	19	4097182	4099019	+	1636	protein_coding	CDK2-associated protein 2 [Source:MGI Symbol;Acc:MGI:1098779]	-
ENSMUSG00000097783	21.8892	56.8624	53.8533	17.2641	17.8484	2.38213	7.71988	0	0	33.5435	2.5255	3.73293	7.04e-07	8.24e-06	Gm26747	8	121421238	121428043	+	1716	lincRNA	predicted gene, 26747 [Source:MGI Symbol;Acc:MGI:5477241]	-
ENSMUSG00000005677	30.4546	30.9035	135.502	82.6209	51.4455	138.163	237.772	415.659	382.38	66.1852	293.494	-2.16358	7.3e-07	8.51e-06	Nr1i3	1	171213970	171220701	+	4414	protein_coding	nuclear receptor subfamily 1, group I, member 3 [Source:MGI Symbol;Acc:MGI:1346307]	THR-like
ENSMUSG00000038550	245.54	133.503	142.451	257.728	203.682	64.3174	28.5635	90.0595	19.443	196.581	50.5959	1.96147	7.42e-07	8.65e-06	Ciart	3	95878503	95882251	-	2261	protein_coding	circadian associated repressor of transcription [Source:MGI Symbol;Acc:MGI:2684975]	-
ENSMUSG00000089809	512.97	550.082	449.935	693.029	521.804	259.652	338.131	195.514	154.104	545.564	236.85	1.20479	7.51e-07	8.73e-06	Rasgef1b	5	99217426	99729065	-	13805	protein_coding	RasGEF domain family, member 1B [Source:MGI Symbol;Acc:MGI:2443755]	-
ENSMUSG00000062410	521.535	826.977	564.591	746.055	545.952	2610.81	1692.2	1183.86	1087.37	641.022	1643.56	-1.35841	7.53e-07	8.75e-06	Hsd3b3	3	98741523	98763127	-	6396	protein_coding	hydroxy-delta-5-steroid dehydrogenase, 3 beta- and steroid delta-isomerase 3 [Source:MGI Symbol;Acc:MGI:96235]	-
ENSMUSG00000049225	53.2955	119.906	104.232	67.8231	37.7967	15.0868	20.8437	17.704	28.8045	76.6106	20.6097	1.8819	7.66e-07	8.89e-06	Pdp1	4	11958184	11966452	-	4507	protein_coding	pyruvate dehyrogenase phosphatase catalytic subunit 1 [Source:MGI Symbol;Acc:MGI:2685870]	-
ENSMUSG00000030731	4.75853	0	5.21161	3.69944	1.04991	36.526	28.5635	26.1711	12.2419	2.9439	25.8756	-3.16874	7.7e-07	8.93e-06	Syt3	7	44384102	44400187	+	3118	protein_coding	synaptotagmin III [Source:MGI Symbol;Acc:MGI:99665]	-
ENSMUSG00000030236	784.206	3132.38	5284.57	5724.27	2113.46	15780.8	10418.7	17626.3	13770.7	3407.78	14399.1	-2.07933	7.84e-07	9.09e-06	Slco1b2	6	141629518	141686646	+	4929	protein_coding	solute carrier organic anion transporter family, member 1b2 [Source:MGI Symbol;Acc:MGI:1351899]	-
ENSMUSG00000020282	411.137	279.368	135.502	241.697	454.61	83.3745	115.026	106.994	112.338	304.463	104.433	1.54768	7.87e-07	9.12e-06	Rhbdf1	11	32209585	32222300	-	5433	protein_coding	rhomboid 5 homolog 1 [Source:MGI Symbol;Acc:MGI:104328]	-
ENSMUSG00000044424	215.086	255.881	767.843	372.411	182.684	88.1387	101.13	106.994	105.136	358.781	100.35	1.83363	7.92e-07	9.17e-06	Gm9493	19	23619742	23620320	+	579	protein_coding	predicted gene 9493 [Source:MGI Symbol;Acc:MGI:3779903]	-
ENSMUSG00000107946	17.1307	23.4867	8.68601	13.5646	18.8983	0	2.31596	2.30922	0	16.3533	1.1563	3.84643	8e-07	9.25e-06	Gm44066	6	128842558	128843171	-	519	lincRNA	predicted gene, 44066 [Source:MGI Symbol;Acc:MGI:5690458]	-
ENSMUSG00000067219	1012.62	1184.22	1945.67	1996.47	1070.91	93.697	308.795	446.449	599.854	1441.98	362.199	1.99255	8.11e-07	9.35e-06	Nipal1	5	72647795	72671078	+	4393	protein_coding	NIPA-like domain containing 1 [Source:MGI Symbol;Acc:MGI:1917951]	-
ENSMUSG00000062515	445.398	194.074	458.621	160.309	347.52	100.049	129.694	109.303	97.2152	321.184	109.065	1.55758	8.27e-07	9.54e-06	Fabp4	3	10204088	10208576	-	4489	protein_coding	fatty acid binding protein 4, adipocyte [Source:MGI Symbol;Acc:MGI:88038]	-
ENSMUSG00000107703	7.61365	8.65298	10.4232	6.16574	9.44917	0	0	0	0	8.46095	0	5.90522	8.46e-07	9.73e-06	Gm44039	6	15636124	15638369	+	2246	TEC	predicted gene, 44039 [Source:MGI Symbol;Acc:MGI:5690431]	-
ENSMUSG00000064348	265.526	470.969	213.676	765.785	236.229	121.488	133.554	110.073	101.536	390.437	116.663	1.74327	8.55e-07	9.81e-06	mt-Tn	MT	5089	5159	-	71	Mt_tRNA	mitochondrially encoded tRNA asparagine [Source:MGI Symbol;Acc:MGI:102479]	-
ENSMUSG00000030431	176.066	64.2793	69.4881	130.714	130.189	362.083	304.935	277.106	288.765	114.147	308.222	-1.42304	8.58e-07	9.83e-06	Tmem238	7	4784557	4789656	-	1439	protein_coding	transmembrane protein 238 [Source:MGI Symbol;Acc:MGI:1922935]	-
ENSMUSG00000037071	33231.7	8741.98	8633.89	8919.36	8673.29	90932.9	75497.3	138769	142820	13640	112005	-3.03762	8.83e-07	1.01e-05	Scd1	19	44394451	44407709	-	4836	protein_coding	stearoyl-Coenzyme A desaturase 1 [Source:MGI Symbol;Acc:MGI:98239]	-
ENSMUSG00000040828	25.6961	32.1396	60.8021	54.2585	120.739	12.7047	15.4398	12.3158	7.20113	58.7271	11.9153	2.30429	8.87e-07	1.01e-05	Catsperd	17	56628143	56664456	+	3590	protein_coding	cation channel sperm associated auxiliary subunit delta [Source:MGI Symbol;Acc:MGI:2147030]	-
ENSMUSG00000054690	135.142	119.906	114.655	80.1546	111.29	44.4664	57.8991	54.6515	33.1252	112.23	47.5355	1.24277	8.98e-07	1.03e-05	Emcn	3	137341067	137432185	+	5409	protein_coding	endomucin [Source:MGI Symbol;Acc:MGI:1891716]	-
ENSMUSG00000003378	28.5512	23.4867	10.4232	30.8287	19.9483	54.7889	60.215	85.441	71.2912	22.6476	67.934	-1.55788	9.01e-07	1.03e-05	Grik5	7	25009849	25072346	-	5168	protein_coding	glutamate receptor, ionotropic, kainate 5 (gamma 2) [Source:MGI Symbol;Acc:MGI:95818]	-
ENSMUSG00000004187	17.1307	18.5421	13.8976	23.4298	27.2976	53.2008	52.4952	55.4212	61.2096	20.0596	55.5817	-1.45295	9.09e-07	1.04e-05	Kifc2	15	76659858	76668196	+	3932	protein_coding	kinesin family member C2 [Source:MGI Symbol;Acc:MGI:109187]	-
ENSMUSG00000087516	0	4.94456	10.4232	13.5646	5.24954	45.2604	31.6515	38.487	39.6062	6.83639	38.7513	-2.57017	9.39e-07	1.07e-05	Tbx3os1	5	119570130	119671365	-	3167	antisense	T-box 3, opposite strand 1 [Source:MGI Symbol;Acc:MGI:3780472]	-
ENSMUSG00000025790	39.0199	23.4867	10.4232	19.7304	34.647	77.8162	84.1467	69.2765	80.6526	25.4614	77.973	-1.57411	9.88e-07	1.12e-05	Slco3a1	7	74275419	74554780	-	8474	protein_coding	solute carrier organic anion transporter family, member 3a1 [Source:MGI Symbol;Acc:MGI:1351867]	-
ENSMUSG00000073940	1138.24	195.31	590.649	205.936	158.536	70.6698	40.1434	47.7238	49.6878	457.734	52.0562	3.13675	9.92e-07	1.13e-05	Hbb-bt	7	103812524	103813996	-	703	protein_coding	hemoglobin, beta adult t chain [Source:MGI Symbol;Acc:MGI:5474850]	-
ENSMUSG00000063506	19.0341	16.0698	8.68601	12.3315	17.8484	1.58808	1.54398	0	1.44023	14.794	1.14307	3.71324	9.99e-07	1.13e-05	Arhgap22	14	33214026	33369934	+	3876	protein_coding	Rho GTPase activating protein 22 [Source:MGI Symbol;Acc:MGI:2443418]	-
ENSMUSG00000031465	172.259	80.3491	45.1673	45.6265	131.238	22.2332	29.3355	24.6317	17.2827	94.928	23.3708	2.03286	1.01e-06	1.14e-05	Angpt2	8	18690263	18741562	-	3690	protein_coding	angiopoietin 2 [Source:MGI Symbol;Acc:MGI:1202890]	-
ENSMUSG00000050914	126.577	39.5565	60.8021	2.4663	70.3438	10.3226	5.40391	3.07896	5.04079	59.9491	5.96155	3.33652	1.03e-06	1.16e-05	Ankrd37	8	45996902	46005707	-	1539	protein_coding	ankyrin repeat domain 37 [Source:MGI Symbol;Acc:MGI:3603344]	-
ENSMUSG00000029049	11.4205	4.94456	1.7372	2.4663	6.29945	28.5855	33.1955	36.1777	23.7637	5.3736	30.4306	-2.41204	1.04e-06	1.17e-05	Morn1	4	155086577	155145505	+	4320	protein_coding	MORN repeat containing 1 [Source:MGI Symbol;Acc:MGI:1924116]	-
ENSMUSG00000061518	476.805	138.448	251.894	188.672	352.769	1109.28	851.502	705.081	702.83	281.717	842.173	-1.57713	1.06e-06	1.2e-05	Cox5b	1	36691449	36693681	+	1587	protein_coding	cytochrome c oxidase subunit 5B [Source:MGI Symbol;Acc:MGI:88475]	-
ENSMUSG00000038070	53.2955	85.2936	81.6485	87.5535	41.9963	19.057	20.0717	13.8553	33.1252	69.9575	21.5273	1.68876	1.1e-06	1.24e-05	Cntln	4	84884309	85131921	+	7102	protein_coding	centlein, centrosomal protein [Source:MGI Symbol;Acc:MGI:2443104]	-
ENSMUSG00000068396	100.881	79.1129	310.959	128.247	224.68	42.8783	40.9153	60.8094	43.2068	168.776	46.9525	1.84047	1.15e-06	1.29e-05	Rpl34-ps1	6	71124610	71124963	+	354	processed_pseudogene	ribosomal protein L34, pseudogene 1 [Source:MGI Symbol;Acc:MGI:3704270]	-
ENSMUSG00000064346	56.1507	226.214	271.004	254.028	96.5915	38.114	23.9316	66.1976	36.0056	180.798	41.0622	2.13437	1.15e-06	1.29e-05	mt-Tw	MT	4950	5016	+	67	Mt_tRNA	mitochondrially encoded tRNA tryptophan [Source:MGI Symbol;Acc:MGI:102471]	-
ENSMUSG00000020926	13.3239	3.70842	1.7372	7.39889	20.9982	65.1115	40.1434	51.5725	42.4867	9.43331	49.8285	-2.33392	1.15e-06	1.29e-05	Adam11	11	102761439	102780262	+	5669	protein_coding	a disintegrin and metallopeptidase domain 11 [Source:MGI Symbol;Acc:MGI:1098667]	-
ENSMUSG00000026980	151.321	190.365	135.502	246.63	227.83	61.9353	114.254	63.1186	64.0901	190.33	75.8495	1.32984	1.16e-06	1.29e-05	Ly75	2	60292103	60383303	-	6905	protein_coding	lymphocyte antigen 75 [Source:MGI Symbol;Acc:MGI:106662]	-
ENSMUSG00000040152	525.342	488.275	173.72	295.956	1381.68	10.3226	98.0424	19.2435	35.2855	572.994	40.7235	3.81493	1.16e-06	1.3e-05	Thbs1	2	118111876	118127133	+	6073	protein_coding	thrombospondin 1 [Source:MGI Symbol;Acc:MGI:98737]	-
ENSMUSG00000035914	363.552	425.232	208.464	282.391	237.279	167.543	130.466	98.5266	108.017	303.384	126.138	1.26897	1.17e-06	1.31e-05	Cd276	9	58524298	58555437	-	3658	protein_coding	CD276 antigen [Source:MGI Symbol;Acc:MGI:2183926]	-
ENSMUSG00000061666	46.6336	80.3491	90.3345	39.4607	47.2459	16.6749	27.0196	12.3158	12.2419	60.8048	17.0631	1.8233	1.19e-06	1.33e-05	Gdpd1	11	87033867	87074062	-	2336	protein_coding	glycerophosphodiester phosphodiesterase domain containing 1 [Source:MGI Symbol;Acc:MGI:1913819]	-
ENSMUSG00000037860	36.1648	93.9466	74.6997	83.8541	41.9963	11.9106	11.5798	29.2501	15.1224	66.1323	16.9657	1.95516	1.2e-06	1.33e-05	Aim2	1	173350879	173466040	+	3501	protein_coding	absent in melanoma 2 [Source:MGI Symbol;Acc:MGI:2686159]	-
ENSMUSG00000021932	113.253	143.392	206.727	164.009	100.791	76.2281	47.0912	48.4936	60.4895	145.634	58.0756	1.31823	1.2e-06	1.34e-05	Rnaseh2b	14	62292589	62372992	+	6243	protein_coding	ribonuclease H2, subunit B [Source:MGI Symbol;Acc:MGI:1914403]	-
ENSMUSG00000057913	3.80682	11.1253	36.4812	39.4607	14.6987	1.58808	0	1.53948	0	21.1146	0.781891	4.7616	1.21e-06	1.34e-05	Gm10032	14	66784480	66793758	+	2253	lincRNA	predicted gene 10032 [Source:MGI Symbol;Acc:MGI:3642901]	-
ENSMUSG00000111313	12.3722	8.65298	34.744	18.4972	13.6488	0	2.31596	0	0	17.583	0.578991	4.91281	1.21e-06	1.35e-05	Gm18942	10	18336121	18337241	-	1121	processed_pseudogene	predicted gene, 18942 [Source:MGI Symbol;Acc:MGI:5011127]	-
ENSMUSG00000023885	27.5995	17.306	24.3208	20.9635	17.8484	42.8783	84.9186	54.6515	74.8917	21.6076	64.335	-1.57513	1.24e-06	1.38e-05	Thbs2	17	14665500	14694235	-	7003	protein_coding	thrombospondin 2 [Source:MGI Symbol;Acc:MGI:98738]	-
ENSMUSG00000050856	161.79	66.7515	48.6417	66.59	100.791	364.465	268.652	232.461	214.594	88.9129	270.043	-1.58977	1.26e-06	1.4e-05	Atp5k	5	108433244	108434448	-	616	protein_coding	ATP synthase, H+ transporting, mitochondrial F1F0 complex, subunit E [Source:MGI Symbol;Acc:MGI:106636]	-
ENSMUSG00000048087	798.481	548.846	1252.52	1095.04	1399.53	2761.68	2097.49	2707.17	2198.5	1018.88	2441.21	-1.26101	1.26e-06	1.4e-05	Gm4737	16	46152985	46155077	-	2093	protein_coding	predicted gene 4737 [Source:MGI Symbol;Acc:MGI:3643647]	-
ENSMUSG00000001891	6187.04	19461.8	27234.1	13224.3	11214.1	5142.22	4691.37	5653.73	4644.73	15464.3	5033.01	1.61935	1.29e-06	1.43e-05	Ugp2	11	21321138	21371201	-	3069	protein_coding	UDP-glucose pyrophosphorylase 2 [Source:MGI Symbol;Acc:MGI:2183447]	-
ENSMUSG00000029188	84.7018	268.242	323.12	339.116	697.139	1.58808	29.3355	23.0922	39.6062	342.464	23.4055	3.86979	1.31e-06	1.45e-05	Slc34a2	5	53038081	53071664	+	5013	protein_coding	solute carrier family 34 (sodium phosphate), member 2 [Source:MGI Symbol;Acc:MGI:1342284]	-
ENSMUSG00000105909	0.951706	2.47228	0	2.4663	1.04991	9.52851	18.5277	22.3224	25.204	1.38804	18.8956	-3.72971	1.33e-06	1.48e-05	Gm43189	3	98286988	98290056	+	3069	sense_intronic	predicted gene 43189 [Source:MGI Symbol;Acc:MGI:5663326]	-
ENSMUSG00000029321	22.8409	6.1807	48.6417	87.5535	72.4437	4.76425	10.0358	1.53948	0.720113	47.5321	4.26492	3.48404	1.34e-06	1.48e-05	Slc10a6	5	103605711	103629403	-	2124	protein_coding	solute carrier family 10 (sodium/bile acid cotransporter family), member 6 [Source:MGI Symbol;Acc:MGI:1923000]	-
ENSMUSG00000106030	0.951706	2.47228	0	3.69944	0	15.0868	21.6157	25.4014	13.6821	1.42469	18.9465	-3.72211	1.34e-06	1.48e-05	Gm43611	5	28032055	28036406	-	4352	TEC	predicted gene 43611 [Source:MGI Symbol;Acc:MGI:5663748]	-
ENSMUSG00000036206	181.776	79.1129	64.2765	115.916	166.935	15.8808	33.9675	23.8619	54.7286	121.603	32.1097	1.92454	1.35e-06	1.49e-05	Sh3bp4	1	89070415	89155068	+	5112	protein_coding	SH3-domain binding protein 4 [Source:MGI Symbol;Acc:MGI:2138297]	-
ENSMUSG00000032554	43897.4	25827.9	15292.6	41934.4	7803.97	7779.23	8344.41	5318.13	7180.97	26951.3	7155.69	1.91321	1.39e-06	1.53e-05	Trf	9	103204001	103230444	-	3320	protein_coding	transferrin [Source:MGI Symbol;Acc:MGI:98821]	-
ENSMUSG00000031661	47.5853	27.1951	12.1604	34.5281	30.4473	77.8162	94.9545	91.599	82.813	30.3833	86.7956	-1.48027	1.4e-06	1.54e-05	Nkd1	8	88521354	88594884	+	4558	protein_coding	naked cuticle 1 [Source:MGI Symbol;Acc:MGI:2135954]	-
ENSMUSG00000026343	150.37	127.322	64.2765	77.6883	89.2422	26.2034	50.9512	30.0198	32.4051	101.78	34.8949	1.55205	1.41e-06	1.55e-05	Gpr39	1	125676995	125873862	+	3015	protein_coding	G protein-coupled receptor 39 [Source:MGI Symbol;Acc:MGI:1918361]	-
ENSMUSG00000024925	175.114	86.5298	76.4369	88.7867	118.64	347.791	267.88	250.935	220.355	109.101	271.74	-1.30569	1.44e-06	1.58e-05	Rnaseh2c	19	5601873	5603439	+	1455	protein_coding	ribonuclease H2, subunit C [Source:MGI Symbol;Acc:MGI:1915459]	-
ENSMUSG00000007655	154.176	124.85	69.4881	87.5535	104.991	35.7319	56.3551	27.7106	38.8861	108.212	39.6709	1.45586	1.45e-06	1.59e-05	Cav1	6	17306335	17341452	+	3444	protein_coding	caveolin 1, caveolae protein [Source:MGI Symbol;Acc:MGI:102709]	-
ENSMUSG00000022763	16.179	6.1807	6.94881	9.86518	10.4991	54.7889	33.9675	32.329	36.0056	9.93455	39.2728	-1.94156	1.46e-06	1.59e-05	Aifm3	16	17489611	17507485	+	4688	protein_coding	apoptosis-inducing factor, mitochondrion-associated 3 [Source:MGI Symbol;Acc:MGI:1919418]	-
ENSMUSG00000023913	258.864	97.655	128.553	168.941	205.782	42.0843	49.4072	78.5134	71.2912	171.959	60.324	1.51531	1.47e-06	1.6e-05	Pla2g7	17	43568098	43612201	+	2905	protein_coding	phospholipase A2, group VII (platelet-activating factor acetylhydrolase, plasma) [Source:MGI Symbol;Acc:MGI:1351327]	-
ENSMUSG00000064061	70.4262	155.754	112.918	86.3204	78.7431	34.1438	30.8795	40.0264	45.3671	100.832	37.6042	1.41555	1.47e-06	1.61e-05	Dzip3	16	48924232	48994165	-	9081	protein_coding	DAZ interacting protein 3, zinc finger [Source:MGI Symbol;Acc:MGI:1917433]	-
ENSMUSG00000023055	288.367	127.322	62.5393	202.236	169.035	469.279	463.193	557.291	563.128	169.9	513.223	-1.58774	1.48e-06	1.62e-05	Calcoco1	15	102706777	102722178	-	5731	protein_coding	calcium binding and coiled coil domain 1 [Source:MGI Symbol;Acc:MGI:1914738]	-
ENSMUSG00000078963	72.3297	61.807	62.5393	40.6939	41.9963	3.97021	16.2117	16.9343	21.6034	55.8732	14.6799	1.92226	1.52e-06	1.65e-05	Hsbp1l1	18	80229758	80247102	-	1251	protein_coding	heat shock factor binding protein 1-like 1 [Source:MGI Symbol;Acc:MGI:1913505]	-
ENSMUSG00000034758	45.6819	53.154	39.9556	32.0618	30.4473	15.8808	14.6678	6.92765	10.0816	40.2601	11.8895	1.76257	1.54e-06	1.67e-05	Tle6	10	81590904	81601073	-	3088	protein_coding	transducin-like enhancer of split 6 [Source:MGI Symbol;Acc:MGI:2149593]	-
ENSMUSG00000028156	788.964	1587.2	2313.95	1225.75	1212.64	632.852	588.255	571.916	524.962	1425.7	579.496	1.29764	1.55e-06	1.68e-05	Eif4e	3	138526179	138559696	+	6008	protein_coding	eukaryotic translation initiation factor 4E [Source:MGI Symbol;Acc:MGI:95305]	-
ENSMUSG00000001911	717.586	558.735	159.823	750.987	599.497	2105.01	1917.62	1515.62	1445.99	557.326	1746.06	-1.64564	1.59e-06	1.72e-05	Nfix	8	84699876	84800344	-	7351	protein_coding	nuclear factor I/X [Source:MGI Symbol;Acc:MGI:97311]	CTF/NFI
ENSMUSG00000089628	13.3239	22.2505	26.058	27.1293	18.8983	3.17617	4.63193	4.61843	4.32068	21.532	4.1868	2.34356	1.62e-06	1.75e-05	Gm9727	5	107478526	107479080	-	555	processed_pseudogene	predicted gene 9727 [Source:MGI Symbol;Acc:MGI:3779431]	-
ENSMUSG00000089876	38.0682	44.501	46.9045	60.4243	71.3937	149.28	136.642	99.2963	109.457	52.2583	123.669	-1.23989	1.7e-06	1.82e-05	Tmem102	11	69803603	69805624	-	1933	protein_coding	transmembrane protein 102 [Source:MGI Symbol;Acc:MGI:1921591]	-
ENSMUSG00000038894	122.77	135.975	39.9556	155.377	196.333	517.716	347.394	369.475	354.296	130.082	397.22	-1.60302	1.72e-06	1.85e-05	Irs2	8	10984681	11008458	-	6323	protein_coding	insulin receptor substrate 2 [Source:MGI Symbol;Acc:MGI:109334]	-
ENSMUSG00000036934	188.438	284.312	505.526	345.281	196.333	123.077	112.71	123.158	102.976	303.978	115.48	1.39117	1.72e-06	1.85e-05	4921524J17Rik	8	85408759	85432833	-	1679	protein_coding	RIKEN cDNA 4921524J17 gene [Source:MGI Symbol;Acc:MGI:1913964]	-
ENSMUSG00000049950	50.4404	65.5154	111.181	45.6265	55.6451	19.057	22.3876	23.0922	23.7637	65.6817	22.0751	1.55397	1.73e-06	1.86e-05	Rpp38	2	3328949	3332643	-	1042	protein_coding	ribonuclease P/MRP 38 subunit [Source:MGI Symbol;Acc:MGI:2443607]	-
ENSMUSG00000001138	129.432	116.197	45.1673	115.916	86.0925	234.243	256.3	219.376	238.357	98.5609	237.069	-1.25431	1.74e-06	1.86e-05	Cnnm3	1	36511867	36528237	+	6420	protein_coding	cyclin M3 [Source:MGI Symbol;Acc:MGI:2151055]	-
ENSMUSG00000026385	2665.73	873.951	2489.41	1378.66	1518.17	5163.66	4624.21	4245.11	4675.69	1785.18	4677.17	-1.38971	1.74e-06	1.86e-05	Dbi	1	120113280	120121078	-	1422	protein_coding	diazepam binding inhibitor [Source:MGI Symbol;Acc:MGI:94865]	-
ENSMUSG00000001493	20.9375	27.1951	39.9556	20.9635	16.7985	2.38213	4.63193	7.69739	5.04079	25.1701	4.93806	2.3234	1.78e-06	1.9e-05	Meox1	11	101877510	101894374	-	2228	protein_coding	mesenchyme homeobox 1 [Source:MGI Symbol;Acc:MGI:103220]	Homeobox
ENSMUSG00000036854	35.2131	42.0287	8.68601	34.5281	28.3475	122.283	75.6548	81.5923	87.1337	29.7607	91.6658	-1.59769	1.79e-06	1.91e-05	Hspb6	7	30552178	30555443	+	2299	protein_coding	heat shock protein, alpha-crystallin-related, B6 [Source:MGI Symbol;Acc:MGI:2685325]	-
ENSMUSG00000046432	137.997	97.655	27.7952	53.0254	107.091	16.6749	26.2476	7.69739	24.4838	84.7127	18.7759	2.18133	1.83e-06	1.95e-05	Bex3	X	136270253	136271978	+	973	protein_coding	brain expressed X-linked 3 [Source:MGI Symbol;Acc:MGI:1338016]	-
ENSMUSG00000020381	8.56535	3.70842	5.21161	4.93259	2.09982	22.2332	27.7916	23.8619	26.6442	4.90356	25.1327	-2.34219	1.85e-06	1.97e-05	Mrnip	11	50174444	50200115	+	2039	protein_coding	MRN complex interacting protein [Source:MGI Symbol;Acc:MGI:1915317]	-
ENSMUSG00000030309	72.3297	160.698	111.181	110.983	77.6932	17.4689	36.2834	50.033	35.2855	106.577	34.7677	1.61117	1.86e-06	1.98e-05	Caprin2	6	148842492	148896237	-	14140	protein_coding	caprin family member 2 [Source:MGI Symbol;Acc:MGI:2448541]	-
ENSMUSG00000038718	54.2472	96.4189	105.969	83.8541	110.24	40.4962	40.1434	25.4014	34.5654	90.146	35.1516	1.353	1.88e-06	2e-05	Pbx3	2	34171457	34373142	-	6109	protein_coding	pre B cell leukemia homeobox 3 [Source:MGI Symbol;Acc:MGI:97496]	Homeobox
ENSMUSG00000028456	195.1	203.963	135.502	125.781	136.488	91.3149	54.0391	27.7106	49.6878	159.367	55.6881	1.52001	1.89e-06	2.01e-05	Unc13b	4	43058953	43264871	+	22746	protein_coding	unc-13 homolog B [Source:MGI Symbol;Acc:MGI:1342278]	-
ENSMUSG00000086704	7.61365	16.0698	19.1092	4.93259	2.09982	0	0	0	0	9.96502	0	6.12205	1.9e-06	2.02e-05	Gm14582	X	52296181	52333679	+	1189	antisense	predicted gene 14582 [Source:MGI Symbol;Acc:MGI:3705178]	-
ENSMUSG00000035258	34.2614	30.9035	24.3208	50.5591	27.2976	89.7268	72.5668	94.6779	74.8917	33.4685	82.9658	-1.30118	1.95e-06	2.06e-05	Abi3bp	16	56477878	56690135	+	7416	protein_coding	ABI gene family, member 3 (NESH) binding protein [Source:MGI Symbol;Acc:MGI:2444583]	-
ENSMUSG00000031843	84.7018	81.5852	57.3277	60.4243	83.9926	26.9974	20.0717	39.2567	30.9649	73.6063	29.3227	1.3356	1.95e-06	2.06e-05	Mphosph6	8	117791645	117801943	-	2476	protein_coding	M phase phosphoprotein 6 [Source:MGI Symbol;Acc:MGI:1915783]	-
ENSMUSG00000073968	77.0882	107.544	79.9113	86.3204	85.0425	27.7915	44.7753	46.9541	29.5246	87.1813	37.2614	1.22693	1.96e-06	2.07e-05	Trim68	7	102677582	102687327	-	3477	protein_coding	tripartite motif-containing 68 [Source:MGI Symbol;Acc:MGI:2142077]	-
ENSMUSG00000036834	9.51706	17.306	8.68601	17.2641	22.0481	1.58808	2.31596	0	0.720113	14.9642	1.15604	3.71483	1.98e-06	2.09e-05	Plch1	3	63696234	63899472	-	8637	protein_coding	phospholipase C, eta 1 [Source:MGI Symbol;Acc:MGI:2683547]	-
ENSMUSG00000002014	2496.32	1955.57	5001.4	2121.01	2254.15	1236.32	1201.98	899.055	1086.65	2765.69	1106	1.32171	2e-06	2.11e-05	Ssr4	X	73787028	73790830	+	3096	protein_coding	signal sequence receptor, delta [Source:MGI Symbol;Acc:MGI:1099464]	-
ENSMUSG00000031434	109.446	211.38	170.246	138.113	137.538	32.5557	46.3193	61.5791	84.9733	153.344	56.3569	1.43871	2.01e-06	2.13e-05	Morc4	X	139821632	139871677	-	6051	protein_coding	microrchidia 4 [Source:MGI Symbol;Acc:MGI:1922996]	-
ENSMUSG00000055053	1171.55	965.425	408.242	824.976	1265.14	2526.64	2380.81	2117.55	2203.55	927.067	2307.14	-1.31376	2.06e-06	2.17e-05	Nfic	10	81396186	81455635	-	6630	protein_coding	nuclear factor I/C [Source:MGI Symbol;Acc:MGI:109591]	CTF/NFI
ENSMUSG00000112797	5.71024	12.3614	24.3208	6.16574	12.5989	0	0	0.769739	0	12.2314	0.192435	5.69235	2.07e-06	2.18e-05	Gm30034	10	26493098	26498747	+	248	lincRNA	predicted gene, 30034 [Source:MGI Symbol;Acc:MGI:5589193]	-
ENSMUSG00000002588	1049.73	3296.78	6255.66	4605.81	2677.27	10104.2	11860.8	13465	12826.7	3577.05	12064.2	-1.75423	2.11e-06	2.22e-05	Pon1	6	5168090	5193946	-	2898	protein_coding	paraoxonase 1 [Source:MGI Symbol;Acc:MGI:103295]	-
ENSMUSG00000021319	4.75853	19.7782	17.372	27.1293	18.8983	2.38213	0.771988	2.30922	0	17.5873	1.36583	3.69907	2.12e-06	2.22e-05	Sfrp4	13	19623104	19632994	+	4179	protein_coding	secreted frizzled-related protein 4 [Source:MGI Symbol;Acc:MGI:892010]	-
ENSMUSG00000041078	0	0	0	0	0	7.94042	10.8078	10.7763	7.92124	0	9.36146	-5.38834	2.15e-06	2.26e-05	Grid1	14	34820108	35583379	+	5962	protein_coding	glutamate receptor, ionotropic, delta 1 [Source:MGI Symbol;Acc:MGI:95812]	-
ENSMUSG00000035504	3936.26	3729.43	1266.42	3493.51	3503.54	8736.06	7303.78	8394.77	7672.8	3185.83	8026.85	-1.33275	2.16e-06	2.26e-05	Reep6	10	80329953	80336441	+	2506	protein_coding	receptor accessory protein 6 [Source:MGI Symbol;Acc:MGI:1917585]	-
ENSMUSG00000024998	402.572	404.218	298.799	424.203	731.786	173.101	207.665	183.968	223.235	452.315	196.992	1.20129	2.16e-06	2.26e-05	Plce1	19	38481109	38785030	+	15998	protein_coding	phospholipase C, epsilon 1 [Source:MGI Symbol;Acc:MGI:1921305]	-
ENSMUSG00000074476	54.2472	32.1396	31.2696	28.3624	24.1479	113.548	72.5668	109.303	77.0521	34.0334	93.1175	-1.43976	2.22e-06	2.33e-05	Spc24	9	21755442	21760303	-	2573	protein_coding	SPC24, NDC80 kinetochore complex component, homolog (S. cerevisiae) [Source:MGI Symbol;Acc:MGI:1914879]	-
ENSMUSG00000074607	48.537	27.1951	12.1604	33.295	38.8466	2.38213	10.8078	6.92765	2.88045	32.0068	5.74951	2.49687	2.23e-06	2.33e-05	Tox2	2	163203125	163324170	+	3401	protein_coding	TOX high mobility group box family member 2 [Source:MGI Symbol;Acc:MGI:3611233]	HMG
ENSMUSG00000059901	272.188	65.5154	29.5324	119.615	97.6414	22.2332	26.2476	28.4803	20.1632	116.899	24.2811	2.27521	2.27e-06	2.38e-05	Adamts14	10	61197112	61273438	-	5197	protein_coding	a disintegrin-like and metallopeptidase (reprolysin type) with thrombospondin type 1 motif, 14 [Source:MGI Symbol;Acc:MGI:2179942]	-
ENSMUSG00000078674	0	0	0	0	0	53.2008	101.902	8.46713	6.48102	0	42.5128	-7.57151	2.47e-06	2.57e-05	Mup18	4	61670177	61674136	-	930	protein_coding	major urinary protein 18 [Source:MGI Symbol;Acc:MGI:3705220]	-
ENSMUSG00000104213	76.1365	117.433	100.758	90.0198	88.1923	17.4689	27.7916	42.3356	49.6878	94.5079	34.321	1.45471	2.47e-06	2.58e-05	Ighd	12	113406604	113416324	-	1900	IG_C_gene	immunoglobulin heavy constant delta [Source:MGI Symbol;Acc:MGI:96447]	-
ENSMUSG00000037628	24.7444	27.1951	26.058	32.0618	17.8484	8.73447	6.94789	4.61843	5.04079	25.5815	6.3354	2.01294	2.5e-06	2.59e-05	Cdkn3	14	46760541	46771669	+	2371	protein_coding	cyclin-dependent kinase inhibitor 3 [Source:MGI Symbol;Acc:MGI:1919641]	-
ENSMUSG00000037649	39.0199	25.9589	19.1092	29.5956	25.1978	53.9949	68.7069	84.6713	86.4136	27.7763	73.4467	-1.3817	2.59e-06	2.69e-05	H2-DMa	17	34135182	34139101	+	1641	protein_coding	histocompatibility 2, class II, locus DMa [Source:MGI Symbol;Acc:MGI:95921]	-
ENSMUSG00000034584	30.4546	101.363	38.2184	82.6209	57.7449	231.86	179.873	165.494	151.944	62.0805	182.293	-1.5531	2.62e-06	2.71e-05	Exph5	9	53301670	53377514	+	10519	protein_coding	exophilin 5 [Source:MGI Symbol;Acc:MGI:2443248]	-
ENSMUSG00000026519	99.9291	65.5154	38.2184	129.481	83.9926	231.86	219.244	210.139	192.99	83.4272	213.558	-1.34435	2.63e-06	2.73e-05	Tmem63a	1	180942344	180975112	+	4492	protein_coding	transmembrane protein 63a [Source:MGI Symbol;Acc:MGI:2384789]	-
ENSMUSG00000106037	319.773	373.314	854.703	453.798	361.168	191.364	219.244	167.803	149.783	472.552	182.049	1.37273	2.65e-06	2.74e-05	Gm4332	3	119709516	119709861	+	346	processed_pseudogene	predicted gene 4332 [Source:MGI Symbol;Acc:MGI:3782515]	-
ENSMUSG00000027641	88.5087	168.115	165.034	155.377	89.2422	33.3498	57.8991	56.9607	56.1688	133.255	51.0946	1.37521	2.69e-06	2.78e-05	Rbl1	2	157145893	157204534	-	5993	protein_coding	RB transcriptional corepressor like 1 [Source:MGI Symbol;Acc:MGI:103300]	-
ENSMUSG00000024052	2034.75	1181.75	1832.75	2494.66	1212.64	5470.95	3403.69	3731.7	3582.56	1751.31	4047.23	-1.20856	2.7e-06	2.79e-05	Lpin2	17	71182560	71249817	+	12233	protein_coding	lipin 2 [Source:MGI Symbol;Acc:MGI:1891341]	-
ENSMUSG00000087579	0	8.65298	17.372	11.0983	0	183.424	145.134	246.317	227.556	7.42467	200.607	-4.79331	2.71e-06	2.8e-05	Hectd2os	19	36614052	36705641	-	3977	processed_transcript	Hectd2, opposite strand [Source:MGI Symbol;Acc:MGI:1919243]	-
ENSMUSG00000032718	48.537	85.2936	43.4301	71.5226	59.8448	16.6749	14.6678	27.7106	26.6442	61.7256	21.4244	1.52713	2.79e-06	2.87e-05	Mansc1	6	134609207	134632488	-	2376	protein_coding	MANSC domain containing 1 [Source:MGI Symbol;Acc:MGI:1914979]	-
ENSMUSG00000028786	19.0341	9.88912	13.8976	20.9635	11.549	3.17617	1.54398	0	0	15.0667	1.18004	3.70959	2.81e-06	2.89e-05	Tmem54	4	129105548	129111626	+	1222	protein_coding	transmembrane protein 54 [Source:MGI Symbol;Acc:MGI:1913510]	-
ENSMUSG00000046101	5.71024	24.7228	31.2696	11.0983	10.4991	1.58808	0	1.53948	0.720113	16.66	0.961919	4.09387	2.81e-06	2.89e-05	Mcmdc2	1	9908638	9942085	+	5916	protein_coding	minichromosome maintenance domain containing 2 [Source:MGI Symbol;Acc:MGI:3045334]	-
ENSMUSG00000022408	42.8268	70.46	81.6485	67.8231	73.4936	3.17617	7.71988	28.4803	20.1632	67.2504	14.8849	2.16804	2.85e-06	2.93e-05	Fam83f	15	80671847	80700425	+	2993	protein_coding	family with sequence similarity 83, member F [Source:MGI Symbol;Acc:MGI:2146227]	-
ENSMUSG00000110656	42.8268	21.0144	20.8464	24.663	16.7985	7.94042	3.08795	1.53948	5.7609	25.2298	4.58219	2.47268	2.98e-06	3.05e-05	Gm20735	8	122445268	122451322	-	1979	lincRNA	predicted gene, 20735 [Source:MGI Symbol;Acc:MGI:5434091]	-
ENSMUSG00000037379	47.5853	24.7228	33.0068	24.663	14.6987	52.4068	88.7786	107.763	154.104	28.9353	100.763	-1.79911	3.03e-06	3.1e-05	Spon2	5	33198184	33218455	-	2947	protein_coding	spondin 2, extracellular matrix protein [Source:MGI Symbol;Acc:MGI:1923724]	-
ENSMUSG00000027313	11.4205	4.94456	8.68601	16.0309	25.1978	46.0545	98.8144	36.1777	54.7286	13.256	58.9438	-2.12997	3.07e-06	3.14e-05	Chac1	2	119351229	119354381	+	1637	protein_coding	ChaC, cation transport regulator 1 [Source:MGI Symbol;Acc:MGI:1916315]	-
ENSMUSG00000005547	2088.99	2346.19	1634.71	3044.64	1020.51	4707.08	4372.54	8197.72	4421.49	2027.01	5424.71	-1.42017	3.08e-06	3.15e-05	Cyp2a5	7	26835305	26843548	+	2073	protein_coding	cytochrome P450, family 2, subfamily a, polypeptide 5 [Source:MGI Symbol;Acc:MGI:88597]	-
ENSMUSG00000056973	873.666	1164.44	3658.55	1754.77	818.928	4495.87	4701.4	7003.09	7123.36	1654.07	5830.93	-1.81861	3.08e-06	3.15e-05	Ces1d	8	93166068	93197838	-	2369	protein_coding	carboxylesterase 1D [Source:MGI Symbol;Acc:MGI:2148202]	-
ENSMUSG00000024958	98.9774	50.6817	50.3789	61.6574	87.1424	181.042	228.508	148.56	132.501	69.7676	172.653	-1.29316	3.12e-06	3.18e-05	Gpr137	19	6938069	6942450	-	2768	protein_coding	G protein-coupled receptor 137 [Source:MGI Symbol;Acc:MGI:2147529]	-
ENSMUSG00000033545	156.08	74.1684	59.0649	81.3878	127.039	276.327	211.525	257.863	246.999	99.5479	248.178	-1.3046	3.12e-06	3.18e-05	Znrf1	8	111536097	111626030	+	7018	protein_coding	zinc and ring finger 1 [Source:MGI Symbol;Acc:MGI:2177308]	-
ENSMUSG00000025064	3.80682	16.0698	20.8464	23.4298	17.8484	0.794042	0.771988	1.53948	2.16034	16.4003	1.31646	3.60889	3.13e-06	3.19e-05	Col17a1	19	47646344	47692094	-	5765	protein_coding	collagen, type XVII, alpha 1 [Source:MGI Symbol;Acc:MGI:88450]	-
ENSMUSG00000046005	27.5995	32.1396	45.1673	24.663	17.8484	6.35234	10.0358	7.69739	4.32068	29.4835	7.10156	2.03763	3.16e-06	3.21e-05	D830044D21Rik	14	31906528	31931716	+	3897	lincRNA	RIKEN cDNA D830044D21 gene [Source:MGI Symbol;Acc:MGI:2444378]	-
ENSMUSG00000029270	28.5512	34.6119	27.7952	59.1911	31.4972	96.0791	94.9545	70.0463	110.897	36.3293	92.9943	-1.35537	3.27e-06	3.32e-05	Fam69a	5	107908053	107987085	-	2892	protein_coding	family with sequence similarity 69, member A [Source:MGI Symbol;Acc:MGI:1914516]	-
ENSMUSG00000037280	78.9916	67.9877	45.1673	60.4243	61.9446	17.4689	35.5114	22.3224	19.443	62.9031	23.6865	1.41962	3.29e-06	3.33e-05	Galnt6	15	100691813	100729376	-	3871	protein_coding	polypeptide N-acetylgalactosaminyltransferase 6 [Source:MGI Symbol;Acc:MGI:1891640]	-
ENSMUSG00000022686	19.0341	21.0144	24.3208	23.4298	14.6987	2.38213	4.63193	2.30922	6.48102	20.4996	3.95107	2.35262	3.3e-06	3.34e-05	B3gnt5	16	19760208	19772753	+	5197	protein_coding	UDP-GlcNAc:betaGal beta-1,3-N-acetylglucosaminyltransferase 5 [Source:MGI Symbol;Acc:MGI:2137302]	-
ENSMUSG00000045733	10.4688	6.1807	1.7372	8.63204	10.4991	30.1736	30.1075	26.9409	37.4459	7.50356	31.167	-1.98673	3.31e-06	3.35e-05	Sprn	7	140150628	140154877	-	3374	protein_coding	shadow of prion protein [Source:MGI Symbol;Acc:MGI:3582583]	-
ENSMUSG00000039157	396.861	248.464	187.618	207.169	186.884	532.008	432.313	625.028	692.749	245.399	570.525	-1.21339	3.32e-06	3.36e-05	Fam102a	2	32535332	32569756	+	6066	protein_coding	family with sequence similarity 102, member A [Source:MGI Symbol;Acc:MGI:2138935]	-
ENSMUSG00000062157	9.51706	21.0144	17.372	9.86518	24.1479	1.58808	0.771988	0	3.60056	16.3833	1.49016	3.43338	3.33e-06	3.37e-05	Ifnlr1	4	135686287	135708181	+	4182	protein_coding	interferon lambda receptor 1 [Source:MGI Symbol;Acc:MGI:2429859]	-
ENSMUSG00000014852	43.7785	23.4867	38.2184	25.8961	46.196	65.1115	111.938	106.994	86.4136	35.5151	92.6142	-1.37587	3.38e-06	3.41e-05	Adamts13	2	26973416	27009628	+	4925	protein_coding	a disintegrin-like and metallopeptidase (reprolysin type) with thrombospondin type 1 motif, 13 [Source:MGI Symbol;Acc:MGI:2685556]	-
ENSMUSG00000049526	7.61365	3.70842	15.6348	16.0309	12.5989	0	0.771988	0	0	11.1173	0.192997	5.57171	3.38e-06	3.42e-05	Tmem202	9	59518685	59539847	-	1704	protein_coding	transmembrane protein 202 [Source:MGI Symbol;Acc:MGI:1921143]	-
ENSMUSG00000031149	10.4688	3.70842	5.21161	2.4663	2.09982	29.3796	18.5277	35.408	25.9241	4.79098	27.3098	-2.47906	3.41e-06	3.45e-05	Praf2	X	7728439	7731064	+	1339	protein_coding	PRA1 domain family 2 [Source:MGI Symbol;Acc:MGI:1859607]	-
ENSMUSG00000034853	28.5512	19.7782	31.2696	24.663	43.0462	67.4936	79.5147	83.9016	64.0901	29.4616	73.75	-1.31837	3.42e-06	3.45e-05	Acot11	4	106744555	106804998	-	6056	protein_coding	acyl-CoA thioesterase 11 [Source:MGI Symbol;Acc:MGI:1913736]	-
ENSMUSG00000064280	24.7444	12.3614	26.058	35.7613	18.8983	0	2.31596	6.92765	4.32068	23.5647	3.39107	2.78504	3.52e-06	3.54e-05	Ccdc146	5	21292961	21424677	-	4371	protein_coding	coiled-coil domain containing 146 [Source:MGI Symbol;Acc:MGI:1922422]	-
ENSMUSG00000004270	1099.22	658.862	535.058	688.097	447.261	1228.38	1481.44	1718.06	1908.3	685.7	1584.05	-1.20678	3.78e-06	3.79e-05	Lpcat3	6	124663027	124704418	+	3268	protein_coding	lysophosphatidylcholine acyltransferase 3 [Source:MGI Symbol;Acc:MGI:1315211]	-
ENSMUSG00000024411	0.951706	7.41684	6.94881	9.86518	5.24954	61.9353	11.5798	58.5002	30.2447	6.08642	40.565	-2.77094	3.82e-06	3.83e-05	Aqp4	18	15389394	15403684	-	5082	protein_coding	aquaporin 4 [Source:MGI Symbol;Acc:MGI:107387]	-
ENSMUSG00000035067	39.0199	42.0287	38.2184	23.4298	38.8466	15.0868	10.0358	8.46713	12.962	36.3087	11.638	1.64247	3.94e-06	3.94e-05	Xkr6	14	63606503	63820809	+	7258	protein_coding	X-linked Kx blood group related 6 [Source:MGI Symbol;Acc:MGI:2447765]	-
ENSMUSG00000017652	49.4887	38.3203	27.7952	18.4972	34.647	9.52851	7.71988	10.7763	10.0816	33.7497	9.52658	1.8372	4e-06	3.99e-05	Cd40	2	165055627	165072948	+	3406	protein_coding	CD40 antigen [Source:MGI Symbol;Acc:MGI:88336]	-
ENSMUSG00000031775	6.66194	3.70842	5.21161	13.5646	7.34936	27.7915	24.7036	29.2501	42.4867	7.29919	31.058	-2.07884	4.06e-06	4.05e-05	Pllp	8	94674894	94696278	-	2083	protein_coding	plasma membrane proteolipid [Source:MGI Symbol;Acc:MGI:1915051]	-
ENSMUSG00000079620	6.66194	7.41684	5.21161	7.39889	8.39926	0	0	0	0	7.01771	0	5.65241	4.21e-06	4.17e-05	Muc4	16	32735886	32782391	+	11757	protein_coding	mucin 4 [Source:MGI Symbol;Acc:MGI:2153525]	-
ENSMUSG00000066170	17.1307	9.88912	15.6348	19.7304	27.2976	2.38213	1.54398	1.53948	5.04079	17.9365	2.62659	2.76641	4.32e-06	4.28e-05	E230001N04Rik	17	28522720	28525398	+	2679	lincRNA	RIKEN cDNA E230001N04 gene [Source:MGI Symbol;Acc:MGI:2443549]	-
ENSMUSG00000097706	1.90341	0	3.4744	1.23315	3.14972	18.263	14.6678	13.8553	22.3235	1.95214	17.2774	-3.17834	4.35e-06	4.3e-05	E030037K01Rik	8	47713266	47715021	+	1756	antisense	RIKEN cDNA E030037K01 gene [Source:MGI Symbol;Acc:MGI:3704310]	-
ENSMUSG00000032492	95.1706	24.7228	78.1741	71.5226	59.8448	200.099	194.541	131.625	203.072	65.887	182.334	-1.4676	4.35e-06	4.3e-05	Pth1r	9	110722085	110747145	-	2925	protein_coding	parathyroid hormone 1 receptor [Source:MGI Symbol;Acc:MGI:97801]	-
ENSMUSG00000038943	52.3438	46.9733	50.3789	45.6265	38.8466	19.057	16.2117	20.783	19.443	46.8338	18.8737	1.30845	4.37e-06	4.31e-05	Prc1	7	80294450	80316259	+	8225	protein_coding	protein regulator of cytokinesis 1 [Source:MGI Symbol;Acc:MGI:1858961]	-
ENSMUSG00000068101	10.4688	3.70842	8.68601	17.2641	17.8484	26.2034	50.9512	50.8028	57.609	11.5951	46.3916	-1.98337	4.44e-06	4.37e-05	Cenpm	15	82233779	82244748	-	1617	protein_coding	centromere protein M [Source:MGI Symbol;Acc:MGI:1913820]	-
ENSMUSG00000021268	27.5995	50.6817	31.2696	97.4187	83.9926	9.52851	10.0358	23.8619	5.7609	58.1924	12.2968	2.24809	4.51e-06	4.43e-05	Meg3	12	109541001	109571726	+	18089	lincRNA	maternally expressed 3 [Source:MGI Symbol;Acc:MGI:1202886]	-
ENSMUSG00000069682	947.899	992.62	2016.89	781.816	1100.3	468.485	497.16	454.146	585.452	1167.91	501.311	1.21864	4.52e-06	4.44e-05	Gm10275	10	29698746	29699380	-	635	transcribed_processed_pseudogene	predicted pseudogene 10275 [Source:MGI Symbol;Acc:MGI:3704354]	-
ENSMUSG00000051768	62.8126	35.848	27.7952	28.3624	67.1941	139.751	138.186	104.685	101.536	44.4025	121.039	-1.42465	4.56e-06	4.48e-05	Xrcc1	7	24546289	24573440	+	5831	protein_coding	X-ray repair complementing defective repair in Chinese hamster cells 1 [Source:MGI Symbol;Acc:MGI:99137]	-
ENSMUSG00000092075	41.8751	40.7926	67.7509	34.5281	18.8983	927.442	428.453	77.7436	149.783	40.769	395.855	-3.28459	4.58e-06	4.5e-05	Serpina4-ps1	12	104080649	104086724	+	1287	unprocessed_pseudogene	serine (or cysteine) peptidase inhibitor, clade A, member 4, pseudogene 1 [Source:MGI Symbol;Acc:MGI:2448363]	-
ENSMUSG00000017724	26.6478	27.1951	15.6348	12.3315	20.9982	0.794042	1.54398	2.30922	7.20113	20.5615	2.96209	2.78244	4.64e-06	4.55e-05	Etv4	11	101769742	101785371	-	3104	protein_coding	ets variant 4 [Source:MGI Symbol;Acc:MGI:99423]	ETS
ENSMUSG00000051817	39.0199	28.4312	8.68601	49.3259	27.2976	100.049	77.1988	89.2897	97.9354	30.5521	91.1183	-1.55119	4.7e-06	4.6e-05	Sox12	2	152393611	152398063	-	4453	protein_coding	SRY (sex determining region Y)-box 12 [Source:MGI Symbol;Acc:MGI:98360]	HMG
ENSMUSG00000022206	28.5512	17.306	8.68601	40.6939	13.6488	68.2877	105.762	61.5791	66.9705	21.7772	75.6499	-1.77609	4.94e-06	4.81e-05	Npr3	15	11839896	11907287	-	9389	protein_coding	natriuretic peptide receptor 3 [Source:MGI Symbol;Acc:MGI:97373]	-
ENSMUSG00000004038	171.307	385.676	253.631	231.832	118.64	816.276	486.352	542.666	599.134	232.217	611.107	-1.39849	4.95e-06	4.81e-05	Gstm3	3	107963696	107969283	-	1311	protein_coding	glutathione S-transferase, mu 3 [Source:MGI Symbol;Acc:MGI:106026]	-
ENSMUSG00000030827	6.66194	1.23614	1.7372	0	3.14972	11.9106	6.1759	36.9475	110.177	2.557	41.3028	-3.94666	5.04e-06	4.9e-05	Fgf21	7	45613886	45615490	-	951	protein_coding	fibroblast growth factor 21 [Source:MGI Symbol;Acc:MGI:1861377]	-
ENSMUSG00000024799	1433.27	567.388	1389.76	790.448	807.379	1955.73	2488.12	2452.39	2518.23	997.649	2353.62	-1.23868	5.11e-06	4.97e-05	Tm7sf2	19	6062821	6077197	-	5593	protein_coding	transmembrane 7 superfamily member 2 [Source:MGI Symbol;Acc:MGI:1920416]	-
ENSMUSG00000115100	17.1307	29.6673	12.1604	17.2641	29.3974	70.6698	55.5831	46.1843	69.851	21.124	60.572	-1.50112	5.14e-06	4.99e-05	Gm34934	14	46866576	46882757	-	4686	lincRNA	predicted gene, 34934 [Source:MGI Symbol;Acc:MGI:5594093]	-
ENSMUSG00000081400	75.1848	143.392	206.727	69.0563	185.834	34.9379	46.3193	53.8817	44.647	136.039	44.9465	1.5921	5.16e-06	5.01e-05	Gm13680	2	83353157	83353949	-	793	processed_pseudogene	predicted gene 13680 [Source:MGI Symbol;Acc:MGI:3652285]	-
ENSMUSG00000025880	88.5087	55.6263	34.744	50.5591	97.6414	172.307	227.736	145.481	144.023	65.4159	172.387	-1.38074	5.46e-06	5.3e-05	Smad7	18	75367529	75395935	+	4521	protein_coding	SMAD family member 7 [Source:MGI Symbol;Acc:MGI:1100518]	MH1
ENSMUSG00000027132	113.253	220.033	277.952	182.506	150.137	82.5804	69.4789	68.5068	95.775	188.776	79.0853	1.24714	5.47e-06	5.3e-05	Katnbl1	2	112379211	112414240	+	4051	protein_coding	katanin p80 subunit B like 1 [Source:MGI Symbol;Acc:MGI:1919675]	-
ENSMUSG00000051855	342.614	165.643	125.079	81.3878	156.436	42.0843	64.075	56.191	60.4895	174.232	55.7099	1.64932	5.49e-06	5.31e-05	Mest	6	30723547	30748465	+	3945	protein_coding	mesoderm specific transcript [Source:MGI Symbol;Acc:MGI:96968]	-
ENSMUSG00000040249	6374.53	4366.04	1876.18	6115.18	7482.69	14565.9	16143.8	13120.2	12873.5	5242.92	14175.8	-1.43475	5.54e-06	5.35e-05	Lrp1	10	127538161	127621148	-	17717	protein_coding	low density lipoprotein receptor-related protein 1 [Source:MGI Symbol;Acc:MGI:96828]	-
ENSMUSG00000032849	102.784	105.072	119.867	156.61	99.7413	43.6723	70.2509	53.112	33.8453	116.815	50.2201	1.21668	5.6e-06	5.4e-05	Abcc4	14	118482692	118706219	-	6389	protein_coding	ATP-binding cassette, sub-family C (CFTR/MRP), member 4 [Source:MGI Symbol;Acc:MGI:2443111]	-
ENSMUSG00000087074	8.56535	4.94456	5.21161	3.69944	15.7486	0	0	0	0	7.63392	0	5.78441	5.73e-06	5.52e-05	Gm14249	2	169480617	169504843	+	1017	lincRNA	predicted gene 14249 [Source:MGI Symbol;Acc:MGI:3651257]	-
ENSMUSG00000051343	98.0257	87.7659	72.9625	127.014	139.638	15.0868	38.5994	40.0264	51.8481	105.081	36.3902	1.53158	5.73e-06	5.52e-05	Rab11fip5	6	85334962	85374634	-	6124	protein_coding	RAB11 family interacting protein 5 (class I) [Source:MGI Symbol;Acc:MGI:1098586]	-
ENSMUSG00000031974	110.398	205.199	236.259	184.972	143.837	641.586	470.14	307.896	315.409	176.133	433.758	-1.30553	5.8e-06	5.58e-05	Abcb10	8	123952459	123983122	-	4306	protein_coding	ATP-binding cassette, sub-family B (MDR/TAP), member 10 [Source:MGI Symbol;Acc:MGI:1860508]	-
ENSMUSG00000002831	3.80682	1.23614	15.6348	4.93259	5.24954	26.2034	20.8437	42.3356	33.8453	6.17198	30.807	-2.41835	5.83e-06	5.6e-05	Plin4	17	56100591	56109803	-	5777	protein_coding	perilipin 4 [Source:MGI Symbol;Acc:MGI:1929709]	-
ENSMUSG00000032575	2809.44	1620.58	783.478	1056.81	1980.13	780.544	635.346	334.067	403.263	1650.09	538.305	1.6168	6.05e-06	5.81e-05	Manf	9	106838312	106891979	-	3524	protein_coding	mesencephalic astrocyte-derived neurotrophic factor [Source:MGI Symbol;Acc:MGI:1922090]	-
ENSMUSG00000037072	3204.39	4629.34	8891	4984.38	3062.58	2383.72	1955.44	1760.39	1762.12	4954.34	1965.42	1.33352	6.09e-06	5.84e-05	Selenof	3	144570304	144597680	+	5819	protein_coding	selenoprotein F [Source:MGI Symbol;Acc:MGI:1927947]	-
ENSMUSG00000022822	195.1	176.768	97.2833	165.242	102.891	50.8187	64.847	74.6647	64.8102	147.457	63.7851	1.2138	6.19e-06	5.92e-05	Abcc5	16	20331303	20426394	-	10681	protein_coding	ATP-binding cassette, sub-family C (CFTR/MRP), member 5 [Source:MGI Symbol;Acc:MGI:1351644]	-
ENSMUSG00000026348	1142.05	1918.49	3354.54	1774.5	1048.86	749.576	792.831	310.975	220.355	1847.69	518.434	1.83311	6.26e-06	5.99e-05	Acmsd	1	127729413	127767978	+	2831	protein_coding	amino carboxymuconate semialdehyde decarboxylase [Source:MGI Symbol;Acc:MGI:2386323]	-
ENSMUSG00000068227	30.4546	24.7228	24.3208	54.2585	31.4972	65.9055	84.9186	105.454	82.0929	33.0508	84.5928	-1.34944	6.29e-06	6.01e-05	Il2rb	15	78479256	78495271	-	4287	protein_coding	interleukin 2 receptor, beta chain [Source:MGI Symbol;Acc:MGI:96550]	-
ENSMUSG00000060586	232.216	97.655	149.399	134.413	133.338	240.595	360.518	355.619	436.388	149.404	348.28	-1.21796	6.29e-06	6.02e-05	H2-Eb1	17	34305877	34316199	+	1184	protein_coding	histocompatibility 2, class II antigen E beta [Source:MGI Symbol;Acc:MGI:95901]	-
ENSMUSG00000114430	0.951706	0	0	0	0	9.52851	4.63193	16.1645	16.5626	0.190341	11.7219	-5.13754	6.31e-06	6.03e-05	Gm40264	5	9034780	9061316	+	3867	lincRNA	predicted gene, 40264 [Source:MGI Symbol;Acc:MGI:5623149]	-
ENSMUSG00000048752	0	0	0	0	0	9.52851	8.49186	5.38817	10.8017	0	8.55256	-5.25901	6.54e-06	6.24e-05	Prss50	9	110857967	110864629	+	1456	protein_coding	protease, serine 50 [Source:MGI Symbol;Acc:MGI:2447303]	-
ENSMUSG00000055730	1419.95	882.604	1407.13	1518.01	1328.13	5150.16	2667.22	2311.53	2212.91	1311.16	3085.45	-1.23462	6.58e-06	6.28e-05	Ces2a	8	104734003	104741634	+	2359	protein_coding	carboxylesterase 2A [Source:MGI Symbol;Acc:MGI:2142491]	-
ENSMUSG00000023882	39.0199	76.6406	97.2833	49.3259	50.3956	16.6749	26.2476	21.5527	21.6034	62.5331	21.5196	1.52133	6.6e-06	6.29e-05	Zfp54	17	21423227	21435640	+	2832	protein_coding	zinc finger protein 54 [Source:MGI Symbol;Acc:MGI:99201]	zf-C2H2
ENSMUSG00000022270	1951.95	1886.35	3311.11	4198.87	1866.74	920.295	1213.56	1253.9	1164.42	2643	1138.05	1.21524	7e-06	6.62e-05	Retreg1	15	25843180	25973687	+	4142	protein_coding	reticulophagy regulator 1 [Source:MGI Symbol;Acc:MGI:1913520]	-
ENSMUSG00000074738	22.8409	22.2505	24.3208	24.663	52.4954	3.97021	6.1759	7.69739	10.0816	29.3141	6.98127	2.07185	7e-06	6.62e-05	Fndc10	4	155694342	155696481	+	2140	protein_coding	fibronectin type III domain containing 10 [Source:MGI Symbol;Acc:MGI:2444790]	-
ENSMUSG00000033107	225.554	377.023	182.406	436.534	174.285	628.882	666.997	685.068	697.069	279.16	669.504	-1.26147	7.07e-06	6.68e-05	Rnf125	18	20944625	20983848	+	1334	protein_coding	ring finger protein 125 [Source:MGI Symbol;Acc:MGI:1914914]	-
ENSMUSG00000116284	0	0	0	2.4663	0	19.8511	13.1238	8.46713	15.8425	0.493259	14.3211	-4.84591	7.08e-06	6.69e-05	Gm3787	15	77369494	77371010	-	690	transcribed_processed_pseudogene	predicted gene 3787 [Source:MGI Symbol;Acc:MGI:3781960]	-
ENSMUSG00000063704	11.4205	2.47228	0	8.63204	4.19963	52.4068	20.8437	32.329	25.9241	5.34488	32.8759	-2.53902	7.22e-06	6.81e-05	Mapk15	15	75993769	75999154	+	2563	protein_coding	mitogen-activated protein kinase 15 [Source:MGI Symbol;Acc:MGI:2652894]	-
ENSMUSG00000017754	354.035	175.532	192.829	244.163	212.081	293.002	549.655	836.706	872.777	235.728	638.035	-1.43432	7.22e-06	6.81e-05	Pltp	2	164839518	164857711	-	2562	protein_coding	phospholipid transfer protein [Source:MGI Symbol;Acc:MGI:103151]	-
ENSMUSG00000112527	132.287	70.46	34.744	44.3933	65.0943	30.9677	4.63193	3.07896	5.04079	69.3957	10.9298	2.67811	7.31e-06	6.89e-05	Gm35696	10	121506623	121526101	+	973	lincRNA	predicted gene, 35696 [Source:MGI Symbol;Acc:MGI:5594855]	-
ENSMUSG00000090000	120.867	191.602	307.485	161.542	169.035	65.9055	93.4105	82.3621	80.6526	190.106	80.5827	1.22975	7.36e-06	6.93e-05	Ier3ip1	18	76930017	76941605	+	1894	protein_coding	immediate early response 3 interacting protein 1 [Source:MGI Symbol;Acc:MGI:1913441]	-
ENSMUSG00000038917	4.75853	1.23614	0	0	0	6.35234	24.7036	21.5527	33.1252	1.19893	21.4335	-3.98768	7.37e-06	6.93e-05	3930402G23Rik	8	10924427	10928696	-	3323	lincRNA	RIKEN cDNA 3930402G23 gene [Source:MGI Symbol;Acc:MGI:1921277]	-
ENSMUSG00000023828	14.2756	28.4312	41.6928	41.927	27.2976	86.5506	76.4268	80.0529	71.2912	30.7249	78.5804	-1.38214	7.37e-06	6.93e-05	Slc22a3	17	12418960	12507704	-	4513	protein_coding	solute carrier family 22 (organic cation transporter), member 3 [Source:MGI Symbol;Acc:MGI:1333817]	-
ENSMUSG00000037705	1.90341	6.1807	5.21161	12.3315	13.6488	0	0	0	0	7.8552	0	5.80912	7.53e-06	7.07e-05	Tecta	9	42329619	42399929	-	7411	protein_coding	tectorin alpha [Source:MGI Symbol;Acc:MGI:109575]	-
ENSMUSG00000078673	0	0	0	0	0	225.508	50.9512	10.7763	5.04079	0	73.0691	-8.35292	7.56e-06	7.1e-05	Mup19	4	61778324	61782269	-	1064	protein_coding	major urinary protein 19 [Source:MGI Symbol;Acc:MGI:3705235]	-
ENSMUSG00000038751	0.951706	1.23614	10.4232	6.16574	2.09982	26.9974	20.0717	32.329	18.7229	4.17532	24.5303	-2.69043	7.58e-06	7.11e-05	Ptk6	2	181193721	181202789	-	3689	protein_coding	PTK6 protein tyrosine kinase 6 [Source:MGI Symbol;Acc:MGI:99683]	-
ENSMUSG00000044906	83.7501	106.308	78.1741	80.1546	70.3438	28.5855	24.7036	46.1843	43.9269	83.7461	35.8501	1.22199	7.6e-06	7.12e-05	4930503L19Rik	18	70452212	70472509	-	3611	protein_coding	RIKEN cDNA 4930503L19 gene [Source:MGI Symbol;Acc:MGI:1922045]	-
ENSMUSG00000008683	2108.03	2285.62	5552.1	2310.92	1792.19	1110.07	1263.74	996.812	936.867	2809.77	1076.87	1.383	7.67e-06	7.18e-05	Rps15a	7	118104372	118116188	-	6270	protein_coding	ribosomal protein S15A [Source:MGI Symbol;Acc:MGI:2389091]	-
ENSMUSG00000079334	175.114	199.018	66.0137	139.346	241.479	481.19	440.033	344.073	403.983	164.194	417.32	-1.33866	7.67e-06	7.18e-05	Nat6	9	107578887	107584050	+	3154	protein_coding	N-acetyltransferase 6 [Source:MGI Symbol;Acc:MGI:1888902]	-
ENSMUSG00000032080	11038.8	2660.17	3420.55	1435.38	3202.22	512.951	705.597	631.956	1031.92	4351.43	720.606	2.59426	7.77e-06	7.26e-05	Apoa4	9	46240696	46243459	+	1815	protein_coding	apolipoprotein A-IV [Source:MGI Symbol;Acc:MGI:88051]	-
ENSMUSG00000028803	100.881	70.46	27.7952	99.885	98.6913	202.481	265.564	180.119	190.83	79.5425	209.748	-1.38459	8e-06	7.45e-05	Nipal3	4	135445420	135495038	-	7588	protein_coding	NIPA-like domain containing 3 [Source:MGI Symbol;Acc:MGI:1921802]	-
ENSMUSG00000090877	35.2131	0	10.4232	12.3315	10.4991	150.074	71.7949	43.8751	87.1337	13.6934	88.2194	-2.66157	8e-06	7.45e-05	Hspa1b	17	34956436	34959238	-	2803	protein_coding	heat shock protein 1B [Source:MGI Symbol;Acc:MGI:99517]	-
ENSMUSG00000079941	39.0199	11.1253	15.6348	19.7304	31.4972	99.2553	71.0229	60.8094	63.3699	23.4015	73.6144	-1.62241	8.2e-06	7.61e-05	Gm11273	13	21501029	21501418	-	390	protein_coding	predicted gene 11273 [Source:MGI Symbol;Acc:MGI:3649411]	-
ENSMUSG00000023067	501.549	58.0986	191.092	157.843	154.336	15.8808	54.0391	43.1054	66.2504	212.584	44.8189	2.24669	8.28e-06	7.69e-05	Cdkn1a	17	29090976	29100727	+	3553	protein_coding	cyclin-dependent kinase inhibitor 1A (P21) [Source:MGI Symbol;Acc:MGI:104556]	-
ENSMUSG00000027965	1.90341	2.47228	1.7372	0	0	29.3796	7.71988	18.4737	13.6821	1.22258	17.3138	-3.85451	8.29e-06	7.7e-05	Olfm3	3	114904078	115125722	+	4938	protein_coding	olfactomedin 3 [Source:MGI Symbol;Acc:MGI:2387329]	-
ENSMUSG00000010021	41.8751	39.5565	24.3208	11.0983	34.647	10.3226	3.08795	3.8487	7.92124	30.2995	6.29511	2.27649	8.39e-06	7.77e-05	Kif19a	11	114765388	114790739	+	4068	protein_coding	kinesin family member 19A [Source:MGI Symbol;Acc:MGI:2447024]	-
ENSMUSG00000042404	71.3779	33.3758	29.5324	46.8596	39.8965	93.697	119.658	134.704	92.8946	44.2085	110.239	-1.29829	8.63e-06	7.99e-05	Dennd4b	3	90265185	90280669	+	6031	protein_coding	DENN/MADD domain containing 4B [Source:MGI Symbol;Acc:MGI:2446201]	-
ENSMUSG00000078686	0	0	0	0	0	42.8783	8.49186	4.61843	1.44023	0	14.3572	-6.00348	8.68e-06	8.03e-05	Mup9	4	60418046	60421952	-	1499	protein_coding	major urinary protein 9 [Source:MGI Symbol;Acc:MGI:3782918]	-
ENSMUSG00000062300	512.97	197.782	125.079	244.163	266.677	1202.97	743.424	546.515	728.034	269.334	805.237	-1.57588	8.88e-06	8.19e-05	Nectin2	7	19716644	19750483	-	3494	protein_coding	nectin cell adhesion molecule 2 [Source:MGI Symbol;Acc:MGI:97822]	-
ENSMUSG00000025533	2004.29	1730.6	5864.79	2707.99	2603.77	8539.13	7252.05	7659.67	7735.45	2982.29	7796.58	-1.38698	8.93e-06	8.22e-05	Asl	5	130011258	130029247	-	4831	protein_coding	argininosuccinate lyase [Source:MGI Symbol;Acc:MGI:88084]	-
ENSMUSG00000085558	15.2273	29.6673	8.68601	24.663	20.9982	57.1711	53.2671	56.9607	50.4079	19.8484	54.4517	-1.43748	8.97e-06	8.25e-05	4930412C18Rik	4	9770585	9823411	+	6148	processed_transcript	RIKEN cDNA 4930412C18 gene [Source:MGI Symbol;Acc:MGI:2443490]	-
ENSMUSG00000037206	31.4063	8.65298	12.1604	9.86518	8.39926	53.2008	93.4105	50.8028	37.4459	14.0968	58.715	-2.03094	9.05e-06	8.31e-05	Islr	9	58156268	58204306	-	2686	protein_coding	immunoglobulin superfamily containing leucine-rich repeat [Source:MGI Symbol;Acc:MGI:1349645]	-
ENSMUSG00000096956	58.0541	37.0842	27.7952	46.8596	27.2976	11.1166	10.0358	11.5461	17.2827	39.4181	12.4953	1.6653	9.16e-06	8.41e-05	Snhg18	15	32240565	32244662	-	1486	lincRNA	small nucleolar RNA host gene 18 [Source:MGI Symbol;Acc:MGI:1914085]	-
ENSMUSG00000032470	23.7926	12.3614	13.8976	12.3315	23.098	43.6723	46.3193	48.4936	52.5682	17.0962	47.7634	-1.45236	9.27e-06	8.5e-05	Mras	9	99385420	99437381	-	5134	protein_coding	muscle and microspikes RAS [Source:MGI Symbol;Acc:MGI:1100856]	-
ENSMUSG00000008129	5.71024	8.65298	17.372	34.5281	19.9483	0	3.08795	1.53948	1.44023	17.2423	1.51691	3.49489	9.36e-06	8.57e-05	4930432K21Rik	8	84148025	84172590	+	2406	protein_coding	RIKEN cDNA 4930432K21 gene [Source:MGI Symbol;Acc:MGI:1921916]	-
ENSMUSG00000068606	4.75853	4.94456	5.21161	7.39889	2.09982	23.0272	24.7036	14.625	32.4051	4.88268	23.6902	-2.3017	9.43e-06	8.63e-05	Gm4841	18	60268301	60273267	-	2838	protein_coding	predicted gene 4841 [Source:MGI Symbol;Acc:MGI:3643814]	-
ENSMUSG00000039656	277.898	119.906	121.604	164.009	241.479	501.041	348.938	415.659	467.353	184.979	433.248	-1.22103	9.64e-06	8.79e-05	Rxrb	17	34031812	34038393	+	3698	protein_coding	retinoid X receptor beta [Source:MGI Symbol;Acc:MGI:98215]	RXR-like
ENSMUSG00000022217	78.0399	29.6673	93.8089	50.5591	52.4954	187.394	152.082	147.02	124.58	60.9141	152.769	-1.33489	9.66e-06	8.8e-05	Emc9	14	55581516	55585302	-	2465	protein_coding	ER membrane protein complex subunit 9 [Source:MGI Symbol;Acc:MGI:1934682]	-
ENSMUSG00000049119	19.9858	42.0287	20.8464	16.0309	39.8965	5.5583	3.85994	7.69739	8.64136	27.7577	6.43925	2.10939	9.8e-06	8.91e-05	Fam110b	4	5644090	6108223	+	8164	protein_coding	family with sequence similarity 110, member B [Source:MGI Symbol;Acc:MGI:1916593]	-
ENSMUSG00000005640	5.71024	4.94456	3.4744	7.39889	12.5989	0	0	0	0	6.8254	0	5.62245	9.86e-06	8.95e-05	Insrr	3	87796951	87816101	+	5714	protein_coding	insulin receptor-related receptor [Source:MGI Symbol;Acc:MGI:1346037]	-
ENSMUSG00000047037	39.9716	79.1129	119.867	80.1546	56.695	23.0272	26.2476	32.329	25.204	75.1602	26.702	1.47683	9.89e-06	8.98e-05	Nipa1	7	55977567	56019954	-	3183	protein_coding	non imprinted in Prader-Willi/Angelman syndrome 1 homolog (human) [Source:MGI Symbol;Acc:MGI:2442058]	-
ENSMUSG00000028051	22.8409	42.0287	62.5393	28.3624	80.8429	143.722	84.9186	180.119	185.789	47.3229	148.637	-1.65786	1e-05	9.1e-05	Hcn3	3	89146074	89160196	-	4154	protein_coding	hyperpolarization-activated, cyclic nucleotide-gated K+ 3 [Source:MGI Symbol;Acc:MGI:1298211]	-
ENSMUSG00000030353	73.2814	48.2094	12.1604	36.9944	34.647	11.1166	10.0358	12.3158	7.20113	41.0585	10.1673	2.0344	1.03e-05	9.29e-05	Tead4	6	128224288	128300823	-	3598	protein_coding	TEA domain family member 4 [Source:MGI Symbol;Acc:MGI:106907]	TEA
ENSMUSG00000072694	18.0824	16.0698	57.3277	40.6939	20.9982	3.17617	7.71988	6.15791	7.92124	30.6344	6.2438	2.26622	1.04e-05	9.34e-05	1500011B03Rik	5	114808196	114813976	-	1746	protein_coding	RIKEN cDNA 1500011B03 gene [Source:MGI Symbol;Acc:MGI:1913486]	-
ENSMUSG00000029378	19.0341	3.70842	5.21161	1.23315	13.6488	0	0	0	0	8.56722	0	5.95431	1.05e-05	9.47e-05	Areg	5	91139599	91148432	+	1215	protein_coding	amphiregulin [Source:MGI Symbol;Acc:MGI:88068]	-
ENSMUSG00000037583	67.5711	126.086	126.816	62.8905	196.333	400.991	420.733	212.448	280.124	115.939	328.574	-1.50344	1.06e-05	9.54e-05	Nr0b2	4	133553376	133556536	+	1132	protein_coding	nuclear receptor subfamily 0, group B, member 2 [Source:MGI Symbol;Acc:MGI:1346344]	Miscellaneous
ENSMUSG00000046876	100.881	116.197	69.4881	87.5535	101.841	773.397	243.948	160.106	177.148	95.1921	338.65	-1.82798	1.07e-05	9.57e-05	Atxn1	13	45549755	45965008	-	13914	protein_coding	ataxin 1 [Source:MGI Symbol;Acc:MGI:104783]	-
ENSMUSG00000051452	22.8409	30.9035	41.6928	35.7613	14.6987	53.2008	84.9186	78.5134	92.8946	29.1795	77.3819	-1.43494	1.08e-05	9.65e-05	Gm11437	11	84148351	84167476	-	1239	protein_coding	predicted gene 11437 [Source:MGI Symbol;Acc:MGI:3650287]	-
ENSMUSG00000030605	1031.65	402.981	387.396	400.773	519.704	177.071	250.124	183.198	250.599	548.501	215.248	1.35132	1.09e-05	9.76e-05	Mfge8	7	79133768	79149060	-	4694	protein_coding	milk fat globule-EGF factor 8 protein [Source:MGI Symbol;Acc:MGI:102768]	-
ENSMUSG00000028838	13.3239	23.4867	8.68601	18.4972	28.3475	64.3174	33.1955	103.145	59.7694	18.4683	65.1068	-1.79909	1.1e-05	9.82e-05	Extl1	4	134356372	134383850	-	4333	protein_coding	exostoses (multiple)-like 1 [Source:MGI Symbol;Acc:MGI:1888742]	-
ENSMUSG00000002233	811.805	304.09	191.092	199.77	400.015	120.694	137.414	122.389	103.696	381.355	121.048	1.6586	1.1e-05	9.86e-05	Rhoc	3	104788375	104794459	+	1618	protein_coding	ras homolog family member C [Source:MGI Symbol;Acc:MGI:106028]	-
ENSMUSG00000094152	0	0	0	2.4663	0	7.94042	9.26385	23.0922	17.2827	0.493259	14.3948	-4.85448	1.11e-05	9.9e-05	Slc6a16	7	45241085	45273367	+	3024	protein_coding	solute carrier family 6, member 16 [Source:MGI Symbol;Acc:MGI:2685930]	-
ENSMUSG00000038742	120.867	37.0842	60.8021	38.2276	90.2921	224.714	196.085	153.948	210.273	69.4545	196.255	-1.4881	1.11e-05	9.93e-05	Angptl6	9	20873808	20879727	-	1582	protein_coding	angiopoietin-like 6 [Source:MGI Symbol;Acc:MGI:1917976]	-
ENSMUSG00000034771	26.6478	44.501	13.8976	29.5956	24.1479	79.4042	82.6027	99.2963	49.6878	27.758	77.7478	-1.47155	1.13e-05	0.000100492	Tle2	10	81574561	81590845	+	6221	protein_coding	transducin-like enhancer of split 2 [Source:MGI Symbol;Acc:MGI:104635]	-
ENSMUSG00000026999	82.7984	113.725	201.515	98.6518	107.091	59.5532	47.0912	48.4936	46.0872	120.756	50.3063	1.25151	1.14e-05	0.000101651	Nup35	2	80617236	80658906	+	3366	protein_coding	nucleoporin 35 [Source:MGI Symbol;Acc:MGI:1916732]	-
ENSMUSG00000034265	37.1165	28.4312	20.8464	29.5956	20.9982	92.903	84.9186	52.3423	56.1688	27.3976	71.5832	-1.37039	1.15e-05	0.000102314	Zdhhc14	17	5492557	5753811	+	3078	protein_coding	zinc finger, DHHC domain containing 14 [Source:MGI Symbol;Acc:MGI:2653229]	-
ENSMUSG00000057802	42.8268	50.6817	50.3789	30.8287	29.3974	11.9106	8.49186	20.783	11.5218	40.8227	13.1768	1.62394	1.15e-05	0.00010234	Gm10030	9	110989499	111008029	+	4355	processed_transcript	predicted gene 10030 [Source:MGI Symbol;Acc:MGI:3641798]	-
ENSMUSG00000040164	6.66194	6.1807	5.21161	4.93259	8.39926	0	0	0	0	6.27722	0	5.49288	1.17e-05	0.000103832	Kcns1	2	164163619	164171113	-	2712	protein_coding	K+ voltage-gated channel, subfamily S, 1 [Source:MGI Symbol;Acc:MGI:1197019]	-
ENSMUSG00000033967	47.5853	85.2936	59.0649	65.3568	127.039	5.5583	23.9316	13.8553	35.2855	76.8679	19.6577	1.96501	1.22e-05	0.000107535	Rnf225	7	12927416	12931072	+	3239	protein_coding	ring finger protein 225 [Source:MGI Symbol;Acc:MGI:1924198]	-
ENSMUSG00000032081	28750.1	31834.3	100421	34614.5	30632.1	15549.7	17714	14562.7	15433.5	45250.3	15815	1.5166	1.22e-05	0.000108135	Apoc3	9	46232933	46235636	-	1014	protein_coding	apolipoprotein C-III [Source:MGI Symbol;Acc:MGI:88055]	-
ENSMUSG00000030865	156.08	170.587	140.713	313.22	239.379	69.0817	83.3747	95.4476	107.297	203.996	88.8002	1.2012	1.23e-05	0.000108285	Chp2	7	122219496	122222824	+	1603	protein_coding	calcineurin-like EF hand protein 2 [Source:MGI Symbol;Acc:MGI:1917511]	-
ENSMUSG00000067203	32.358	12.3614	12.1604	9.86518	10.4991	34.9379	60.215	56.9607	69.851	15.4488	55.4911	-1.81556	1.24e-05	0.000108997	H2-K2	17	33974831	33978790	-	1049	unprocessed_pseudogene	histocompatibility 2, K region locus 2 [Source:MGI Symbol;Acc:MGI:95906]	-
ENSMUSG00000116262	12.3722	1.23614	24.3208	17.2641	46.196	111.166	99.5864	76.9739	90.0141	20.2778	94.4351	-2.21763	1.28e-05	0.000112912	Gm49544	15	79026456	79028612	-	2157	antisense	predicted gene, 49544 [Source:MGI Symbol;Acc:MGI:6155250]	-
ENSMUSG00000029711	19.0341	14.8337	1.7372	0	16.7985	0	0	0	0	10.4807	0	6.23942	1.32e-05	0.000115515	Epo	5	137483020	137533242	-	855	protein_coding	erythropoietin [Source:MGI Symbol;Acc:MGI:95407]	-
ENSMUSG00000057425	52.3438	64.2793	100.758	53.0254	18.8983	173.101	470.912	106.994	162.746	57.8609	228.438	-1.99216	1.32e-05	0.000115889	Ugt2b37	5	87240493	87254804	-	1894	protein_coding	UDP glucuronosyltransferase 2 family, polypeptide B37 [Source:MGI Symbol;Acc:MGI:2148239]	-
ENSMUSG00000115908	0	0	0	1.23315	0	5.5583	10.0358	14.625	10.0816	0.24663	10.0752	-4.91835	1.34e-05	0.000117283	Cyp2d35-ps	15	82649917	82654711	-	1494	unprocessed_pseudogene	cytochrome P450, family 2, subfamily d, member 35, pseudogene [Source:MGI Symbol;Acc:MGI:5295679]	-
ENSMUSG00000063018	12.3722	23.4867	19.1092	22.1967	11.549	3.17617	5.40391	1.53948	0	17.7427	2.52989	2.81575	1.34e-05	0.000117453	2010204K13Rik	X	7411817	7445143	-	1583	processed_transcript	RIKEN cDNA 2010204K13 gene [Source:MGI Symbol;Acc:MGI:1922859]	-
ENSMUSG00000111731	6.66194	27.1951	13.8976	8.63204	11.549	0.794042	2.31596	0.769739	0.720113	13.5871	1.14996	3.55666	1.35e-05	0.000118257	Gm48727	10	8903981	8945137	+	807	lincRNA	predicted gene, 48727 [Source:MGI Symbol;Acc:MGI:6098386]	-
ENSMUSG00000070960	24.7444	23.4867	33.0068	20.9635	25.1978	73.0519	78.7427	48.4936	48.9677	25.4798	62.314	-1.30263	1.37e-05	0.000119781	Gm19680	1	31615149	31616661	+	1513	processed_pseudogene	predicted gene, 19680 [Source:MGI Symbol;Acc:MGI:5011865]	-
ENSMUSG00000085826	5.71024	24.7228	24.3208	32.0618	33.5971	100.843	74.1108	77.7436	59.0493	24.0826	77.9368	-1.70392	1.37e-05	0.000119781	Gm15638	16	45945606	45971370	+	4906	antisense	predicted gene 15638 [Source:MGI Symbol;Acc:MGI:3783082]	-
ENSMUSG00000015090	3.80682	0	1.7372	7.39889	5.24954	16.6749	21.6157	17.704	37.4459	3.63849	23.3601	-2.64213	1.38e-05	0.000120179	Ptgds	2	25466709	25470046	-	1649	protein_coding	prostaglandin D2 synthase (brain) [Source:MGI Symbol;Acc:MGI:99261]	-
ENSMUSG00000054277	339.759	186.657	234.522	160.309	445.161	107.196	107.306	115.461	120.259	273.282	112.555	1.28254	1.39e-05	0.000120964	Arfgap3	15	83299739	83350247	-	3841	protein_coding	ADP-ribosylation factor GTPase activating protein 3 [Source:MGI Symbol;Acc:MGI:1913501]	-
ENSMUSG00000016758	8.56535	4.94456	15.6348	6.16574	14.6987	41.2902	32.4235	35.408	27.3643	10.0018	34.1215	-1.79188	1.39e-05	0.000121287	Bik	15	83526862	83544634	+	1591	protein_coding	BCL2-interacting killer [Source:MGI Symbol;Acc:MGI:1206591]	-
ENSMUSG00000027171	26.6478	30.9035	19.1092	30.8287	43.0462	6.35234	9.26385	10.7763	10.8017	30.1071	9.29856	1.70582	1.41e-05	0.000122651	Prrg4	2	104830741	104849876	-	3165	protein_coding	proline rich Gla (G-carboxyglutamic acid) 4 (transmembrane) [Source:MGI Symbol;Acc:MGI:2442211]	-
ENSMUSG00000042812	17.1307	11.1253	13.8976	7.39889	17.8484	30.1736	37.8274	46.9541	49.6878	13.4802	41.1607	-1.59621	1.42e-05	0.000123155	Foxf1	8	121084386	121088144	+	2415	protein_coding	forkhead box F1 [Source:MGI Symbol;Acc:MGI:1347470]	Fork
ENSMUSG00000030220	260.767	369.606	215.413	218.267	672.991	121.488	145.134	103.145	141.142	347.409	127.727	1.44548	1.42e-05	0.00012329	Arhgdib	6	136923655	136941899	-	1707	protein_coding	Rho, GDP dissociation inhibitor (GDI) beta [Source:MGI Symbol;Acc:MGI:101940]	-
ENSMUSG00000017723	1.90341	0	3.4744	1.23315	4.19963	7.94042	13.8958	30.7896	25.9241	2.16212	19.6375	-3.19786	1.45e-05	0.000125655	Wfdc2	2	164562413	164568510	+	1140	protein_coding	WAP four-disulfide core domain 2 [Source:MGI Symbol;Acc:MGI:1914951]	-
ENSMUSG00000087331	3.80682	3.70842	3.4744	2.4663	1.04991	17.4689	19.2997	23.8619	11.5218	2.90117	18.0381	-2.65161	1.47e-05	0.000127541	1810021B22Rik	15	89071196	89075852	-	896	antisense	RIKEN cDNA 1810021B22 gene [Source:MGI Symbol;Acc:MGI:1916370]	-
ENSMUSG00000030583	80.895	55.6263	24.3208	46.8596	67.1941	161.985	147.45	132.395	105.857	54.9792	136.922	-1.29434	1.49e-05	0.000128614	Sipa1l3	7	29320372	29518641	-	16555	protein_coding	signal-induced proliferation-associated 1 like 3 [Source:MGI Symbol;Acc:MGI:1921456]	-
ENSMUSG00000032218	76.1365	69.2238	57.3277	88.7867	29.3974	23.8213	14.6678	21.5527	28.0844	64.1744	22.0315	1.54109	1.49e-05	0.000128644	Ccnb2	9	70407692	70421547	-	1531	protein_coding	cyclin B2 [Source:MGI Symbol;Acc:MGI:88311]	-
ENSMUSG00000037621	88.5087	70.46	45.1673	104.818	162.736	285.855	287.179	183.968	227.556	94.3378	246.14	-1.37357	1.5e-05	0.000129612	Atoh8	6	72206177	72235577	-	2507	protein_coding	atonal bHLH transcription factor 8 [Source:MGI Symbol;Acc:MGI:1918343]	bHLH
ENSMUSG00000036887	488.225	92.7105	182.406	175.107	309.723	798.013	812.131	668.903	733.795	249.634	753.211	-1.58967	1.51e-05	0.000129976	C1qa	4	136895917	136898803	-	1040	protein_coding	complement component 1, q subcomponent, alpha polypeptide [Source:MGI Symbol;Acc:MGI:88223]	-
ENSMUSG00000032796	56.1507	40.7926	19.1092	29.5956	27.2976	99.2553	94.9545	76.9739	79.9325	34.5891	87.7791	-1.31841	1.52e-05	0.000130847	Lama1	17	67697259	67822647	+	9681	protein_coding	laminin, alpha 1 [Source:MGI Symbol;Acc:MGI:99892]	-
ENSMUSG00000073421	260.767	97.655	165.034	159.076	104.991	265.21	416.873	409.501	438.549	157.505	382.533	-1.27837	1.53e-05	0.00013108	H2-Ab1	17	34263209	34269418	+	1637	protein_coding	histocompatibility 2, class II antigen A, beta 1 [Source:MGI Symbol;Acc:MGI:103070]	-
ENSMUSG00000038594	763.268	1022.29	1254.26	1467.45	617.346	462.927	297.987	590.39	409.744	1024.92	440.262	1.21826	1.53e-05	0.000131357	Cep85l	10	53273443	53379947	-	7986	protein_coding	centrosomal protein 85-like [Source:MGI Symbol;Acc:MGI:3642684]	-
ENSMUSG00000085795	50.4404	43.2649	6.94881	27.1293	68.244	112.754	115.798	148.56	151.224	39.2055	132.084	-1.72878	1.54e-05	0.000132052	Zfp703	8	26977325	26981461	+	3392	protein_coding	zinc finger protein 703 [Source:MGI Symbol;Acc:MGI:2662729]	-
ENSMUSG00000023043	7093.06	4016.22	2341.75	3639.02	5401.78	1664.31	2666.45	1372.44	1406.38	4498.37	1777.4	1.33993	1.58e-05	0.000134993	Krt18	15	102028180	102032027	+	1437	protein_coding	keratin 18 [Source:MGI Symbol;Acc:MGI:96692]	-
ENSMUSG00000022021	31.4063	12.3614	31.2696	23.4298	26.2477	8.73447	4.63193	6.15791	6.48102	24.943	6.50133	1.93991	1.59e-05	0.000135561	Diaph3	14	86655367	87141235	-	5569	protein_coding	diaphanous related formin 3 [Source:MGI Symbol;Acc:MGI:1927222]	-
ENSMUSG00000037095	12613.9	7142.41	6187.91	8460.63	25247.1	5737.75	3922.47	2530.9	2662.26	11930.4	3713.34	1.68394	1.61e-05	0.00013723	Lrg1	17	56119678	56122001	-	1408	protein_coding	leucine-rich alpha-2-glycoprotein 1 [Source:MGI Symbol;Acc:MGI:1924155]	-
ENSMUSG00000040714	43.7785	13.5975	10.4232	8.63204	14.6987	3.17617	1.54398	3.07896	1.44023	18.226	2.30983	3.01076	1.61e-05	0.000137353	Klc3	7	19394437	19404104	-	2647	protein_coding	kinesin light chain 3 [Source:MGI Symbol;Acc:MGI:1277971]	-
ENSMUSG00000027715	102.784	70.46	53.8533	82.6209	64.0444	37.32	29.3355	16.9343	36.0056	74.7526	29.8989	1.33004	1.65e-05	0.000140458	Ccna2	3	36564865	36572150	-	4083	protein_coding	cyclin A2 [Source:MGI Symbol;Acc:MGI:108069]	-
ENSMUSG00000049303	56.1507	29.6673	13.8976	30.8287	99.7413	11.1166	12.3518	10.0066	7.20113	46.0571	10.169	2.19651	1.67e-05	0.000142411	Syt12	19	4445908	4477447	-	5539	protein_coding	synaptotagmin XII [Source:MGI Symbol;Acc:MGI:2159601]	-
ENSMUSG00000097834	0.951706	18.5421	8.68601	12.3315	11.549	0	0.771988	0	0	10.4121	0.192997	5.48396	1.68e-05	0.000142638	Gm26911	6	101198569	101220141	+	2404	antisense	predicted gene, 26911 [Source:MGI Symbol;Acc:MGI:5477405]	-
ENSMUSG00000049882	120.867	121.142	295.324	144.278	88.1923	35.7319	84.9186	28.4803	20.1632	153.961	42.3235	1.85828	1.7e-05	0.00014461	Vcpkmt	12	69577628	69583028	-	1027	protein_coding	valosin containing protein lysine (K) methyltransferase [Source:MGI Symbol;Acc:MGI:2684917]	-
ENSMUSG00000047996	38.0682	59.3347	85.1229	104.818	46.196	17.4689	28.5635	21.5527	24.4838	66.7079	23.0173	1.5233	1.7e-05	0.00014461	Prrg1	X	78449613	78583896	-	11614	protein_coding	proline rich Gla (G-carboxyglutamic acid) 1 [Source:MGI Symbol;Acc:MGI:1917364]	-
ENSMUSG00000002578	0	2.47228	0	0	0	13.4987	24.7036	3.8487	18.0028	0.494456	15.0135	-4.91401	1.71e-05	0.000145283	Ikzf4	10	128630843	128645991	-	5995	protein_coding	IKAROS family zinc finger 4 [Source:MGI Symbol;Acc:MGI:1343139]	zf-C2H2
ENSMUSG00000001281	13.3239	21.0144	3.4744	12.3315	18.8983	40.4962	39.3714	49.2633	42.4867	13.8085	42.9044	-1.59532	1.72e-05	0.000146031	Itgb7	15	102215995	102231944	-	2770	protein_coding	integrin beta 7 [Source:MGI Symbol;Acc:MGI:96616]	-
ENSMUSG00000026494	5.71024	0	0	3.69944	1.04991	18.263	16.9837	16.1645	20.1632	2.09192	17.8936	-2.96605	1.74e-05	0.000147029	Kif26b	1	178529125	178939200	+	14696	protein_coding	kinesin family member 26B [Source:MGI Symbol;Acc:MGI:2447076]	-
ENSMUSG00000020893	859.39	577.277	394.345	686.863	847.276	295.384	348.938	340.225	153.384	673.03	284.483	1.24427	1.74e-05	0.000147429	Per1	11	69095217	69109960	+	5631	protein_coding	period circadian clock 1 [Source:MGI Symbol;Acc:MGI:1098283]	-
ENSMUSG00000007989	38.0682	16.0698	17.372	14.7978	20.9982	6.35234	3.85994	5.38817	3.60056	21.4612	4.80025	2.18407	1.8e-05	0.000151356	Fzd3	14	65192449	65262463	-	12804	protein_coding	frizzled class receptor 3 [Source:MGI Symbol;Acc:MGI:108476]	-
ENSMUSG00000030483	6.66194	1.23614	17.372	25.8961	18.8983	18.263	102.674	117	87.8538	14.0129	81.4479	-2.54915	1.81e-05	0.000152483	Cyp2b10	7	25897620	25926624	+	2112	protein_coding	cytochrome P450, family 2, subfamily b, polypeptide 10 [Source:MGI Symbol;Acc:MGI:88598]	-
ENSMUSG00000015843	15.2273	43.2649	43.4301	35.7613	22.0481	56.377	93.4105	111.612	90.0141	31.9463	87.8535	-1.48401	1.85e-05	0.000155057	Rxrg	1	167598384	167639623	+	2297	protein_coding	retinoid X receptor gamma [Source:MGI Symbol;Acc:MGI:98216]	RXR-like
ENSMUSG00000054200	105.639	17.306	34.744	16.0309	54.5952	0	3.85994	4.61843	13.6821	45.6631	5.54013	3.03921	1.89e-05	0.000158841	Ffar4	19	38097079	38114263	+	1393	protein_coding	free fatty acid receptor 4 [Source:MGI Symbol;Acc:MGI:2147577]	-
ENSMUSG00000021223	14.2756	8.65298	13.8976	13.5646	28.3475	36.526	47.8632	50.8028	54.0085	15.7477	47.3001	-1.56956	1.91e-05	0.000160432	Papln	12	83763634	83792382	+	5635	protein_coding	papilin, proteoglycan-like sulfated glycoprotein [Source:MGI Symbol;Acc:MGI:2386139]	-
ENSMUSG00000034295	0	0	0	3.69944	0	34.9379	21.6157	9.23687	6.48102	0.739889	18.0679	-4.62585	1.97e-05	0.000164691	Fhod3	18	24709445	25133500	+	5408	protein_coding	formin homology 2 domain containing 3 [Source:MGI Symbol;Acc:MGI:1925847]	-
ENSMUSG00000005553	3.80682	0	0	3.69944	1.04991	60.3472	29.3355	8.46713	5.7609	1.71124	25.9777	-3.83179	1.99e-05	0.000166317	Atp4a	7	30712209	30725534	+	3761	protein_coding	ATPase, H+/K+ exchanging, gastric, alpha polypeptide [Source:MGI Symbol;Acc:MGI:88113]	-
ENSMUSG00000072774	39.9716	29.6673	57.3277	30.8287	24.1479	12.7047	9.26385	9.23687	15.1224	36.3886	11.5819	1.63185	1.99e-05	0.000166566	Zfp951	5	104813169	104860070	-	4730	protein_coding	zinc finger protein 951 [Source:MGI Symbol;Acc:MGI:2441896]	zf-C2H2
ENSMUSG00000030584	19.0341	29.6673	12.1604	22.1967	37.7967	2.38213	9.26385	3.8487	5.7609	24.171	5.31389	2.196	2.03e-05	0.000169467	Dpf1	7	29303951	29318243	+	5376	protein_coding	D4, zinc and double PHD fingers family 1 [Source:MGI Symbol;Acc:MGI:1352748]	-
ENSMUSG00000056493	230.313	187.893	86.8601	152.91	297.124	448.634	479.404	457.225	409.744	191.02	448.752	-1.22508	2.06e-05	0.000171683	Foxk1	5	142401497	142462011	+	7584	protein_coding	forkhead box K1 [Source:MGI Symbol;Acc:MGI:1347488]	Fork
ENSMUSG00000054136	30.4546	22.2505	33.0068	0	39.8965	0	0	0	0	25.1217	0	7.48292	2.1e-05	0.000174514	Adm2	15	89322720	89324731	+	1298	protein_coding	adrenomedullin 2 [Source:MGI Symbol;Acc:MGI:2675256]	-
ENSMUSG00000037907	133.239	118.669	57.3277	88.7867	144.887	28.5855	40.9153	48.4936	56.1688	108.582	43.5408	1.32588	2.13e-05	0.000176861	Ankrd13b	11	77470485	77489678	-	3839	protein_coding	ankyrin repeat domain 13b [Source:MGI Symbol;Acc:MGI:2144501]	-
ENSMUSG00000034647	119.915	212.616	142.451	246.63	124.939	53.2008	70.2509	97.7569	68.4107	169.31	72.4048	1.22421	2.14e-05	0.00017757	Ankrd12	17	65965698	66077089	-	13748	protein_coding	ankyrin repeat domain 12 [Source:MGI Symbol;Acc:MGI:1914357]	-
ENSMUSG00000103649	42.8268	53.154	27.7952	51.7922	44.0961	6.35234	16.2117	21.5527	15.1224	43.9329	14.8098	1.57446	2.16e-05	0.000178767	Gm37768	1	180743210	180755836	-	887	antisense	predicted gene, 37768 [Source:MGI Symbol;Acc:MGI:5610996]	-
ENSMUSG00000060002	339.759	667.515	898.133	770.718	439.911	1947.79	1037.55	1676.49	1280.36	623.207	1485.55	-1.25516	2.16e-05	0.00017919	Chpt1	10	88452745	88504073	-	8324	protein_coding	choline phosphotransferase 1 [Source:MGI Symbol;Acc:MGI:2384841]	-
ENSMUSG00000079017	29.5029	14.8337	29.5324	22.1967	20.9982	66.6996	86.4626	39.2567	58.3291	23.4128	62.687	-1.42515	2.16e-05	0.00017919	Ifi27l2a	12	103442167	103443680	-	463	protein_coding	interferon, alpha-inducible protein 27 like 2A [Source:MGI Symbol;Acc:MGI:1924183]	-
ENSMUSG00000021196	202.713	135.975	74.6997	73.9889	85.0425	31.7617	51.7232	33.8685	47.5275	114.484	41.2202	1.47973	2.17e-05	0.00017919	Pfkp	13	6579768	6648777	-	13401	protein_coding	phosphofructokinase, platelet [Source:MGI Symbol;Acc:MGI:1891833]	-
ENSMUSG00000020163	505.356	103.836	241.471	156.61	407.364	1168.83	894.734	710.469	739.556	282.927	878.397	-1.63199	2.19e-05	0.000180791	Uqcr11	10	80402997	80406830	-	641	protein_coding	ubiquinol-cytochrome c reductase, complex III subunit XI [Source:MGI Symbol;Acc:MGI:1913844]	-
ENSMUSG00000037924	18.0824	34.6119	22.5836	7.39889	19.9483	4.76425	1.54398	0.769739	5.7609	20.525	3.20972	2.66627	2.22e-05	0.000182732	Olfr16	1	172950409	172958357	+	2690	protein_coding	olfactory receptor 16 [Source:MGI Symbol;Acc:MGI:106648]	-
ENSMUSG00000044378	0.951706	1.23614	0	0	0	44.4664	4.63193	13.8553	5.04079	0.437569	16.9986	-5.09593	2.23e-05	0.000183846	Slc15a5	6	137983586	138079916	-	3088	protein_coding	solute carrier family 15, member 5 [Source:MGI Symbol;Acc:MGI:3607714]	-
ENSMUSG00000025981	836.55	1000.04	2166.29	1562.4	785.331	694.787	504.108	440.291	362.937	1270.12	500.531	1.34248	2.24e-05	0.000184142	Coq10b	1	55052770	55072702	+	4805	protein_coding	coenzyme Q10B [Source:MGI Symbol;Acc:MGI:1915126]	-
ENSMUSG00000085890	18.0824	22.2505	22.5836	6.16574	28.3475	3.97021	3.85994	3.07896	4.32068	19.486	3.80745	2.35366	2.25e-05	0.000184643	Tnfsf13os	11	69682138	69691141	+	1109	antisense	tumor necrosis factor (ligand) superfamily, member 13, opposite strand [Source:MGI Symbol;Acc:MGI:1919587]	-
ENSMUSG00000038193	40.9234	11.1253	8.68601	22.1967	28.3475	75.434	84.1467	73.1252	54.0085	22.2558	71.6786	-1.64793	2.25e-05	0.000185012	Hand2	8	57320983	57324633	+	2351	protein_coding	heart and neural crest derivatives expressed 2 [Source:MGI Symbol;Acc:MGI:103580]	bHLH
ENSMUSG00000043421	127.529	46.9733	123.341	24.663	82.9427	16.6749	16.2117	26.9409	28.0844	81.0898	21.978	1.88042	2.25e-05	0.000185075	Hilpda	6	29272488	29275446	+	1103	protein_coding	hypoxia inducible lipid droplet associated [Source:MGI Symbol;Acc:MGI:1916823]	-
ENSMUSG00000070661	52.3438	21.0144	20.8464	17.2641	18.8983	56.377	74.8828	78.5134	108.017	26.0734	79.4475	-1.58667	2.31e-05	0.000189723	Rnf186	4	138967112	138968360	+	1249	protein_coding	ring finger protein 186 [Source:MGI Symbol;Acc:MGI:1914075]	-
ENSMUSG00000015478	178.921	87.7659	210.201	170.174	99.7413	544.713	476.316	235.54	285.165	149.361	385.434	-1.37089	2.33e-05	0.000190877	Rnf5	17	34601091	34603690	-	1483	protein_coding	ring finger protein 5 [Source:MGI Symbol;Acc:MGI:1860076]	-
ENSMUSG00000027612	12.3722	7.41684	6.94881	3.69944	10.4991	0.794042	0	0	0	8.18727	0.198511	5.16106	2.34e-05	0.00019108	Mmp24	2	155775342	155818366	+	4683	protein_coding	matrix metallopeptidase 24 [Source:MGI Symbol;Acc:MGI:1341867]	-
ENSMUSG00000079641	1806.34	2567.46	5743.19	3312.24	749.634	956.821	882.382	830.548	780.602	2835.77	862.588	1.71658	2.37e-05	0.000193312	Rpl39	X	37082520	37085402	-	1434	protein_coding	ribosomal protein L39 [Source:MGI Symbol;Acc:MGI:1914498]	-
ENSMUSG00000047875	36.1648	48.2094	24.3208	45.6265	27.2976	74.64	92.6385	65.4278	108.017	36.3238	85.1808	-1.22312	2.38e-05	0.000194447	Gpr157	4	150087365	150105927	+	4900	protein_coding	G protein-coupled receptor 157 [Source:MGI Symbol;Acc:MGI:2442046]	-
ENSMUSG00000055725	28.5512	35.848	24.3208	48.0928	33.5971	64.3174	67.1629	103.145	79.9325	34.082	78.6395	-1.2005	2.42e-05	0.000197298	Paqr3	5	97082329	97111596	-	7566	protein_coding	progestin and adipoQ receptor family member III [Source:MGI Symbol;Acc:MGI:2679683]	-
ENSMUSG00000027907	309.304	164.407	102.495	144.278	167.985	74.64	91.0945	63.1186	62.6498	177.694	72.8757	1.29299	2.49e-05	0.000202011	S100a11	3	93520488	93526287	+	511	protein_coding	S100 calcium binding protein A11 [Source:MGI Symbol;Acc:MGI:1338798]	-
ENSMUSG00000035674	274.091	107.544	88.5973	129.481	132.288	435.135	363.606	316.363	319.73	146.4	358.709	-1.28467	2.49e-05	0.000202011	Ndufa3	7	3617373	3620327	+	1022	protein_coding	NADH:ubiquinone oxidoreductase subunit A3 [Source:MGI Symbol;Acc:MGI:1913341]	-
ENSMUSG00000020228	79.9433	58.0986	90.3345	70.2894	160.636	197.717	189.909	239.389	220.355	91.8603	211.842	-1.20178	2.51e-05	0.000203361	Helb	10	120083608	120112987	-	5011	protein_coding	helicase (DNA) B [Source:MGI Symbol;Acc:MGI:2152895]	-
ENSMUSG00000112532	19.0341	28.4312	22.5836	7.39889	15.7486	5.5583	2.31596	3.8487	2.16034	18.6393	3.47082	2.42605	2.54e-05	0.000205646	Gm36283	10	108417251	108453297	+	3907	lincRNA	predicted gene, 36283 [Source:MGI Symbol;Acc:MGI:5595442]	-
ENSMUSG00000028555	76.1365	74.1684	59.0649	118.382	47.2459	11.1166	41.6873	24.6317	12.2419	74.9996	22.4194	1.74405	2.55e-05	0.000206413	Ttc39a	4	109406623	109444745	+	4904	protein_coding	tetratricopeptide repeat domain 39A [Source:MGI Symbol;Acc:MGI:2444350]	-
ENSMUSG00000038323	454.915	1058.14	1205.62	743.588	491.357	398.609	288.723	340.225	310.369	790.723	334.482	1.23954	2.55e-05	0.000206693	1700066M21Rik	1	57377620	57385423	+	3235	protein_coding	RIKEN cDNA 1700066M21 gene [Source:MGI Symbol;Acc:MGI:1920717]	-
ENSMUSG00000007872	379.731	134.739	170.246	128.247	214.181	434.341	578.219	527.271	466.633	205.429	501.616	-1.28334	2.58e-05	0.000208237	Id3	4	136143497	136145755	+	1791	protein_coding	inhibitor of DNA binding 3 [Source:MGI Symbol;Acc:MGI:96398]	bHLH
ENSMUSG00000091144	122.77	51.9179	328.331	363.779	72.4437	46.8485	30.8795	63.1186	31.685	187.848	43.1329	2.11977	2.68e-05	0.000215777	Phf11c	14	59380833	59395381	-	3459	protein_coding	PHD finger protein 11C [Source:MGI Symbol;Acc:MGI:3648476]	-
ENSMUSG00000029822	104.688	69.2238	34.744	46.8596	38.8466	12.7047	25.4756	22.3224	12.962	58.8723	18.3662	1.69213	2.7e-05	0.000217078	Osbpl3	6	50293330	50456201	-	9021	protein_coding	oxysterol binding protein-like 3 [Source:MGI Symbol;Acc:MGI:1918970]	-
ENSMUSG00000038079	66.6194	61.807	112.918	88.7867	61.9446	23.0272	31.6515	45.4146	30.2447	78.4152	32.5845	1.25472	2.73e-05	0.000219221	Tmem237	1	59100590	59120408	-	2389	protein_coding	transmembrane protein 237 [Source:MGI Symbol;Acc:MGI:2138365]	-
ENSMUSG00000037994	19.9858	13.5975	15.6348	13.5646	6.29945	3.97021	0.771988	0	1.44023	13.8165	1.54561	3.17019	2.74e-05	0.000219924	Slc9b2	3	135307700	135345387	+	5497	protein_coding	solute carrier family 9, subfamily B (NHA2, cation proton antiporter 2), member 2 [Source:MGI Symbol;Acc:MGI:2140077]	-
ENSMUSG00000006538	2.85512	1.23614	1.7372	7.39889	7.34936	45.2604	28.5635	15.3948	13.6821	4.11534	25.7252	-2.60622	2.76e-05	0.000221353	Ihh	1	74945315	74951672	-	3048	protein_coding	Indian hedgehog [Source:MGI Symbol;Acc:MGI:96533]	-
ENSMUSG00000070576	95.1706	79.1129	10.4232	38.2276	45.146	268.386	136.642	185.507	161.305	53.6161	187.96	-1.79457	2.78e-05	0.000223161	Mn1	5	111417362	111457033	+	6940	protein_coding	meningioma 1 [Source:MGI Symbol;Acc:MGI:1261813]	-
ENSMUSG00000044708	23.7926	9.88912	5.21161	18.4972	17.8484	39.7021	50.1792	45.4146	46.0872	15.0478	45.3458	-1.54149	2.85e-05	0.000227625	Kcnj10	1	172341210	172374085	+	5407	protein_coding	potassium inwardly-rectifying channel, subfamily J, member 10 [Source:MGI Symbol;Acc:MGI:1194504]	-
ENSMUSG00000096674	0	0	0	0	0	2540.14	239.316	0.769739	2.88045	0	695.777	-11.6043	2.88e-05	0.000229986	Mup15	4	61435790	61439743	-	925	protein_coding	major urinary protein 15 [Source:MGI Symbol;Acc:MGI:3780235]	-
ENSMUSG00000116270	0	0	0	1.23315	0	6.35234	11.5798	10.7763	7.20113	0.24663	8.97741	-4.75088	2.89e-05	0.000230598	Gm1600	16	10324105	10347591	-	4727	lincRNA	predicted gene 1600 [Source:MGI Symbol;Acc:MGI:2686446]	-
ENSMUSG00000087404	0	0	1.7372	1.23315	0	11.9106	10.0358	14.625	8.64136	0.59407	11.3032	-4.50375	3.01e-05	0.000239168	Gm11752	11	119220160	119222473	+	510	lincRNA	predicted gene 11752 [Source:MGI Symbol;Acc:MGI:3651700]	-
ENSMUSG00000042377	123.722	67.9877	52.1161	67.8231	120.739	28.5855	41.6873	30.0198	38.166	86.4776	34.6147	1.33241	3.01e-05	0.000239299	Fam83g	11	61684091	61709951	+	6659	protein_coding	family with sequence similarity 83, member G [Source:MGI Symbol;Acc:MGI:1916890]	-
ENSMUSG00000050373	92.3155	37.0842	34.744	59.1911	77.6932	141.34	149.766	153.178	126.02	60.2056	142.576	-1.22439	3.06e-05	0.000242837	Snx21	2	164785823	164793816	+	4760	protein_coding	sorting nexin family member 21 [Source:MGI Symbol;Acc:MGI:1917729]	-
ENSMUSG00000106397	1.90341	6.1807	12.1604	23.4298	5.24954	42.0843	37.0554	38.487	48.9677	9.78478	41.6486	-2.12974	3.07e-05	0.000243907	Gm21049	5	87376158	87379920	-	987	unprocessed_pseudogene	predicted gene, 21049 [Source:MGI Symbol;Acc:MGI:5434404]	-
ENSMUSG00000028214	7.61365	3.70842	12.1604	14.7978	7.34936	17.4689	45.5473	50.8028	29.5246	9.12592	35.8359	-1.9974	3.1e-05	0.000245558	Gem	4	11704457	11714752	+	2104	protein_coding	GTP binding protein (gene overexpressed in skeletal muscle) [Source:MGI Symbol;Acc:MGI:99844]	-
ENSMUSG00000094156	0	0	0	1.23315	0	11.1166	6.1759	15.3948	5.04079	0.24663	9.43202	-4.82067	3.33e-05	0.000261901	Sult2a7	7	14465051	14494230	-	1278	protein_coding	sulfotransferase family 2A, dehydroepiandrosterone (DHEA)-preferring, member 7 [Source:MGI Symbol;Acc:MGI:3645246]	-
ENSMUSG00000106121	13.3239	14.8337	8.68601	6.16574	9.44917	0	0	1.53948	0.720113	10.4917	0.564898	4.20885	3.33e-05	0.000261901	Gm42679	3	102491342	102494247	+	2906	sense_intronic	predicted gene 42679 [Source:MGI Symbol;Acc:MGI:5662816]	-
ENSMUSG00000031565	532.004	374.55	173.72	215.801	165.885	128.635	106.534	111.612	92.8946	292.392	109.919	1.41461	3.35e-05	0.000263611	Fgfr1	8	25513654	25575718	+	9875	protein_coding	fibroblast growth factor receptor 1 [Source:MGI Symbol;Acc:MGI:95522]	-
ENSMUSG00000096145	57.1024	37.0842	17.372	75.222	20.9982	119.9	138.958	106.224	118.819	41.5558	120.975	-1.52902	3.39e-05	0.000266519	Vkorc1	7	127893063	127895617	-	840	protein_coding	vitamin K epoxide reductase complex, subunit 1 [Source:MGI Symbol;Acc:MGI:106442]	-
ENSMUSG00000050796	92.3155	100.127	168.509	103.584	93.4418	63.5234	58.6711	31.5593	36.0056	111.596	47.4399	1.22642	3.44e-05	0.000270355	B3galt6	4	155989466	155992649	-	3184	protein_coding	UDP-Gal:betaGal beta 1,3-galactosyltransferase, polypeptide 6 [Source:MGI Symbol;Acc:MGI:2152819]	-
ENSMUSG00000060938	3522.26	3951.94	10739.4	4425.77	3348.16	2101.83	2281.22	1930.51	1932.06	5197.5	2061.41	1.33385	3.47e-05	0.000271883	Rpl26	11	68901583	68906989	+	1444	protein_coding	ribosomal protein L26 [Source:MGI Symbol;Acc:MGI:106022]	-
ENSMUSG00000028175	11.4205	17.306	33.0068	20.9635	7.34936	0.794042	0.771988	5.38817	2.88045	18.0092	2.45866	2.83937	3.51e-05	0.000274233	Depdc1a	3	159495433	159529955	+	3323	protein_coding	DEP domain containing 1a [Source:MGI Symbol;Acc:MGI:1923381]	-
ENSMUSG00000042246	160.838	61.807	137.239	168.941	80.8429	73.8459	30.1075	25.4014	28.0844	121.934	39.3598	1.63272	3.51e-05	0.000274469	Tmc7	7	118535841	118584736	-	5763	protein_coding	transmembrane channel-like gene family 7 [Source:MGI Symbol;Acc:MGI:2443317]	-
ENSMUSG00000022025	0	0	0	1.23315	0	20.6451	6.1759	10.7763	3.60056	0.24663	10.2995	-4.94642	3.51e-05	0.000274469	Cnmd	14	79637690	79662170	-	1843	protein_coding	chondromodulin [Source:MGI Symbol;Acc:MGI:1341171]	-
ENSMUSG00000052013	57.1024	30.9035	81.6485	71.5226	53.5453	10.3226	20.8437	26.1711	25.204	58.9444	20.6353	1.50379	3.52e-05	0.000275021	Btla	16	45224315	45257670	+	3396	protein_coding	B and T lymphocyte associated [Source:MGI Symbol;Acc:MGI:2658978]	-
ENSMUSG00000111055	24.7444	27.1951	10.4232	28.3624	10.4991	6.35234	4.63193	3.8487	2.16034	20.2448	4.24832	2.27172	3.76e-05	0.000292561	D030034A15Rik	10	39169300	39173252	-	3953	lincRNA	RIKEN cDNA D030034A15 gene [Source:MGI Symbol;Acc:MGI:2442288]	-
ENSMUSG00000025317	183.679	191.602	493.365	402.006	237.279	1004.46	702.509	615.791	612.096	301.586	733.715	-1.28677	3.94e-05	0.00030567	Car5a	8	121916126	121944904	-	1339	protein_coding	carbonic anhydrase 5a, mitochondrial [Source:MGI Symbol;Acc:MGI:101946]	-
ENSMUSG00000108969	1.90341	1.23614	1.7372	17.2641	3.14972	26.9974	24.7036	31.5593	37.4459	5.05811	30.1766	-2.57603	3.99e-05	0.000309365	Gm45044	8	10884453	10891591	-	396	lincRNA	predicted gene 45044 [Source:MGI Symbol;Acc:MGI:5753620]	-
ENSMUSG00000113948	1265.77	1475.95	3590.8	1562.4	920.769	716.226	774.304	625.028	629.379	1763.14	686.234	1.36043	4.03e-05	0.000311811	Rpl17-ps3	12	67510756	67511311	+	556	processed_pseudogene	ribosomal protein L17, pseudogene 3 [Source:MGI Symbol;Acc:MGI:3642206]	-
ENSMUSG00000041609	126.577	64.2793	45.1673	45.6265	62.9945	29.3796	17.7557	30.7896	18.7229	68.9289	24.1619	1.52549	4.11e-05	0.000317927	Bicdl1	5	115648175	115731621	-	6157	protein_coding	BICD family like cargo adaptor 1 [Source:MGI Symbol;Acc:MGI:1922915]	-
ENSMUSG00000039676	12.3722	11.1253	22.5836	14.7978	12.5989	0.794042	4.63193	1.53948	2.88045	14.6955	2.46147	2.54945	4.18e-05	0.000322835	Capsl	15	9436028	9466038	+	949	protein_coding	calcyphosine-like [Source:MGI Symbol;Acc:MGI:1922818]	-
ENSMUSG00000089662	0	0	0	0	0	11.9106	5.40391	3.07896	10.0816	0	7.61877	-5.09167	4.2e-05	0.000324616	Gm14057	2	130803501	130803982	-	482	transcribed_processed_pseudogene	predicted gene 14057 [Source:MGI Symbol;Acc:MGI:3705433]	-
ENSMUSG00000020805	0	2.47228	5.21161	0	0	18.263	14.6678	16.9343	9.36147	1.53678	14.8066	-3.53984	4.25e-05	0.000327668	Slc13a5	11	72241989	72267222	-	4940	protein_coding	solute carrier family 13 (sodium-dependent citrate transporter), member 5 [Source:MGI Symbol;Acc:MGI:3037150]	-
ENSMUSG00000020689	278.85	111.253	123.341	175.107	271.926	81.7864	96.4985	72.3555	74.8917	192.095	81.383	1.24509	4.36e-05	0.000335642	Itgb3	11	104608000	104670476	+	5901	protein_coding	integrin beta 3 [Source:MGI Symbol;Acc:MGI:96612]	-
ENSMUSG00000005718	17.1307	17.306	12.1604	8.63204	29.3974	51.6128	38.5994	46.1843	56.1688	16.9253	48.1413	-1.4827	4.36e-05	0.000335773	Tfap4	16	4544661	4559854	-	2541	protein_coding	transcription factor AP4 [Source:MGI Symbol;Acc:MGI:103239]	bHLH
ENSMUSG00000050440	1000.24	60.5708	31.2696	521.622	351.719	3516.02	6981.08	3970.31	4709.54	393.085	4794.24	-3.60762	4.41e-05	0.00033936	Hamp	7	30942368	30944032	-	410	protein_coding	hepcidin antimicrobial peptide [Source:MGI Symbol;Acc:MGI:1933533]	-
ENSMUSG00000037798	10735.2	21693	40007.8	30250.4	24157.3	44495.8	62582.7	68973.2	66891.3	25368.7	60735.8	-1.25955	4.66e-05	0.000357214	Mat1a	14	41105035	41124412	+	3468	protein_coding	methionine adenosyltransferase I, alpha [Source:MGI Symbol;Acc:MGI:88017]	-
ENSMUSG00000026208	54.2472	22.2505	15.6348	18.4972	30.4473	73.8459	92.6385	63.1186	85.6934	28.2154	78.8241	-1.45062	4.67e-05	0.000357913	Des	1	75360329	75368579	+	3754	protein_coding	desmin [Source:MGI Symbol;Acc:MGI:94885]	-
ENSMUSG00000028072	13.3239	23.4867	26.058	35.7613	8.39926	0	3.08795	2.30922	7.20113	21.4058	3.14957	2.73526	4.68e-05	0.000358593	Ntrk1	3	87778244	87795162	-	2588	protein_coding	neurotrophic tyrosine kinase, receptor, type 1 [Source:MGI Symbol;Acc:MGI:97383]	-
ENSMUSG00000000552	150.37	93.9466	33.0068	81.3878	139.638	240.595	251.668	231.691	308.928	99.6697	258.221	-1.36101	4.72e-05	0.000361615	Zfp385a	15	103313895	103340093	-	2515	protein_coding	zinc finger protein 385A [Source:MGI Symbol;Acc:MGI:1352495]	-
ENSMUSG00000038508	72.3297	154.517	71.2253	75.222	198.433	32.5557	49.4072	47.7238	37.4459	114.345	41.7832	1.45646	4.88e-05	0.000372993	Gdf15	8	70629393	70632456	-	1852	protein_coding	growth differentiation factor 15 [Source:MGI Symbol;Acc:MGI:1346047]	-
ENSMUSG00000039824	3.80682	0	5.21161	2.4663	1.04991	16.6749	13.1238	11.5461	25.204	2.50693	16.6372	-2.79038	4.92e-05	0.000375785	Myl6b	10	128494157	128498685	-	1847	protein_coding	myosin, light polypeptide 6B [Source:MGI Symbol;Acc:MGI:1917789]	-
ENSMUSG00000030228	70.4262	132.267	182.406	140.579	93.4418	46.8485	50.1792	70.0463	43.2068	123.824	52.5702	1.22652	4.96e-05	0.000378518	Pik3c2g	6	139587221	139969284	+	12647	protein_coding	phosphatidylinositol-4-phosphate 3-kinase catalytic subunit type 2 gamma [Source:MGI Symbol;Acc:MGI:1203730]	-
ENSMUSG00000025815	145.611	297.91	328.331	504.358	282.425	609.031	694.789	919.838	648.102	311.727	717.94	-1.20546	4.96e-05	0.000378518	Dhtkd1	2	5896115	5942792	-	6333	protein_coding	dehydrogenase E1 and transketolase domain containing 1 [Source:MGI Symbol;Acc:MGI:2445096]	-
ENSMUSG00000110110	2.85512	8.65298	8.68601	2.4663	6.29945	0	0	0	0	5.79197	0	5.34459	5e-05	0.000381455	Gm30978	8	25415119	25429224	-	1066	lincRNA	predicted gene, 30978 [Source:MGI Symbol;Acc:MGI:5590137]	-
ENSMUSG00000068923	26.6478	13.5975	10.4232	22.1967	14.6987	51.6128	47.0912	48.4936	38.166	17.5128	46.3409	-1.37118	5.17e-05	0.000393327	Syt11	3	88744700	88775164	-	5205	protein_coding	synaptotagmin XI [Source:MGI Symbol;Acc:MGI:1859547]	-
ENSMUSG00000029009	64.716	59.3347	45.1673	32.0618	67.1941	91.3149	109.622	113.921	204.512	53.6948	129.843	-1.26647	5.29e-05	0.000401253	Mthfr	4	148039077	148059551	+	7315	protein_coding	methylenetetrahydrofolate reductase [Source:MGI Symbol;Acc:MGI:106639]	-
ENSMUSG00000034173	60.9092	32.1396	59.0649	53.0254	119.69	162.779	116.57	215.527	177.868	64.9657	168.186	-1.36614	5.38e-05	0.000407177	Zbed5	5	129895723	129903623	+	4976	protein_coding	zinc finger, BED type containing 5 [Source:MGI Symbol;Acc:MGI:1919220]	-
ENSMUSG00000103402	2.85512	4.94456	10.4232	9.86518	2.09982	0	0	0	0	6.03758	0	5.39258	5.38e-05	0.000407177	Gm37930	1	69770868	69772753	+	1886	TEC	predicted gene, 37930 [Source:MGI Symbol;Acc:MGI:5611158]	-
ENSMUSG00000016918	43.7785	93.9466	20.8464	9.86518	17.8484	3.17617	13.1238	2.30922	3.60056	37.257	5.55244	2.75047	5.5e-05	0.000414924	Sulf1	1	12692277	12861192	+	11294	protein_coding	sulfatase 1 [Source:MGI Symbol;Acc:MGI:2138563]	-
ENSMUSG00000042115	15.2273	12.3614	26.058	16.0309	23.098	36.526	53.2671	37.7172	82.0929	18.5551	52.4008	-1.51572	5.51e-05	0.000416056	Klhdc8a	1	132298626	132307357	+	4269	protein_coding	kelch domain containing 8A [Source:MGI Symbol;Acc:MGI:2442630]	-
ENSMUSG00000018411	24.7444	8.65298	12.1604	16.0309	17.8484	39.7021	50.1792	46.1843	37.4459	15.8874	43.3779	-1.41682	5.53e-05	0.000417203	Mapt	11	104231390	104332090	+	7531	protein_coding	microtubule-associated protein tau [Source:MGI Symbol;Acc:MGI:97180]	-
ENSMUSG00000042638	3.80682	9.88912	3.4744	0	5.24954	27.7915	23.9316	22.3224	15.1224	4.48398	22.292	-2.30256	5.59e-05	0.000420582	Gucy2c	6	136697284	136781765	-	3959	protein_coding	guanylate cyclase 2c [Source:MGI Symbol;Acc:MGI:106903]	-
ENSMUSG00000026614	105.639	305.326	404.768	151.677	325.471	669.378	656.19	581.153	703.55	258.577	652.568	-1.3393	5.62e-05	0.000422451	Slc30a10	1	185454848	185468762	+	5836	protein_coding	solute carrier family 30, member 10 [Source:MGI Symbol;Acc:MGI:2685058]	-
ENSMUSG00000109089	48.537	48.2094	48.6417	112.216	26.2477	108.784	134.326	177.81	210.273	56.7705	157.798	-1.47774	5.67e-05	0.000425553	4833411C07Rik	8	10899922	10903893	+	2257	processed_transcript	RIKEN cDNA 4833411C07 gene [Source:MGI Symbol;Acc:MGI:1918874]	-
ENSMUSG00000005089	59.0058	318.924	394.345	1055.57	339.12	3181.73	2594.65	2513.2	1981.03	433.394	2567.65	-2.56706	5.69e-05	0.000426645	Slc1a2	2	102658659	102790784	+	13133	protein_coding	solute carrier family 1 (glial high affinity glutamate transporter), member 2 [Source:MGI Symbol;Acc:MGI:101931]	-
ENSMUSG00000023892	39.0199	97.655	111.181	115.916	61.9446	30.9677	28.5635	40.0264	31.685	85.1433	32.8107	1.36543	5.69e-05	0.000426731	Zfp51	17	21450374	21465587	+	2574	protein_coding	zinc finger protein 51 [Source:MGI Symbol;Acc:MGI:99198]	zf-C2H2
ENSMUSG00000034936	85.6535	22.2505	67.7509	66.59	45.146	408.138	270.968	95.4476	82.0929	57.4782	214.162	-1.8969	5.7e-05	0.000426992	Arl4d	11	101665541	101667832	+	1382	protein_coding	ADP-ribosylation factor-like 4D [Source:MGI Symbol;Acc:MGI:1933155]	-
ENSMUSG00000086771	0	1.23614	8.68601	4.93259	1.04991	14.2928	10.0358	37.7172	30.9649	3.18093	23.2527	-3.01976	5.7e-05	0.000427012	1700080G11Rik	4	127531622	127532885	+	436	lincRNA	RIKEN cDNA 1700080G11 gene [Source:MGI Symbol;Acc:MGI:1920738]	-
ENSMUSG00000056749	71.3779	54.3901	78.1741	25.8961	74.5435	223.92	216.929	93.9082	120.259	60.8764	163.754	-1.4286	5.7e-05	0.000427071	Nfil3	13	52967209	52981073	-	2026	protein_coding	nuclear factor, interleukin 3, regulated [Source:MGI Symbol;Acc:MGI:109495]	TF_bZIP
ENSMUSG00000112774	14.2756	27.1951	26.058	33.295	22.0481	36.526	65.619	96.9871	65.5303	24.5744	66.1656	-1.4424	5.73e-05	0.000428584	Gm36041	10	122386892	122435033	+	2245	lincRNA	predicted gene, 36041 [Source:MGI Symbol;Acc:MGI:5595200]	-
ENSMUSG00000033543	302.642	411.634	1012.79	739.889	467.209	248.535	252.44	243.238	241.958	586.833	246.543	1.24855	5.84e-05	0.000436054	Gtf2a2	9	70012550	70022866	+	4047	protein_coding	general transcription factor II A, 2 [Source:MGI Symbol;Acc:MGI:1933289]	-
ENSMUSG00000047617	72.3297	14.8337	39.9556	19.7304	51.4455	189.776	157.485	88.52	87.1337	39.659	130.729	-1.71022	5.85e-05	0.000436449	Paxx	2	25455141	25461094	-	2066	protein_coding	non-homologous end joining factor [Source:MGI Symbol;Acc:MGI:2442831]	-
ENSMUSG00000058620	29.5029	14.8337	5.21161	16.0309	18.8983	30.9677	72.5668	73.1252	47.5275	16.8955	56.0468	-1.68885	5.89e-05	0.000438845	Adra2b	2	127363208	127367221	+	4014	protein_coding	adrenergic receptor, alpha 2b [Source:MGI Symbol;Acc:MGI:87935]	-
ENSMUSG00000110639	16.179	2.47228	38.2184	14.7978	23.098	0.794042	0.771988	5.38817	1.44023	18.9531	2.09861	3.15972	5.92e-05	0.000440609	Gm6831	8	104755779	104764069	+	1801	transcribed_unprocessed_pseudogene	predicted gene 6831 [Source:MGI Symbol;Acc:MGI:3645552]	-
ENSMUSG00000052435	19.9858	12.3614	19.1092	11.0983	16.7985	92.1089	34.7394	53.112	27.3643	15.8707	51.8312	-1.70564	5.92e-05	0.00044073	Cebpe	14	54710360	54712174	-	1241	protein_coding	CCAAT/enhancer binding protein (C/EBP), epsilon [Source:MGI Symbol;Acc:MGI:103572]	C/EBP
ENSMUSG00000004127	74.2331	126.086	192.829	72.7557	97.6414	35.7319	40.1434	40.0264	61.9297	112.709	44.4579	1.32978	5.99e-05	0.000445036	Trmt10a	3	138143448	138159821	+	7976	protein_coding	tRNA methyltransferase 10A [Source:MGI Symbol;Acc:MGI:1920421]	-
ENSMUSG00000069919	9396.19	1935.79	2565.85	1261.51	3974.95	977.466	543.479	695.074	841.092	3826.86	764.278	2.32411	6.1e-05	0.000452281	Hba-a1	11	32283511	32284465	+	812	protein_coding	hemoglobin alpha, adult chain 1 [Source:MGI Symbol;Acc:MGI:96015]	-
ENSMUSG00000072568	608.14	1079.15	585.437	644.936	959.616	106.402	209.981	249.395	531.443	775.456	274.305	1.49898	6.21e-05	0.000459554	Fam84b	15	60818994	60853778	-	5926	protein_coding	family with sequence similarity 84, member B [Source:MGI Symbol;Acc:MGI:3026924]	-
ENSMUSG00000059970	18.0824	3.70842	6.94881	4.93259	9.44917	41.2902	29.3355	23.8619	36.7258	8.62428	32.8034	-1.8802	6.31e-05	0.000466619	Hspa2	12	76404176	76406938	+	2644	protein_coding	heat shock protein 2 [Source:MGI Symbol;Acc:MGI:96243]	-
ENSMUSG00000035165	63.7643	45.7372	50.3789	6.16574	26.2477	7.14638	13.1238	7.69739	3.60056	38.4588	7.89203	2.28758	6.37e-05	0.000470195	Kcne3	7	100176502	100184869	+	1779	protein_coding	potassium voltage-gated channel, Isk-related subfamily, gene 3 [Source:MGI Symbol;Acc:MGI:1891124]	-
ENSMUSG00000084808	16.179	17.306	6.94881	25.8961	14.6987	42.8783	36.2834	44.6449	48.2476	16.2057	43.0135	-1.38487	6.51e-05	0.000478668	9430091E24Rik	8	111128886	111145480	-	1211	processed_transcript	RIKEN cDNA 9430091E24 gene [Source:MGI Symbol;Acc:MGI:1924618]	-
ENSMUSG00000041954	38.0682	12.3614	24.3208	25.8961	32.5471	5.5583	7.71988	10.7763	7.20113	26.6387	7.81391	1.78114	6.52e-05	0.000479234	Tnfrsf18	4	156026164	156028895	+	1524	protein_coding	tumor necrosis factor receptor superfamily, member 18 [Source:MGI Symbol;Acc:MGI:894675]	-
ENSMUSG00000031785	230.313	186.657	55.5905	286.09	180.584	50.8187	79.5147	77.7436	67.6906	187.847	68.9419	1.45039	6.56e-05	0.000482366	Adgrg1	8	94974751	95014217	+	5421	protein_coding	adhesion G protein-coupled receptor G1 [Source:MGI Symbol;Acc:MGI:1340051]	-
ENSMUSG00000085439	0	0	0	0	0	7.14638	4.63193	4.61843	10.8017	0	6.79961	-4.9293	6.82e-05	0.000499875	Rapgef4os1	2	72097603	72148796	-	638	antisense	Rap guanine nucleotide exchange factor (GEF) 4, opposite strand 1 [Source:MGI Symbol;Acc:MGI:3649714]	-
ENSMUSG00000116508	43.7785	33.3758	17.372	13.5646	24.1479	111.96	60.215	58.5002	67.6906	26.4478	74.5915	-1.47382	6.9e-05	0.00050396	Gm49463	15	83172350	83174808	+	2459	antisense	predicted gene, 49463 [Source:MGI Symbol;Acc:MGI:6155122]	-
ENSMUSG00000000301	1368.55	1608.22	3087.01	1103.67	941.767	3230.16	4299.97	3540.03	4144.97	1621.84	3803.78	-1.23081	6.9e-05	0.00050396	Pemt	11	59970614	60046489	-	2104	protein_coding	phosphatidylethanolamine N-methyltransferase [Source:MGI Symbol;Acc:MGI:104535]	-
ENSMUSG00000030034	120.867	38.3203	27.7952	53.0254	88.1923	223.126	177.557	162.415	160.585	65.64	180.921	-1.44557	6.97e-05	0.000509092	Ino80b	6	83121765	83125431	-	1594	protein_coding	INO80 complex subunit B [Source:MGI Symbol;Acc:MGI:1917270]	-
ENSMUSG00000087613	0	1.23614	3.4744	0	0	5.5583	16.9837	12.3158	15.8425	0.942109	12.6751	-4.09098	7.09e-05	0.000516895	Gm13855	6	34179232	34186392	+	744	lincRNA	predicted gene 13855 [Source:MGI Symbol;Acc:MGI:3652198]	-
[truncated: 728 more rows]
