# Supplementary material for: Novel Potential Markers of Metabolic Dysfunction–Associated Steatohepatitis Prone to Hepatocellular Carcinoma
Source: Can J Gastroenterol Hepatol. 2026 May 26;2026:7390933. doi: 10.1155/cjgh/7390933 (PMC13203792; doi:10.1155/cjgh/7390933)
Supplement: Supplementary file 1 — Supporting Information Supporting table 1. The primer sequences for mRNA detection in RT‐qPCR analysis. This supporting information provided the primer sequences used for amplification of target genes, which are essential for mRNA detection in RT‐qPCR analysis. Supporting table 2. The quality control of RNASeq. This supporting information provided quality control information for the RNA‐Seq data, ensuring the reliability and scientific validity of the sequencing results. Supporting table 3. The information of DEGs and the inserted human HRAS gene of RNASeq. This supporting information provided information for DEGs and the inserted human HRAS gene of RNA‐Seq data, ensuring the reliability and scientific validity of the sequencing results. This supporting information provides essential data that support the results shown in Figure 4A–B. Supporting table 4. The information of KEGG and GO analysis of RNASeq. This supporting information provided information for KEGG and GO analysis of RNA‐Seq data, ensuring the reliability and scientific validity of the sequencing results. This supporting information provides essential data that support the results shown in Figure 4C–4F. [file CJGH-2026-7390933-s001.zip › supplyment table 4.xls]

## Sheet: KEGG
KEGGID	Description	GeneRatio	BgRatio	pvalue	padj	geneID	geneName	keggID	Count	Up	Up_Gene_names	Down	Down_Gene_names
mmu00830	Retinol metabolism	24/398	79/6099	7.27E-11	2.03E-08	ENSMUSG00000066441/ENSMUSG00000069456/ENSMUSG00000056666/ENSMUSG00000025350/ENSMUSG00000024747/ENSMUSG00000031845/ENSMUSG00000063929/ENSMUSG00000025197/ENSMUSG00000037797/ENSMUSG00000053279/ENSMUSG00000028715/ENSMUSG00000066072/ENSMUSG00000003053/ENSMUSG00000064294/ENSMUSG00000054827/ENSMUSG00000029630/ENSMUSG00000032310/ENSMUSG00000067225/ENSMUSG00000025002/ENSMUSG00000030483/ENSMUSG00000024987/…	Rdh11/Rdh16/Retsat/Rdh5/Aldh1a7/Bco1/Cyp4a32/Cyp2c23/Adh4/Aldh1a1/Cyp4a14/Cyp4a10/Cyp2c29/Aox3/Cyp2c50/Cyp3a25/Cyp1a2/Cyp2c54/Cyp2c55/Cyp2b10/Cyp26a1/Cyp2c37/Cyp26c1/Cyp2a4	mmu:17252/mmu:19683/mmu:67442/mmu:19682/mmu:26358/mmu:63857/mmu:100040843/mmu:226143/mmu:26876/mmu:11668/mmu:13119/mmu:13117/mmu:13095/mmu:71724/mmu:107141/mmu:56388/mmu:13077/mmu:404195/mmu:72082/mmu:13088/mmu:13082/mmu:13096/mmu:546726/mmu:13086	24	4	ENSMUSG00000066441/ENSMUSG00000025350/ENSMUSG00000031845/ENSMUSG00000074254	20	ENSMUSG00000069456/ENSMUSG00000056666/ENSMUSG00000024747/ENSMUSG00000063929/ENSMUSG00000025197/ENSMUSG00000037797/ENSMUSG00000053279/ENSMUSG00000028715/ENSMUSG00000066072/ENSMUSG00000003053/ENSMUSG00000064294/ENSMUSG00000054827/ENSMUSG00000029630/ENSMUSG00000032310/ENSMUSG00000067225/ENSMUSG00000025002/ENSMUSG00000030483/ENSMUSG00000024987/ENSMUSG00000042248/ENSMUSG00000062432
mmu03320	PPAR signaling pathway	21/398	76/6099	7.83E-09	1.09E-06	ENSMUSG00000026170/ENSMUSG00000032418/ENSMUSG00000027875/ENSMUSG00000015568/ENSMUSG00000063929/ENSMUSG00000050445/ENSMUSG00000010651/ENSMUSG00000031278/ENSMUSG00000028715/ENSMUSG00000020777/ENSMUSG00000066072/ENSMUSG00000011305/ENSMUSG00000022853/ENSMUSG00000025203/ENSMUSG00000054422/ENSMUSG00000032079/ENSMUSG00000002289/ENSMUSG00000037071/ENSMUSG00000002831/ENSMUSG00000028240/ENSMUSG00000030162	Cyp27a1/Me1/Hmgcs2/Lpl/Cyp4a32/Cyp8b1/Acaa1b/Acsl4/Cyp4a14/Acox1/Cyp4a10/Plin5/Ehhadh/Scd2/Fabp1/Apoa5/Angptl4/Scd1/Plin4/Cyp7a1/Olr1	mmu:104086/mmu:17436/mmu:15360/mmu:16956/mmu:100040843/mmu:13124/mmu:235674/mmu:50790/mmu:13119/mmu:11430/mmu:13117/mmu:66968/mmu:74147/mmu:20250/mmu:14080/mmu:66113/mmu:57875/mmu:20249/mmu:57435/mmu:13122/mmu:108078	21	4	ENSMUSG00000015568/ENSMUSG00000031278/ENSMUSG00000025203/ENSMUSG00000030162	17	ENSMUSG00000026170/ENSMUSG00000032418/ENSMUSG00000027875/ENSMUSG00000063929/ENSMUSG00000050445/ENSMUSG00000010651/ENSMUSG00000028715/ENSMUSG00000020777/ENSMUSG00000066072/ENSMUSG00000011305/ENSMUSG00000022853/ENSMUSG00000054422/ENSMUSG00000032079/ENSMUSG00000002289/ENSMUSG00000037071/ENSMUSG00000002831/ENSMUSG00000028240
mmu00590	Arachidonic acid metabolism	19/398	70/6099	5.65E-08	5.25E-06	ENSMUSG00000025701/ENSMUSG00000052520/ENSMUSG00000063929/ENSMUSG00000024292/ENSMUSG00000063856/ENSMUSG00000022040/ENSMUSG00000025197/ENSMUSG00000028751/ENSMUSG00000028715/ENSMUSG00000066072/ENSMUSG00000003053/ENSMUSG00000022947/ENSMUSG00000025479/ENSMUSG00000054827/ENSMUSG00000067225/ENSMUSG00000025002/ENSMUSG00000015090/ENSMUSG00000030483/ENSMUSG00000042248	Alox5/Cyp2j5/Cyp4a32/Cyp4f14/Gpx1/Ephx2/Cyp2c23/Pla2g2e/Cyp4a14/Cyp4a10/Cyp2c29/Cbr3/Cyp2e1/Cyp2c50/Cyp2c54/Cyp2c55/Ptgds/Cyp2b10/Cyp2c37	mmu:11689/mmu:13109/mmu:100040843/mmu:64385/mmu:14775/mmu:13850/mmu:226143/mmu:26970/mmu:13119/mmu:13117/mmu:13095/mmu:109857/mmu:13106/mmu:107141/mmu:404195/mmu:72082/mmu:19215/mmu:13088/mmu:13096	19	3	ENSMUSG00000025701/ENSMUSG00000028751/ENSMUSG00000022947	16	ENSMUSG00000052520/ENSMUSG00000063929/ENSMUSG00000024292/ENSMUSG00000063856/ENSMUSG00000022040/ENSMUSG00000025197/ENSMUSG00000028715/ENSMUSG00000066072/ENSMUSG00000003053/ENSMUSG00000025479/ENSMUSG00000054827/ENSMUSG00000067225/ENSMUSG00000025002/ENSMUSG00000015090/ENSMUSG00000030483/ENSMUSG00000042248
mmu00140	Steroid hormone biosynthesis	17/398	79/6099	9.37E-06	0.00060295	ENSMUSG00000021214/ENSMUSG00000025197/ENSMUSG00000021594/ENSMUSG00000003053/ENSMUSG00000025479/ENSMUSG00000054827/ENSMUSG00000029630/ENSMUSG00000032310/ENSMUSG00000029272/ENSMUSG00000038541/ENSMUSG00000067225/ENSMUSG00000025002/ENSMUSG00000030483/ENSMUSG00000028240/ENSMUSG00000042248/ENSMUSG00000068085/ENSMUSG00000003271	Akr1c18/Cyp2c23/Srd5a1/Cyp2c29/Cyp2e1/Cyp2c50/Cyp3a25/Cyp1a2/Sult1e1/Srd5a2/Cyp2c54/Cyp2c55/Cyp2b10/Cyp7a1/Cyp2c37/Cyp2d11/Sult2b1	mmu:105349/mmu:226143/mmu:78925/mmu:13095/mmu:13106/mmu:107141/mmu:56388/mmu:13077/mmu:20860/mmu:94224/mmu:404195/mmu:72082/mmu:13088/mmu:13122/mmu:13096/mmu:545123/mmu:54200	17	4	ENSMUSG00000021214/ENSMUSG00000029272/ENSMUSG00000038541/ENSMUSG00000003271	13	ENSMUSG00000025197/ENSMUSG00000021594/ENSMUSG00000003053/ENSMUSG00000025479/ENSMUSG00000054827/ENSMUSG00000029630/ENSMUSG00000032310/ENSMUSG00000067225/ENSMUSG00000025002/ENSMUSG00000030483/ENSMUSG00000028240/ENSMUSG00000042248/ENSMUSG00000068085
mmu00591	Linoleic acid metabolism	11/398	36/6099	1.08E-05	0.00060295	ENSMUSG00000052520/ENSMUSG00000025197/ENSMUSG00000028751/ENSMUSG00000003053/ENSMUSG00000025479/ENSMUSG00000054827/ENSMUSG00000029630/ENSMUSG00000032310/ENSMUSG00000067225/ENSMUSG00000025002/ENSMUSG00000042248	Cyp2j5/Cyp2c23/Pla2g2e/Cyp2c29/Cyp2e1/Cyp2c50/Cyp3a25/Cyp1a2/Cyp2c54/Cyp2c55/Cyp2c37	mmu:13109/mmu:226143/mmu:26970/mmu:13095/mmu:13106/mmu:107141/mmu:56388/mmu:13077/mmu:404195/mmu:72082/mmu:13096	11	1	ENSMUSG00000028751	10	ENSMUSG00000052520/ENSMUSG00000025197/ENSMUSG00000003053/ENSMUSG00000025479/ENSMUSG00000054827/ENSMUSG00000029630/ENSMUSG00000032310/ENSMUSG00000067225/ENSMUSG00000025002/ENSMUSG00000042248
mmu05204	Chemical carcinogenesis	16/398	85/6099	9.70E-05	0.00450952	ENSMUSG00000025197/ENSMUSG00000037797/ENSMUSG00000040562/ENSMUSG00000057933/ENSMUSG00000003053/ENSMUSG00000008540/ENSMUSG00000025479/ENSMUSG00000054827/ENSMUSG00000029630/ENSMUSG00000032310/ENSMUSG00000074183/ENSMUSG00000067225/ENSMUSG00000025002/ENSMUSG00000030483/ENSMUSG00000042248/ENSMUSG00000038155	Cyp2c23/Adh4/Gstm2/Gsta2/Cyp2c29/Mgst1/Cyp2e1/Cyp2c50/Cyp3a25/Cyp1a2/Gsta1/Cyp2c54/Cyp2c55/Cyp2b10/Cyp2c37/Gstp2	mmu:226143/mmu:26876/mmu:14863/mmu:14858/mmu:13095/mmu:56615/mmu:13106/mmu:107141/mmu:56388/mmu:13077/mmu:14857/mmu:404195/mmu:72082/mmu:13088/mmu:13096/mmu:14869	16	2	ENSMUSG00000074183/ENSMUSG00000038155	14	ENSMUSG00000025197/ENSMUSG00000037797/ENSMUSG00000040562/ENSMUSG00000057933/ENSMUSG00000003053/ENSMUSG00000008540/ENSMUSG00000025479/ENSMUSG00000054827/ENSMUSG00000029630/ENSMUSG00000032310/ENSMUSG00000067225/ENSMUSG00000025002/ENSMUSG00000030483/ENSMUSG00000042248
mmu01040	Biosynthesis of unsaturated fatty acids	8/398	28/6099	0.000298557	0.0118996	ENSMUSG00000072949/ENSMUSG00000010651/ENSMUSG00000020777/ENSMUSG00000039653/ENSMUSG00000025203/ENSMUSG00000021226/ENSMUSG00000037071/ENSMUSG00000021228	Acot1/Acaa1b/Acox1/Baat/Scd2/Acot2/Scd1/Acot3	mmu:26897/mmu:235674/mmu:11430/mmu:12012/mmu:20250/mmu:171210/mmu:20249/mmu:171281	8	1	ENSMUSG00000025203	7	ENSMUSG00000072949/ENSMUSG00000010651/ENSMUSG00000020777/ENSMUSG00000039653/ENSMUSG00000021226/ENSMUSG00000037071/ENSMUSG00000021228
mmu04060	Cytokine-cytokine receptor interaction	28/398	219/6099	0.00041781	0.0145711	ENSMUSG00000026981/ENSMUSG00000023915/ENSMUSG00000020009/ENSMUSG00000032440/ENSMUSG00000047492/ENSMUSG00000023905/ENSMUSG00000021943/ENSMUSG00000023078/ENSMUSG00000089669/ENSMUSG00000029380/ENSMUSG00000066513/ENSMUSG00000022074/ENSMUSG00000060548/ENSMUSG00000019122/ENSMUSG00000037035/ENSMUSG00000024810/ENSMUSG00000027859/ENSMUSG00000008999/ENSMUSG00000045382/ENSMUSG00000060188/ENSMUSG00000029372/…	Il1rn/Tnfrsf21/Ifngr1/Tgfbr2/Inhbe/Tnfrsf12a/Gdf10/Cxcl13/Tnfsf13/Cxcl1/Klk1b4/Tnfrsf10b/Tnfrsf19/Ccl9/Inhbb/Il33/Ngf/Bmp7/Cxcr4/Cxcl17/Ppbp/Tgfb2/Ifnlr1/Epo/Eda/Lif/Cxcr3/Ccl28	mmu:16181/mmu:94185/mmu:15979/mmu:21813/mmu:16326/mmu:27279/mmu:14560/mmu:55985/mmu:69583/mmu:14825/mmu:18048/mmu:21933/mmu:29820/mmu:20308/mmu:16324/mmu:77125/mmu:18049/mmu:12162/mmu:12767/mmu:232983/mmu:57349/mmu:21808/mmu:242700/mmu:13856/mmu:13607/mmu:16878/mmu:12766/mmu:56838	28	22	ENSMUSG00000026981/ENSMUSG00000023915/ENSMUSG00000020009/ENSMUSG00000032440/ENSMUSG00000023905/ENSMUSG00000023078/ENSMUSG00000089669/ENSMUSG00000029380/ENSMUSG00000066513/ENSMUSG00000022074/ENSMUSG00000019122/ENSMUSG00000037035/ENSMUSG00000024810/ENSMUSG00000027859/ENSMUSG00000008999/ENSMUSG00000045382/ENSMUSG00000060188/ENSMUSG00000029372/ENSMUSG00000039239/ENSMUSG00000062157/ENSMUSG00000029711/…	6	ENSMUSG00000047492/ENSMUSG00000021943/ENSMUSG00000060548/ENSMUSG00000059327/ENSMUSG00000050232/ENSMUSG00000074715
mmu00480	Glutathione metabolism	11/398	61/6099	0.00171145	0.0483602	ENSMUSG00000022562/ENSMUSG00000063856/ENSMUSG00000040471/ENSMUSG00000040562/ENSMUSG00000057933/ENSMUSG00000008540/ENSMUSG00000033634/ENSMUSG00000074183/ENSMUSG00000027313/ENSMUSG00000038155/ENSMUSG00000030004	Oplah/Gpx1/Ggt6/Gstm2/Gsta2/Mgst1/Nat8f2/Gsta1/Chac1/Gstp2/Nat8	mmu:75475/mmu:14775/mmu:71522/mmu:14863/mmu:14858/mmu:56615/mmu:93673/mmu:14857/mmu:69065/mmu:14869/mmu:68396	11	2	ENSMUSG00000074183/ENSMUSG00000038155	9	ENSMUSG00000022562/ENSMUSG00000063856/ENSMUSG00000040471/ENSMUSG00000040562/ENSMUSG00000057933/ENSMUSG00000008540/ENSMUSG00000033634/ENSMUSG00000027313/ENSMUSG00000030004
mmu04750	Inflammatory mediator regulation of TRP channels	16/398	109/6099	0.00173334	0.0483602	ENSMUSG00000052520/ENSMUSG00000063929/ENSMUSG00000025197/ENSMUSG00000021678/ENSMUSG00000028715/ENSMUSG00000066072/ENSMUSG00000003053/ENSMUSG00000066513/ENSMUSG00000054827/ENSMUSG00000027859/ENSMUSG00000020431/ENSMUSG00000067225/ENSMUSG00000025002/ENSMUSG00000028072/ENSMUSG00000042248/ENSMUSG00000021536	Cyp2j5/Cyp4a32/Cyp2c23/F2rl1/Cyp4a14/Cyp4a10/Cyp2c29/Klk1b4/Cyp2c50/Ngf/Adcy1/Cyp2c54/Cyp2c55/Ntrk1/Cyp2c37/Adcy2	mmu:13109/mmu:100040843/mmu:226143/mmu:14063/mmu:13119/mmu:13117/mmu:13095/mmu:18048/mmu:107141/mmu:18049/mmu:432530/mmu:404195/mmu:72082/mmu:18211/mmu:13096/mmu:210044	16	6	ENSMUSG00000021678/ENSMUSG00000066513/ENSMUSG00000027859/ENSMUSG00000020431/ENSMUSG00000028072/ENSMUSG00000021536	10	ENSMUSG00000052520/ENSMUSG00000063929/ENSMUSG00000025197/ENSMUSG00000028715/ENSMUSG00000066072/ENSMUSG00000003053/ENSMUSG00000054827/ENSMUSG00000067225/ENSMUSG00000025002/ENSMUSG00000042248

## Sheet: GO
Category	GOID	Description	GeneRatio	BgRatio	pvalue	padj	geneID	geneName	Count	Up	Up_Gene_names	Down	Down_Gene_names
BP	GO:0006631	fatty acid metabolic process	60/856	352/15560	3.11E-15	1.40E-11	ENSMUSG00000052974/ENSMUSG00000032207/ENSMUSG00000033174/ENSMUSG00000025701/ENSMUSG00000030659/ENSMUSG00000015568/ENSMUSG00000033533/ENSMUSG00000021214/ENSMUSG00000024292/ENSMUSG00000072949/ENSMUSG00000010651/ENSMUSG00000022040/ENSMUSG00000027809/ENSMUSG00000025197/ENSMUSG00000042010/ENSMUSG00000037622/ENSMUSG00000027605/ENSMUSG00000031278/ENSMUSG00000020777/ENSMUSG00000066072/ENSMUSG00000003623/…	Cyp2f2/Lipc/Mgll/Alox5/Nucb2/Lpl/Acsm1/Akr1c18/Cyp4f14/Acot1/Acaa1b/Ephx2/Etfdh/Cyp2c23/Acacb/Wdtc1/Acss2/Acsl4/Acox1/Cyp4a10/Crot/Cyp2c29/Abhd5/Mgst1/Ces1f/Plin5/Baat/Pdk2/Ehhadh/Cyp2e1/Cyp2c50/Snca/Elovl7/Acsm5/Rgn/Acsm2/Cyp2g1/Scd2/Fabp1/Hacl1/Pdk3/Acot2/Apoa5/Cyp2c54/Crat/Cyp2c55/Abcd2/Fads3/Scd1/Apoa4/Ptgds/Cyp2b10/Acot3/Cyp2c37/Cyp2d11/Cyp2c69/Cyp2a4/Eci3/Pdpn/Cyp2a22	60	14	ENSMUSG00000025701/ENSMUSG00000030659/ENSMUSG00000015568/ENSMUSG00000021214/ENSMUSG00000031278/ENSMUSG00000032540/ENSMUSG00000025889/ENSMUSG00000021696/ENSMUSG00000025203/ENSMUSG00000035232/ENSMUSG00000055782/ENSMUSG00000032080/ENSMUSG00000074254/ENSMUSG00000028583	46	ENSMUSG00000052974/ENSMUSG00000032207/ENSMUSG00000033174/ENSMUSG00000033533/ENSMUSG00000024292/ENSMUSG00000072949/ENSMUSG00000010651/ENSMUSG00000022040/ENSMUSG00000027809/ENSMUSG00000025197/ENSMUSG00000042010/ENSMUSG00000037622/ENSMUSG00000027605/ENSMUSG00000020777/ENSMUSG00000066072/ENSMUSG00000003623/ENSMUSG00000003053/ENSMUSG00000008540/ENSMUSG00000031725/ENSMUSG00000011305/ENSMUSG00000039653/…
BP	GO:0033559	unsaturated fatty acid metabolic process	25/856	93/15560	1.93E-11	4.34E-08	ENSMUSG00000052974/ENSMUSG00000033174/ENSMUSG00000025701/ENSMUSG00000021214/ENSMUSG00000024292/ENSMUSG00000022040/ENSMUSG00000025197/ENSMUSG00000020777/ENSMUSG00000003053/ENSMUSG00000008540/ENSMUSG00000025479/ENSMUSG00000054827/ENSMUSG00000049685/ENSMUSG00000025203/ENSMUSG00000067225/ENSMUSG00000025002/ENSMUSG00000037071/ENSMUSG00000015090/ENSMUSG00000030483/ENSMUSG00000042248/ENSMUSG00000068085/…	Cyp2f2/Mgll/Alox5/Akr1c18/Cyp4f14/Ephx2/Cyp2c23/Acox1/Cyp2c29/Mgst1/Cyp2e1/Cyp2c50/Cyp2g1/Scd2/Cyp2c54/Cyp2c55/Scd1/Ptgds/Cyp2b10/Cyp2c37/Cyp2d11/Cyp2c69/Cyp2a4/Pdpn/Cyp2a22	25	5	ENSMUSG00000025701/ENSMUSG00000021214/ENSMUSG00000025203/ENSMUSG00000074254/ENSMUSG00000028583	20	ENSMUSG00000052974/ENSMUSG00000033174/ENSMUSG00000024292/ENSMUSG00000022040/ENSMUSG00000025197/ENSMUSG00000020777/ENSMUSG00000003053/ENSMUSG00000008540/ENSMUSG00000025479/ENSMUSG00000054827/ENSMUSG00000049685/ENSMUSG00000067225/ENSMUSG00000025002/ENSMUSG00000037071/ENSMUSG00000015090/ENSMUSG00000030483/ENSMUSG00000042248/ENSMUSG00000068085/ENSMUSG00000092008/ENSMUSG00000091867
BP	GO:0042737	drug catabolic process	28/856	122/15560	7.37E-11	1.10E-07	ENSMUSG00000052974/ENSMUSG00000032607/ENSMUSG00000029445/ENSMUSG00000052520/ENSMUSG00000021214/ENSMUSG00000063856/ENSMUSG00000027187/ENSMUSG00000027333/ENSMUSG00000025197/ENSMUSG00000003053/ENSMUSG00000025479/ENSMUSG00000054827/ENSMUSG00000025889/ENSMUSG00000032310/ENSMUSG00000029272/ENSMUSG00000049685/ENSMUSG00000040809/ENSMUSG00000067225/ENSMUSG00000025002/ENSMUSG00000054659/ENSMUSG00000020681/…	Cyp2f2/Amt/Hpd/Cyp2j5/Akr1c18/Gpx1/Cat/Smox/Cyp2c23/Cyp2c29/Cyp2e1/Cyp2c50/Snca/Cyp1a2/Sult1e1/Cyp2g1/Chil3/Cyp2c54/Cyp2c55/Pm20d2/Ace/Apoa4/Cyp2b10/Cyp2c37/Cyp2d11/Cyp2c69/Cyp2a4/Cyp2a22	28	8	ENSMUSG00000021214/ENSMUSG00000027333/ENSMUSG00000025889/ENSMUSG00000029272/ENSMUSG00000040809/ENSMUSG00000020681/ENSMUSG00000032080/ENSMUSG00000074254	20	ENSMUSG00000052974/ENSMUSG00000032607/ENSMUSG00000029445/ENSMUSG00000052520/ENSMUSG00000063856/ENSMUSG00000027187/ENSMUSG00000025197/ENSMUSG00000003053/ENSMUSG00000025479/ENSMUSG00000054827/ENSMUSG00000032310/ENSMUSG00000049685/ENSMUSG00000067225/ENSMUSG00000025002/ENSMUSG00000054659/ENSMUSG00000030483/ENSMUSG00000042248/ENSMUSG00000068085/ENSMUSG00000092008/ENSMUSG00000091867
BP	GO:0019373	epoxygenase P450 pathway	13/856	27/15560	3.78E-10	4.24E-07	ENSMUSG00000052974/ENSMUSG00000025197/ENSMUSG00000003053/ENSMUSG00000025479/ENSMUSG00000054827/ENSMUSG00000049685/ENSMUSG00000067225/ENSMUSG00000025002/ENSMUSG00000030483/ENSMUSG00000042248/ENSMUSG00000092008/ENSMUSG00000074254/ENSMUSG00000091867	Cyp2f2/Cyp2c23/Cyp2c29/Cyp2e1/Cyp2c50/Cyp2g1/Cyp2c54/Cyp2c55/Cyp2b10/Cyp2c37/Cyp2c69/Cyp2a4/Cyp2a22	13	1	ENSMUSG00000074254	12	ENSMUSG00000052974/ENSMUSG00000025197/ENSMUSG00000003053/ENSMUSG00000025479/ENSMUSG00000054827/ENSMUSG00000049685/ENSMUSG00000067225/ENSMUSG00000025002/ENSMUSG00000030483/ENSMUSG00000042248/ENSMUSG00000092008/ENSMUSG00000091867
BP	GO:0042738	exogenous drug catabolic process	16/856	44/15560	5.97E-10	5.02E-07	ENSMUSG00000052974/ENSMUSG00000052520/ENSMUSG00000025197/ENSMUSG00000003053/ENSMUSG00000025479/ENSMUSG00000054827/ENSMUSG00000032310/ENSMUSG00000049685/ENSMUSG00000067225/ENSMUSG00000025002/ENSMUSG00000030483/ENSMUSG00000042248/ENSMUSG00000068085/ENSMUSG00000092008/ENSMUSG00000074254/ENSMUSG00000091867	Cyp2f2/Cyp2j5/Cyp2c23/Cyp2c29/Cyp2e1/Cyp2c50/Cyp1a2/Cyp2g1/Cyp2c54/Cyp2c55/Cyp2b10/Cyp2c37/Cyp2d11/Cyp2c69/Cyp2a4/Cyp2a22	16	1	ENSMUSG00000074254	15	ENSMUSG00000052974/ENSMUSG00000052520/ENSMUSG00000025197/ENSMUSG00000003053/ENSMUSG00000025479/ENSMUSG00000054827/ENSMUSG00000032310/ENSMUSG00000049685/ENSMUSG00000067225/ENSMUSG00000025002/ENSMUSG00000030483/ENSMUSG00000042248/ENSMUSG00000068085/ENSMUSG00000092008/ENSMUSG00000091867
BP	GO:0016042	lipid catabolic process	41/856	257/15560	6.71E-10	5.02E-07	ENSMUSG00000062181/ENSMUSG00000032207/ENSMUSG00000033174/ENSMUSG00000069922/ENSMUSG00000022425/ENSMUSG00000031886/ENSMUSG00000053846/ENSMUSG00000061959/ENSMUSG00000015568/ENSMUSG00000021214/ENSMUSG00000028885/ENSMUSG00000010651/ENSMUSG00000057074/ENSMUSG00000027809/ENSMUSG00000042010/ENSMUSG00000028751/ENSMUSG00000020777/ENSMUSG00000003623/ENSMUSG00000032540/ENSMUSG00000078964/ENSMUSG00000031725/…	Ces3b/Lipc/Mgll/Ces3a/Enpp2/Ces2e/Lipg/Ces1e/Lpl/Akr1c18/Smpdl3b/Acaa1b/Ces1g/Etfdh/Acacb/Pla2g2e/Acox1/Crot/Abhd5/Ces1b/Ces1f/Plin5/Ehhadh/Cyp1a2/Sult1e1/Srd5a2/Fabp1/Hacl1/Acot2/Apoa5/Abcd2/Plch1/Fgf21/Apoa4/Cyp7a1/Pnpla5/Cyp26a1/Cidea/Cyp26c1/Eci3/Liph	41	15	ENSMUSG00000022425/ENSMUSG00000031886/ENSMUSG00000015568/ENSMUSG00000021214/ENSMUSG00000028885/ENSMUSG00000028751/ENSMUSG00000032540/ENSMUSG00000029272/ENSMUSG00000038541/ENSMUSG00000055782/ENSMUSG00000036834/ENSMUSG00000032080/ENSMUSG00000018868/ENSMUSG00000024526/ENSMUSG00000044626	26	ENSMUSG00000062181/ENSMUSG00000032207/ENSMUSG00000033174/ENSMUSG00000069922/ENSMUSG00000053846/ENSMUSG00000061959/ENSMUSG00000010651/ENSMUSG00000057074/ENSMUSG00000027809/ENSMUSG00000042010/ENSMUSG00000020777/ENSMUSG00000003623/ENSMUSG00000078964/ENSMUSG00000031725/ENSMUSG00000011305/ENSMUSG00000022853/ENSMUSG00000032310/ENSMUSG00000054422/ENSMUSG00000021884/ENSMUSG00000021226/ENSMUSG00000032079/…
BP	GO:0006805	xenobiotic metabolic process	22/856	87/15560	1.12E-09	7.19E-07	ENSMUSG00000052974/ENSMUSG00000023044/ENSMUSG00000052520/ENSMUSG00000010651/ENSMUSG00000025197/ENSMUSG00000040562/ENSMUSG00000003053/ENSMUSG00000053398/ENSMUSG00000039653/ENSMUSG00000025479/ENSMUSG00000054827/ENSMUSG00000032310/ENSMUSG00000049685/ENSMUSG00000067225/ENSMUSG00000025002/ENSMUSG00000030483/ENSMUSG00000024987/ENSMUSG00000042248/ENSMUSG00000068085/ENSMUSG00000092008/ENSMUSG00000074254/…	Cyp2f2/Csad/Cyp2j5/Acaa1b/Cyp2c23/Gstm2/Cyp2c29/Phgdh/Baat/Cyp2e1/Cyp2c50/Cyp1a2/Cyp2g1/Cyp2c54/Cyp2c55/Cyp2b10/Cyp26a1/Cyp2c37/Cyp2d11/Cyp2c69/Cyp2a4/Cyp2a22	22	2	ENSMUSG00000053398/ENSMUSG00000074254	20	ENSMUSG00000052974/ENSMUSG00000023044/ENSMUSG00000052520/ENSMUSG00000010651/ENSMUSG00000025197/ENSMUSG00000040562/ENSMUSG00000003053/ENSMUSG00000039653/ENSMUSG00000025479/ENSMUSG00000054827/ENSMUSG00000032310/ENSMUSG00000049685/ENSMUSG00000067225/ENSMUSG00000025002/ENSMUSG00000030483/ENSMUSG00000024987/ENSMUSG00000042248/ENSMUSG00000068085/ENSMUSG00000092008/ENSMUSG00000091867
BP	GO:0019369	arachidonic acid metabolic process	17/856	53/15560	1.64E-09	9.21E-07	ENSMUSG00000052974/ENSMUSG00000033174/ENSMUSG00000025701/ENSMUSG00000024292/ENSMUSG00000025197/ENSMUSG00000003053/ENSMUSG00000025479/ENSMUSG00000054827/ENSMUSG00000049685/ENSMUSG00000067225/ENSMUSG00000025002/ENSMUSG00000030483/ENSMUSG00000042248/ENSMUSG00000068085/ENSMUSG00000092008/ENSMUSG00000074254/ENSMUSG00000091867	Cyp2f2/Mgll/Alox5/Cyp4f14/Cyp2c23/Cyp2c29/Cyp2e1/Cyp2c50/Cyp2g1/Cyp2c54/Cyp2c55/Cyp2b10/Cyp2c37/Cyp2d11/Cyp2c69/Cyp2a4/Cyp2a22	17	2	ENSMUSG00000025701/ENSMUSG00000074254	15	ENSMUSG00000052974/ENSMUSG00000033174/ENSMUSG00000024292/ENSMUSG00000025197/ENSMUSG00000003053/ENSMUSG00000025479/ENSMUSG00000054827/ENSMUSG00000049685/ENSMUSG00000067225/ENSMUSG00000025002/ENSMUSG00000030483/ENSMUSG00000042248/ENSMUSG00000068085/ENSMUSG00000092008/ENSMUSG00000091867
BP	GO:0001676	long-chain fatty acid metabolic process	21/856	86/15560	5.30E-09	2.64E-06	ENSMUSG00000052974/ENSMUSG00000033174/ENSMUSG00000025701/ENSMUSG00000024292/ENSMUSG00000072949/ENSMUSG00000022040/ENSMUSG00000025197/ENSMUSG00000003053/ENSMUSG00000025479/ENSMUSG00000054827/ENSMUSG00000049685/ENSMUSG00000021226/ENSMUSG00000067225/ENSMUSG00000025002/ENSMUSG00000030483/ENSMUSG00000021228/ENSMUSG00000042248/ENSMUSG00000068085/ENSMUSG00000092008/ENSMUSG00000074254/ENSMUSG00000091867	Cyp2f2/Mgll/Alox5/Cyp4f14/Acot1/Ephx2/Cyp2c23/Cyp2c29/Cyp2e1/Cyp2c50/Cyp2g1/Acot2/Cyp2c54/Cyp2c55/Cyp2b10/Acot3/Cyp2c37/Cyp2d11/Cyp2c69/Cyp2a4/Cyp2a22	21	2	ENSMUSG00000025701/ENSMUSG00000074254	19	ENSMUSG00000052974/ENSMUSG00000033174/ENSMUSG00000024292/ENSMUSG00000072949/ENSMUSG00000022040/ENSMUSG00000025197/ENSMUSG00000003053/ENSMUSG00000025479/ENSMUSG00000054827/ENSMUSG00000049685/ENSMUSG00000021226/ENSMUSG00000067225/ENSMUSG00000025002/ENSMUSG00000030483/ENSMUSG00000021228/ENSMUSG00000042248/ENSMUSG00000068085/ENSMUSG00000092008/ENSMUSG00000091867
BP	GO:0006690	icosanoid metabolic process	22/856	100/15560	1.83E-08	8.20E-06	ENSMUSG00000052974/ENSMUSG00000033174/ENSMUSG00000025701/ENSMUSG00000021214/ENSMUSG00000024292/ENSMUSG00000025197/ENSMUSG00000020777/ENSMUSG00000003053/ENSMUSG00000008540/ENSMUSG00000025479/ENSMUSG00000054827/ENSMUSG00000049685/ENSMUSG00000067225/ENSMUSG00000025002/ENSMUSG00000015090/ENSMUSG00000030483/ENSMUSG00000042248/ENSMUSG00000068085/ENSMUSG00000092008/ENSMUSG00000074254/ENSMUSG00000028583/…	Cyp2f2/Mgll/Alox5/Akr1c18/Cyp4f14/Cyp2c23/Acox1/Cyp2c29/Mgst1/Cyp2e1/Cyp2c50/Cyp2g1/Cyp2c54/Cyp2c55/Ptgds/Cyp2b10/Cyp2c37/Cyp2d11/Cyp2c69/Cyp2a4/Pdpn/Cyp2a22	22	4	ENSMUSG00000025701/ENSMUSG00000021214/ENSMUSG00000074254/ENSMUSG00000028583	18	ENSMUSG00000052974/ENSMUSG00000033174/ENSMUSG00000024292/ENSMUSG00000025197/ENSMUSG00000020777/ENSMUSG00000003053/ENSMUSG00000008540/ENSMUSG00000025479/ENSMUSG00000054827/ENSMUSG00000049685/ENSMUSG00000067225/ENSMUSG00000025002/ENSMUSG00000015090/ENSMUSG00000030483/ENSMUSG00000042248/ENSMUSG00000068085/ENSMUSG00000092008/ENSMUSG00000091867
BP	GO:0006638	neutral lipid metabolic process	23/856	112/15560	3.46E-08	1.41E-05	ENSMUSG00000032207/ENSMUSG00000033174/ENSMUSG00000015568/ENSMUSG00000063856/ENSMUSG00000027187/ENSMUSG00000072115/ENSMUSG00000057074/ENSMUSG00000031278/ENSMUSG00000032540/ENSMUSG00000011305/ENSMUSG00000025479/ENSMUSG00000025889/ENSMUSG00000020334/ENSMUSG00000041567/ENSMUSG00000023070/ENSMUSG00000078650/ENSMUSG00000032079/ENSMUSG00000037071/ENSMUSG00000030827/ENSMUSG00000032080/ENSMUSG00000018868/…	Lipc/Mgll/Lpl/Gpx1/Cat/Ang/Ces1g/Acsl4/Abhd5/Plin5/Cyp2e1/Snca/Slc22a4/Serpina12/Rgn/G6pc/Apoa5/Scd1/Fgf21/Apoa4/Pnpla5/Thrsp/Mogat1	23	7	ENSMUSG00000015568/ENSMUSG00000031278/ENSMUSG00000032540/ENSMUSG00000025889/ENSMUSG00000041567/ENSMUSG00000032080/ENSMUSG00000018868	16	ENSMUSG00000032207/ENSMUSG00000033174/ENSMUSG00000063856/ENSMUSG00000027187/ENSMUSG00000072115/ENSMUSG00000057074/ENSMUSG00000011305/ENSMUSG00000025479/ENSMUSG00000020334/ENSMUSG00000023070/ENSMUSG00000078650/ENSMUSG00000032079/ENSMUSG00000037071/ENSMUSG00000030827/ENSMUSG00000035686/ENSMUSG00000012187
BP	GO:1901568	fatty acid derivative metabolic process	23/856	118/15560	9.57E-08	3.58E-05	ENSMUSG00000052974/ENSMUSG00000033174/ENSMUSG00000025701/ENSMUSG00000021214/ENSMUSG00000024292/ENSMUSG00000025197/ENSMUSG00000020777/ENSMUSG00000003053/ENSMUSG00000008540/ENSMUSG00000025479/ENSMUSG00000054827/ENSMUSG00000030945/ENSMUSG00000049685/ENSMUSG00000067225/ENSMUSG00000025002/ENSMUSG00000015090/ENSMUSG00000030483/ENSMUSG00000042248/ENSMUSG00000068085/ENSMUSG00000092008/ENSMUSG00000074254/…	Cyp2f2/Mgll/Alox5/Akr1c18/Cyp4f14/Cyp2c23/Acox1/Cyp2c29/Mgst1/Cyp2e1/Cyp2c50/Acsm2/Cyp2g1/Cyp2c54/Cyp2c55/Ptgds/Cyp2b10/Cyp2c37/Cyp2d11/Cyp2c69/Cyp2a4/Pdpn/Cyp2a22	23	4	ENSMUSG00000025701/ENSMUSG00000021214/ENSMUSG00000074254/ENSMUSG00000028583	19	ENSMUSG00000052974/ENSMUSG00000033174/ENSMUSG00000024292/ENSMUSG00000025197/ENSMUSG00000020777/ENSMUSG00000003053/ENSMUSG00000008540/ENSMUSG00000025479/ENSMUSG00000054827/ENSMUSG00000030945/ENSMUSG00000049685/ENSMUSG00000067225/ENSMUSG00000025002/ENSMUSG00000015090/ENSMUSG00000030483/ENSMUSG00000042248/ENSMUSG00000068085/ENSMUSG00000092008/ENSMUSG00000091867
BP	GO:0006639	acylglycerol metabolic process	22/856	110/15560	1.12E-07	3.88E-05	ENSMUSG00000032207/ENSMUSG00000033174/ENSMUSG00000015568/ENSMUSG00000063856/ENSMUSG00000027187/ENSMUSG00000072115/ENSMUSG00000057074/ENSMUSG00000031278/ENSMUSG00000032540/ENSMUSG00000011305/ENSMUSG00000025479/ENSMUSG00000020334/ENSMUSG00000041567/ENSMUSG00000023070/ENSMUSG00000078650/ENSMUSG00000032079/ENSMUSG00000037071/ENSMUSG00000030827/ENSMUSG00000032080/ENSMUSG00000018868/ENSMUSG00000035686/…	Lipc/Mgll/Lpl/Gpx1/Cat/Ang/Ces1g/Acsl4/Abhd5/Plin5/Cyp2e1/Slc22a4/Serpina12/Rgn/G6pc/Apoa5/Scd1/Fgf21/Apoa4/Pnpla5/Thrsp/Mogat1	22	6	ENSMUSG00000015568/ENSMUSG00000031278/ENSMUSG00000032540/ENSMUSG00000041567/ENSMUSG00000032080/ENSMUSG00000018868	16	ENSMUSG00000032207/ENSMUSG00000033174/ENSMUSG00000063856/ENSMUSG00000027187/ENSMUSG00000072115/ENSMUSG00000057074/ENSMUSG00000011305/ENSMUSG00000025479/ENSMUSG00000020334/ENSMUSG00000023070/ENSMUSG00000078650/ENSMUSG00000032079/ENSMUSG00000037071/ENSMUSG00000030827/ENSMUSG00000035686/ENSMUSG00000012187
BP	GO:0006721	terpenoid metabolic process	14/856	47/15560	1.30E-07	4.18E-05	ENSMUSG00000066441/ENSMUSG00000069456/ENSMUSG00000056666/ENSMUSG00000027875/ENSMUSG00000031845/ENSMUSG00000021214/ENSMUSG00000037797/ENSMUSG00000046402/ENSMUSG00000053279/ENSMUSG00000025479/ENSMUSG00000032310/ENSMUSG00000032454/ENSMUSG00000024987/ENSMUSG00000062432	Rdh11/Rdh16/Retsat/Hmgcs2/Bco1/Akr1c18/Adh4/Rbp1/Aldh1a1/Cyp2e1/Cyp1a2/Rbp2/Cyp26a1/Cyp26c1	14	5	ENSMUSG00000066441/ENSMUSG00000031845/ENSMUSG00000021214/ENSMUSG00000046402/ENSMUSG00000032454	9	ENSMUSG00000069456/ENSMUSG00000056666/ENSMUSG00000027875/ENSMUSG00000037797/ENSMUSG00000053279/ENSMUSG00000025479/ENSMUSG00000032310/ENSMUSG00000024987/ENSMUSG00000062432
BP	GO:0071466	cellular response to xenobiotic stimulus	23/856	121/15560	1.55E-07	4.63E-05	ENSMUSG00000052974/ENSMUSG00000023044/ENSMUSG00000052520/ENSMUSG00000010651/ENSMUSG00000025197/ENSMUSG00000040562/ENSMUSG00000003053/ENSMUSG00000038418/ENSMUSG00000053398/ENSMUSG00000039653/ENSMUSG00000025479/ENSMUSG00000054827/ENSMUSG00000032310/ENSMUSG00000049685/ENSMUSG00000067225/ENSMUSG00000025002/ENSMUSG00000030483/ENSMUSG00000024987/ENSMUSG00000042248/ENSMUSG00000068085/ENSMUSG00000092008/…	Cyp2f2/Csad/Cyp2j5/Acaa1b/Cyp2c23/Gstm2/Cyp2c29/Egr1/Phgdh/Baat/Cyp2e1/Cyp2c50/Cyp1a2/Cyp2g1/Cyp2c54/Cyp2c55/Cyp2b10/Cyp26a1/Cyp2c37/Cyp2d11/Cyp2c69/Cyp2a4/Cyp2a22	23	3	ENSMUSG00000038418/ENSMUSG00000053398/ENSMUSG00000074254	20	ENSMUSG00000052974/ENSMUSG00000023044/ENSMUSG00000052520/ENSMUSG00000010651/ENSMUSG00000025197/ENSMUSG00000040562/ENSMUSG00000003053/ENSMUSG00000039653/ENSMUSG00000025479/ENSMUSG00000054827/ENSMUSG00000032310/ENSMUSG00000049685/ENSMUSG00000067225/ENSMUSG00000025002/ENSMUSG00000030483/ENSMUSG00000024987/ENSMUSG00000042248/ENSMUSG00000068085/ENSMUSG00000092008/ENSMUSG00000091867
BP	GO:0006641	triglyceride metabolic process	19/856	92/15560	4.85E-07	0.000136137	ENSMUSG00000032207/ENSMUSG00000015568/ENSMUSG00000063856/ENSMUSG00000027187/ENSMUSG00000057074/ENSMUSG00000031278/ENSMUSG00000032540/ENSMUSG00000011305/ENSMUSG00000025479/ENSMUSG00000020334/ENSMUSG00000041567/ENSMUSG00000023070/ENSMUSG00000078650/ENSMUSG00000032079/ENSMUSG00000037071/ENSMUSG00000030827/ENSMUSG00000032080/ENSMUSG00000018868/ENSMUSG00000035686	Lipc/Lpl/Gpx1/Cat/Ces1g/Acsl4/Abhd5/Plin5/Cyp2e1/Slc22a4/Serpina12/Rgn/G6pc/Apoa5/Scd1/Fgf21/Apoa4/Pnpla5/Thrsp	19	6	ENSMUSG00000015568/ENSMUSG00000031278/ENSMUSG00000032540/ENSMUSG00000041567/ENSMUSG00000032080/ENSMUSG00000018868	13	ENSMUSG00000032207/ENSMUSG00000063856/ENSMUSG00000027187/ENSMUSG00000057074/ENSMUSG00000011305/ENSMUSG00000025479/ENSMUSG00000020334/ENSMUSG00000023070/ENSMUSG00000078650/ENSMUSG00000032079/ENSMUSG00000037071/ENSMUSG00000030827/ENSMUSG00000035686
BP	GO:0009410	response to xenobiotic stimulus	27/856	174/15560	9.74E-07	0.000257084	ENSMUSG00000052974/ENSMUSG00000023044/ENSMUSG00000052520/ENSMUSG00000063856/ENSMUSG00000010651/ENSMUSG00000025197/ENSMUSG00000040562/ENSMUSG00000003053/ENSMUSG00000038418/ENSMUSG00000053398/ENSMUSG00000039653/ENSMUSG00000025479/ENSMUSG00000054827/ENSMUSG00000025889/ENSMUSG00000032310/ENSMUSG00000049685/ENSMUSG00000008855/ENSMUSG00000067225/ENSMUSG00000025002/ENSMUSG00000030483/ENSMUSG00000024987/…	Cyp2f2/Csad/Cyp2j5/Gpx1/Acaa1b/Cyp2c23/Gstm2/Cyp2c29/Egr1/Phgdh/Baat/Cyp2e1/Cyp2c50/Snca/Cyp1a2/Cyp2g1/Hdac5/Cyp2c54/Cyp2c55/Cyp2b10/Cyp26a1/Cyp2c37/Arnt2/Cyp2d11/Cyp2c69/Cyp2a4/Cyp2a22	27	5	ENSMUSG00000038418/ENSMUSG00000053398/ENSMUSG00000025889/ENSMUSG00000015709/ENSMUSG00000074254	22	ENSMUSG00000052974/ENSMUSG00000023044/ENSMUSG00000052520/ENSMUSG00000063856/ENSMUSG00000010651/ENSMUSG00000025197/ENSMUSG00000040562/ENSMUSG00000003053/ENSMUSG00000039653/ENSMUSG00000025479/ENSMUSG00000054827/ENSMUSG00000032310/ENSMUSG00000049685/ENSMUSG00000008855/ENSMUSG00000067225/ENSMUSG00000025002/ENSMUSG00000030483/ENSMUSG00000024987/ENSMUSG00000042248/ENSMUSG00000068085/ENSMUSG00000092008/…
BP	GO:0043062	extracellular structure organization	33/856	240/15560	1.09E-06	0.000270758	ENSMUSG00000032207/ENSMUSG00000005397/ENSMUSG00000079465/ENSMUSG00000067158/ENSMUSG00000025213/ENSMUSG00000032289/ENSMUSG00000053846/ENSMUSG00000015568/ENSMUSG00000070305/ENSMUSG00000032231/ENSMUSG00000057074/ENSMUSG00000024391/ENSMUSG00000028751/ENSMUSG00000045672/ENSMUSG00000006651/ENSMUSG00000013150/ENSMUSG00000019997/ENSMUSG00000008999/ENSMUSG00000003534/ENSMUSG00000032079/ENSMUSG00000040711/…	Lipc/Nid1/Col4a3/Col4a4/Kazald1/Thsd4/Lipg/Lpl/Mpzl3/Anxa2/Ces1g/Apom/Pla2g2e/Col27a1/Aplp1/Gfod2/Ctgf/Bmp7/Ddr1/Apoa5/Sh3pxd2b/Smoc2/Tgfb2/Thbs1/Adamts14/Apoa4/Ihh/Sulf1/Meltf/Mmp11/Pdpn/Wt1/Gfap	33	24	ENSMUSG00000005397/ENSMUSG00000079465/ENSMUSG00000067158/ENSMUSG00000025213/ENSMUSG00000032289/ENSMUSG00000015568/ENSMUSG00000070305/ENSMUSG00000032231/ENSMUSG00000024391/ENSMUSG00000028751/ENSMUSG00000006651/ENSMUSG00000019997/ENSMUSG00000008999/ENSMUSG00000003534/ENSMUSG00000040711/ENSMUSG00000023886/ENSMUSG00000039239/ENSMUSG00000040152/ENSMUSG00000059901/ENSMUSG00000032080/ENSMUSG00000016918/…	9	ENSMUSG00000032207/ENSMUSG00000053846/ENSMUSG00000057074/ENSMUSG00000045672/ENSMUSG00000013150/ENSMUSG00000032079/ENSMUSG00000006538/ENSMUSG00000000901/ENSMUSG00000020932
BP	GO:0035634	response to stilbenoid	9/856	22/15560	1.15E-06	0.00027155	ENSMUSG00000034634/ENSMUSG00000067144/ENSMUSG00000057933/ENSMUSG00000041698/ENSMUSG00000074183/ENSMUSG00000032080/ENSMUSG00000069919/ENSMUSG00000024526/ENSMUSG00000074254	Ly6d/Slc22a7/Gsta2/Slco1a1/Gsta1/Apoa4/Hba-a1/Cidea/Cyp2a4	9	6	ENSMUSG00000034634/ENSMUSG00000074183/ENSMUSG00000032080/ENSMUSG00000069919/ENSMUSG00000024526/ENSMUSG00000074254	3	ENSMUSG00000067144/ENSMUSG00000057933/ENSMUSG00000041698
BP	GO:0006820	anion transport	49/856	436/15560	1.54E-06	0.000345218	ENSMUSG00000026981/ENSMUSG00000030737/ENSMUSG00000002346/ENSMUSG00000067144/ENSMUSG00000023393/ENSMUSG00000001095/ENSMUSG00000030774/ENSMUSG00000040584/ENSMUSG00000019082/ENSMUSG00000028751/ENSMUSG00000000958/ENSMUSG00000035112/ENSMUSG00000031278/ENSMUSG00000019935/ENSMUSG00000003623/ENSMUSG00000036570/ENSMUSG00000006574/ENSMUSG00000025889/ENSMUSG00000018900/ENSMUSG00000020334/ENSMUSG00000028655/…	Il1rn/Slco2b1/Slc25a42/Slc22a7/Slc17a9/Slc13a2/Pak1/Abcb1a/Slc25a22/Pla2g2e/Slc7a7/Wnk4/Acsl4/Slc17a8/Crot/Fxyd1/Slc4a1/Snca/Slc22a5/Slc22a4/Mfsd2a/Slco1a1/Lrrc8e/Fabp1/Slc7a9/Apoa5/Ntrk2/Ace/Slco1b2/Thbs1/Slc34a2/Slc10a6/Sfrp4/Apoa4/Slc13a5/Slc1a2/Proca1/Slc22a26/Prelid2/Slc16a13/Tnfaip8l3/Stc1/Slc6a1/Best1/Ano7/Slc7a11/Clic3/Slc26a4/Slc4a9	49	25	ENSMUSG00000026981/ENSMUSG00000023393/ENSMUSG00000001095/ENSMUSG00000030774/ENSMUSG00000040584/ENSMUSG00000028751/ENSMUSG00000000958/ENSMUSG00000035112/ENSMUSG00000031278/ENSMUSG00000006574/ENSMUSG00000025889/ENSMUSG00000046589/ENSMUSG00000030492/ENSMUSG00000020681/ENSMUSG00000040152/ENSMUSG00000029188/ENSMUSG00000029321/ENSMUSG00000021319/ENSMUSG00000032080/ENSMUSG00000056671/ENSMUSG00000014813/…	24	ENSMUSG00000030737/ENSMUSG00000002346/ENSMUSG00000067144/ENSMUSG00000019082/ENSMUSG00000019935/ENSMUSG00000003623/ENSMUSG00000036570/ENSMUSG00000018900/ENSMUSG00000020334/ENSMUSG00000028655/ENSMUSG00000041698/ENSMUSG00000054422/ENSMUSG00000032079/ENSMUSG00000055254/ENSMUSG00000030236/ENSMUSG00000020805/ENSMUSG00000005089/ENSMUSG00000044122/ENSMUSG00000053303/ENSMUSG00000044367/ENSMUSG00000074345/…
BP	GO:0042180	cellular ketone metabolic process	26/856	170/15560	2.04E-06	0.000435308	ENSMUSG00000030659/ENSMUSG00000054932/ENSMUSG00000021214/ENSMUSG00000042010/ENSMUSG00000037797/ENSMUSG00000021594/ENSMUSG00000026489/ENSMUSG00000037622/ENSMUSG00000000958/ENSMUSG00000031278/ENSMUSG00000003762/ENSMUSG00000022947/ENSMUSG00000038418/ENSMUSG00000011305/ENSMUSG00000038967/ENSMUSG00000025889/ENSMUSG00000023070/ENSMUSG00000038541/ENSMUSG00000054422/ENSMUSG00000035232/ENSMUSG00000032079/…	Nucb2/Afp/Akr1c18/Acacb/Adh4/Srd5a1/Coq8a/Wdtc1/Slc7a7/Acsl4/Coq8b/Cbr3/Egr1/Plin5/Pdk2/Snca/Rgn/Srd5a2/Fabp1/Pdk3/Apoa5/Abcd2/Apoa4/Cyp2b10/Cyp7a1/Malrd1	26	14	ENSMUSG00000030659/ENSMUSG00000054932/ENSMUSG00000021214/ENSMUSG00000000958/ENSMUSG00000031278/ENSMUSG00000003762/ENSMUSG00000022947/ENSMUSG00000038418/ENSMUSG00000025889/ENSMUSG00000038541/ENSMUSG00000035232/ENSMUSG00000055782/ENSMUSG00000032080/ENSMUSG00000075520	12	ENSMUSG00000042010/ENSMUSG00000037797/ENSMUSG00000021594/ENSMUSG00000026489/ENSMUSG00000037622/ENSMUSG00000011305/ENSMUSG00000038967/ENSMUSG00000023070/ENSMUSG00000054422/ENSMUSG00000032079/ENSMUSG00000030483/ENSMUSG00000028240
BP	GO:0044242	cellular lipid catabolic process	26/856	172/15560	2.55E-06	0.000519741	ENSMUSG00000032207/ENSMUSG00000033174/ENSMUSG00000022425/ENSMUSG00000015568/ENSMUSG00000021214/ENSMUSG00000028885/ENSMUSG00000010651/ENSMUSG00000027809/ENSMUSG00000042010/ENSMUSG00000020777/ENSMUSG00000003623/ENSMUSG00000032540/ENSMUSG00000031725/ENSMUSG00000011305/ENSMUSG00000022853/ENSMUSG00000054422/ENSMUSG00000021884/ENSMUSG00000021226/ENSMUSG00000032079/ENSMUSG00000055782/ENSMUSG00000030827/…	Lipc/Mgll/Enpp2/Lpl/Akr1c18/Smpdl3b/Acaa1b/Etfdh/Acacb/Acox1/Crot/Abhd5/Ces1f/Plin5/Ehhadh/Fabp1/Hacl1/Acot2/Apoa5/Abcd2/Fgf21/Apoa4/Pnpla5/Cyp26a1/Cyp26c1/Eci3	26	8	ENSMUSG00000022425/ENSMUSG00000015568/ENSMUSG00000021214/ENSMUSG00000028885/ENSMUSG00000032540/ENSMUSG00000055782/ENSMUSG00000032080/ENSMUSG00000018868	18	ENSMUSG00000032207/ENSMUSG00000033174/ENSMUSG00000010651/ENSMUSG00000027809/ENSMUSG00000042010/ENSMUSG00000020777/ENSMUSG00000003623/ENSMUSG00000031725/ENSMUSG00000011305/ENSMUSG00000022853/ENSMUSG00000054422/ENSMUSG00000021884/ENSMUSG00000021226/ENSMUSG00000032079/ENSMUSG00000030827/ENSMUSG00000024987/ENSMUSG00000062432/ENSMUSG00000021416
BP	GO:0001523	retinoid metabolic process	11/856	38/15560	4.00E-06	0.000781061	ENSMUSG00000066441/ENSMUSG00000069456/ENSMUSG00000056666/ENSMUSG00000031845/ENSMUSG00000021214/ENSMUSG00000037797/ENSMUSG00000046402/ENSMUSG00000053279/ENSMUSG00000032454/ENSMUSG00000024987/ENSMUSG00000062432	Rdh11/Rdh16/Retsat/Bco1/Akr1c18/Adh4/Rbp1/Aldh1a1/Rbp2/Cyp26a1/Cyp26c1	11	5	ENSMUSG00000066441/ENSMUSG00000031845/ENSMUSG00000021214/ENSMUSG00000046402/ENSMUSG00000032454	6	ENSMUSG00000069456/ENSMUSG00000056666/ENSMUSG00000037797/ENSMUSG00000053279/ENSMUSG00000024987/ENSMUSG00000062432
BP	GO:0010466	negative regulation of peptidase activity	27/856	188/15560	4.46E-06	0.000832947	ENSMUSG00000022875/ENSMUSG00000025780/ENSMUSG00000047228/ENSMUSG00000071178/ENSMUSG00000030359/ENSMUSG00000066366/ENSMUSG00000027442/ENSMUSG00000063856/ENSMUSG00000021091/ENSMUSG00000060807/ENSMUSG00000079012/ENSMUSG00000055653/ENSMUSG00000042845/ENSMUSG00000025889/ENSMUSG00000041567/ENSMUSG00000027859/ENSMUSG00000054422/ENSMUSG00000017002/ENSMUSG00000024503/ENSMUSG00000040152/ENSMUSG00000090877/…	Kng1/Itih5/A2ml1/Serpina1b/Pzp/Serpina1a/Cst8/Gpx1/Serpina3n/Serpina6/Serpina3m/Gpc3/Wfdc12/Snca/Serpina12/Ngf/Fabp1/Slpi/Spink1/Thbs1/Hspa1b/Wfdc2/A2m/Serpine1/Ngp/Crb2/Timp1	27	22	ENSMUSG00000022875/ENSMUSG00000025780/ENSMUSG00000047228/ENSMUSG00000071178/ENSMUSG00000030359/ENSMUSG00000066366/ENSMUSG00000027442/ENSMUSG00000021091/ENSMUSG00000079012/ENSMUSG00000055653/ENSMUSG00000042845/ENSMUSG00000025889/ENSMUSG00000041567/ENSMUSG00000027859/ENSMUSG00000017002/ENSMUSG00000024503/ENSMUSG00000040152/ENSMUSG00000030111/ENSMUSG00000037411/ENSMUSG00000032484/ENSMUSG00000035403/…	5	ENSMUSG00000063856/ENSMUSG00000060807/ENSMUSG00000054422/ENSMUSG00000090877/ENSMUSG00000017723
BP	GO:0016053	organic acid biosynthetic process	38/856	317/15560	5.16E-06	0.000926787	ENSMUSG00000032207/ENSMUSG00000040675/ENSMUSG00000024640/ENSMUSG00000069456/ENSMUSG00000033174/ENSMUSG00000025701/ENSMUSG00000015568/ENSMUSG00000023044/ENSMUSG00000033533/ENSMUSG00000074768/ENSMUSG00000021214/ENSMUSG00000000673/ENSMUSG00000029446/ENSMUSG00000042010/ENSMUSG00000046402/ENSMUSG00000037622/ENSMUSG00000029752/ENSMUSG00000053279/ENSMUSG00000027605/ENSMUSG00000053398/ENSMUSG00000008540/…	Lipc/Mthfd1l/Psat1/Rdh16/Mgll/Alox5/Lpl/Csad/Acsm1/Bhmt/Akr1c18/Haao/Psph/Acacb/Rbp1/Wdtc1/Asns/Aldh1a1/Acss2/Phgdh/Mgst1/Baat/Elovl7/Acsm5/Rgn/Glul/Acsm2/Ier3/Scd2/Apoa5/Fads3/Scd1/Apoa4/Ptgds/Cyp7a1/Pgam2/Malrd1/Actn3	38	15	ENSMUSG00000040675/ENSMUSG00000024640/ENSMUSG00000025701/ENSMUSG00000015568/ENSMUSG00000021214/ENSMUSG00000029446/ENSMUSG00000046402/ENSMUSG00000029752/ENSMUSG00000053398/ENSMUSG00000021696/ENSMUSG00000003541/ENSMUSG00000025203/ENSMUSG00000032080/ENSMUSG00000075520/ENSMUSG00000006457	23	ENSMUSG00000032207/ENSMUSG00000069456/ENSMUSG00000033174/ENSMUSG00000023044/ENSMUSG00000033533/ENSMUSG00000074768/ENSMUSG00000000673/ENSMUSG00000042010/ENSMUSG00000037622/ENSMUSG00000053279/ENSMUSG00000027605/ENSMUSG00000008540/ENSMUSG00000039653/ENSMUSG00000030972/ENSMUSG00000023070/ENSMUSG00000026473/ENSMUSG00000030945/ENSMUSG00000032079/ENSMUSG00000024664/ENSMUSG00000037071/ENSMUSG00000015090/…
BP	GO:0006790	sulfur compound metabolic process	32/856	248/15560	6.22E-06	0.00107394	ENSMUSG00000027875/ENSMUSG00000023044/ENSMUSG00000033533/ENSMUSG00000074768/ENSMUSG00000002769/ENSMUSG00000022562/ENSMUSG00000063856/ENSMUSG00000072949/ENSMUSG00000040471/ENSMUSG00000042010/ENSMUSG00000040562/ENSMUSG00000027605/ENSMUSG00000053398/ENSMUSG00000008540/ENSMUSG00000039653/ENSMUSG00000038967/ENSMUSG00000022853/ENSMUSG00000064254/ENSMUSG00000025889/ENSMUSG00000030972/ENSMUSG00000029272/…	Hmgcs2/Csad/Acsm1/Bhmt/Gnmt/Oplah/Gpx1/Acot1/Ggt6/Acacb/Gstm2/Acss2/Phgdh/Mgst1/Baat/Pdk2/Ehhadh/Ethe1/Snca/Acsm5/Sult1e1/Acsm2/Pdk3/Gsta1/Acot2/Nudt7/Chac1/Sulf1/Acot3/Gstp2/Nat8/Sult2b1	32	8	ENSMUSG00000053398/ENSMUSG00000025889/ENSMUSG00000029272/ENSMUSG00000035232/ENSMUSG00000074183/ENSMUSG00000016918/ENSMUSG00000038155/ENSMUSG00000003271	24	ENSMUSG00000027875/ENSMUSG00000023044/ENSMUSG00000033533/ENSMUSG00000074768/ENSMUSG00000002769/ENSMUSG00000022562/ENSMUSG00000063856/ENSMUSG00000072949/ENSMUSG00000040471/ENSMUSG00000042010/ENSMUSG00000040562/ENSMUSG00000027605/ENSMUSG00000008540/ENSMUSG00000039653/ENSMUSG00000038967/ENSMUSG00000022853/ENSMUSG00000064254/ENSMUSG00000030972/ENSMUSG00000030945/ENSMUSG00000021226/ENSMUSG00000031767/…
BP	GO:0016101	diterpenoid metabolic process	11/856	40/15560	6.95E-06	0.00115522	ENSMUSG00000066441/ENSMUSG00000069456/ENSMUSG00000056666/ENSMUSG00000031845/ENSMUSG00000021214/ENSMUSG00000037797/ENSMUSG00000046402/ENSMUSG00000053279/ENSMUSG00000032454/ENSMUSG00000024987/ENSMUSG00000062432	Rdh11/Rdh16/Retsat/Bco1/Akr1c18/Adh4/Rbp1/Aldh1a1/Rbp2/Cyp26a1/Cyp26c1	11	5	ENSMUSG00000066441/ENSMUSG00000031845/ENSMUSG00000021214/ENSMUSG00000046402/ENSMUSG00000032454	6	ENSMUSG00000069456/ENSMUSG00000056666/ENSMUSG00000037797/ENSMUSG00000053279/ENSMUSG00000024987/ENSMUSG00000062432
BP	GO:0006720	isoprenoid metabolic process	14/856	65/15560	9.22E-06	0.00147828	ENSMUSG00000066441/ENSMUSG00000069456/ENSMUSG00000056666/ENSMUSG00000027875/ENSMUSG00000031845/ENSMUSG00000021214/ENSMUSG00000037797/ENSMUSG00000046402/ENSMUSG00000053279/ENSMUSG00000025479/ENSMUSG00000032310/ENSMUSG00000032454/ENSMUSG00000024987/ENSMUSG00000062432	Rdh11/Rdh16/Retsat/Hmgcs2/Bco1/Akr1c18/Adh4/Rbp1/Aldh1a1/Cyp2e1/Cyp1a2/Rbp2/Cyp26a1/Cyp26c1	14	5	ENSMUSG00000066441/ENSMUSG00000031845/ENSMUSG00000021214/ENSMUSG00000046402/ENSMUSG00000032454	9	ENSMUSG00000069456/ENSMUSG00000056666/ENSMUSG00000027875/ENSMUSG00000037797/ENSMUSG00000053279/ENSMUSG00000025479/ENSMUSG00000032310/ENSMUSG00000024987/ENSMUSG00000062432
BP	GO:0006637	acyl-CoA metabolic process	15/856	75/15560	1.16E-05	0.00169721	ENSMUSG00000027875/ENSMUSG00000033533/ENSMUSG00000072949/ENSMUSG00000042010/ENSMUSG00000027605/ENSMUSG00000039653/ENSMUSG00000038967/ENSMUSG00000022853/ENSMUSG00000025889/ENSMUSG00000030972/ENSMUSG00000030945/ENSMUSG00000035232/ENSMUSG00000021226/ENSMUSG00000031767/ENSMUSG00000021228	Hmgcs2/Acsm1/Acot1/Acacb/Acss2/Baat/Pdk2/Ehhadh/Snca/Acsm5/Acsm2/Pdk3/Acot2/Nudt7/Acot3	15	2	ENSMUSG00000025889/ENSMUSG00000035232	13	ENSMUSG00000027875/ENSMUSG00000033533/ENSMUSG00000072949/ENSMUSG00000042010/ENSMUSG00000027605/ENSMUSG00000039653/ENSMUSG00000038967/ENSMUSG00000022853/ENSMUSG00000030972/ENSMUSG00000030945/ENSMUSG00000021226/ENSMUSG00000031767/ENSMUSG00000021228
BP	GO:0035383	thioester metabolic process	15/856	75/15560	1.16E-05	0.00169721	ENSMUSG00000027875/ENSMUSG00000033533/ENSMUSG00000072949/ENSMUSG00000042010/ENSMUSG00000027605/ENSMUSG00000039653/ENSMUSG00000038967/ENSMUSG00000022853/ENSMUSG00000025889/ENSMUSG00000030972/ENSMUSG00000030945/ENSMUSG00000035232/ENSMUSG00000021226/ENSMUSG00000031767/ENSMUSG00000021228	Hmgcs2/Acsm1/Acot1/Acacb/Acss2/Baat/Pdk2/Ehhadh/Snca/Acsm5/Acsm2/Pdk3/Acot2/Nudt7/Acot3	15	2	ENSMUSG00000025889/ENSMUSG00000035232	13	ENSMUSG00000027875/ENSMUSG00000033533/ENSMUSG00000072949/ENSMUSG00000042010/ENSMUSG00000027605/ENSMUSG00000039653/ENSMUSG00000038967/ENSMUSG00000022853/ENSMUSG00000030972/ENSMUSG00000030945/ENSMUSG00000021226/ENSMUSG00000031767/ENSMUSG00000021228
BP	GO:0046394	carboxylic acid biosynthetic process	37/856	316/15560	1.17E-05	0.00169721	ENSMUSG00000032207/ENSMUSG00000040675/ENSMUSG00000024640/ENSMUSG00000069456/ENSMUSG00000033174/ENSMUSG00000025701/ENSMUSG00000015568/ENSMUSG00000033533/ENSMUSG00000074768/ENSMUSG00000021214/ENSMUSG00000000673/ENSMUSG00000029446/ENSMUSG00000042010/ENSMUSG00000046402/ENSMUSG00000037622/ENSMUSG00000029752/ENSMUSG00000053279/ENSMUSG00000027605/ENSMUSG00000053398/ENSMUSG00000008540/ENSMUSG00000039653/…	Lipc/Mthfd1l/Psat1/Rdh16/Mgll/Alox5/Lpl/Acsm1/Bhmt/Akr1c18/Haao/Psph/Acacb/Rbp1/Wdtc1/Asns/Aldh1a1/Acss2/Phgdh/Mgst1/Baat/Elovl7/Acsm5/Rgn/Glul/Acsm2/Ier3/Scd2/Apoa5/Fads3/Scd1/Apoa4/Ptgds/Cyp7a1/Pgam2/Malrd1/Actn3	37	15	ENSMUSG00000040675/ENSMUSG00000024640/ENSMUSG00000025701/ENSMUSG00000015568/ENSMUSG00000021214/ENSMUSG00000029446/ENSMUSG00000046402/ENSMUSG00000029752/ENSMUSG00000053398/ENSMUSG00000021696/ENSMUSG00000003541/ENSMUSG00000025203/ENSMUSG00000032080/ENSMUSG00000075520/ENSMUSG00000006457	22	ENSMUSG00000032207/ENSMUSG00000069456/ENSMUSG00000033174/ENSMUSG00000033533/ENSMUSG00000074768/ENSMUSG00000000673/ENSMUSG00000042010/ENSMUSG00000037622/ENSMUSG00000053279/ENSMUSG00000027605/ENSMUSG00000008540/ENSMUSG00000039653/ENSMUSG00000030972/ENSMUSG00000023070/ENSMUSG00000026473/ENSMUSG00000030945/ENSMUSG00000032079/ENSMUSG00000024664/ENSMUSG00000037071/ENSMUSG00000015090/ENSMUSG00000028240/…
BP	GO:0072330	monocarboxylic acid biosynthetic process	29/856	221/15560	1.21E-05	0.00169767	ENSMUSG00000032207/ENSMUSG00000069456/ENSMUSG00000033174/ENSMUSG00000015568/ENSMUSG00000033533/ENSMUSG00000021214/ENSMUSG00000042010/ENSMUSG00000046402/ENSMUSG00000037622/ENSMUSG00000029752/ENSMUSG00000053279/ENSMUSG00000027605/ENSMUSG00000008540/ENSMUSG00000039653/ENSMUSG00000021696/ENSMUSG00000030972/ENSMUSG00000023070/ENSMUSG00000030945/ENSMUSG00000003541/ENSMUSG00000025203/ENSMUSG00000032079/…	Lipc/Rdh16/Mgll/Lpl/Acsm1/Akr1c18/Acacb/Rbp1/Wdtc1/Asns/Aldh1a1/Acss2/Mgst1/Baat/Elovl7/Acsm5/Rgn/Acsm2/Ier3/Scd2/Apoa5/Fads3/Scd1/Apoa4/Ptgds/Cyp7a1/Pgam2/Malrd1/Actn3	29	10	ENSMUSG00000015568/ENSMUSG00000021214/ENSMUSG00000046402/ENSMUSG00000029752/ENSMUSG00000021696/ENSMUSG00000003541/ENSMUSG00000025203/ENSMUSG00000032080/ENSMUSG00000075520/ENSMUSG00000006457	19	ENSMUSG00000032207/ENSMUSG00000069456/ENSMUSG00000033174/ENSMUSG00000033533/ENSMUSG00000042010/ENSMUSG00000037622/ENSMUSG00000053279/ENSMUSG00000027605/ENSMUSG00000008540/ENSMUSG00000039653/ENSMUSG00000030972/ENSMUSG00000023070/ENSMUSG00000030945/ENSMUSG00000032079/ENSMUSG00000024664/ENSMUSG00000037071/ENSMUSG00000015090/ENSMUSG00000028240/ENSMUSG00000020475
BP	GO:0015711	organic anion transport	38/856	334/15560	1.73E-05	0.00232268	ENSMUSG00000026981/ENSMUSG00000030737/ENSMUSG00000002346/ENSMUSG00000067144/ENSMUSG00000030774/ENSMUSG00000040584/ENSMUSG00000019082/ENSMUSG00000028751/ENSMUSG00000000958/ENSMUSG00000031278/ENSMUSG00000019935/ENSMUSG00000003623/ENSMUSG00000006574/ENSMUSG00000025889/ENSMUSG00000018900/ENSMUSG00000020334/ENSMUSG00000028655/ENSMUSG00000041698/ENSMUSG00000054422/ENSMUSG00000030492/ENSMUSG00000032079/…	Il1rn/Slco2b1/Slc25a42/Slc22a7/Pak1/Abcb1a/Slc25a22/Pla2g2e/Slc7a7/Acsl4/Slc17a8/Crot/Slc4a1/Snca/Slc22a5/Slc22a4/Mfsd2a/Slco1a1/Fabp1/Slc7a9/Apoa5/Ntrk2/Ace/Slco1b2/Thbs1/Slc10a6/Apoa4/Slc13a5/Slc1a2/Proca1/Slc22a26/Prelid2/Slc16a13/Tnfaip8l3/Slc6a1/Slc7a11/Slc26a4/Slc4a9	38	16	ENSMUSG00000026981/ENSMUSG00000030774/ENSMUSG00000040584/ENSMUSG00000028751/ENSMUSG00000000958/ENSMUSG00000031278/ENSMUSG00000006574/ENSMUSG00000025889/ENSMUSG00000030492/ENSMUSG00000020681/ENSMUSG00000040152/ENSMUSG00000029321/ENSMUSG00000032080/ENSMUSG00000056671/ENSMUSG00000030310/ENSMUSG00000027737	22	ENSMUSG00000030737/ENSMUSG00000002346/ENSMUSG00000067144/ENSMUSG00000019082/ENSMUSG00000019935/ENSMUSG00000003623/ENSMUSG00000018900/ENSMUSG00000020334/ENSMUSG00000028655/ENSMUSG00000041698/ENSMUSG00000054422/ENSMUSG00000032079/ENSMUSG00000055254/ENSMUSG00000030236/ENSMUSG00000020805/ENSMUSG00000005089/ENSMUSG00000044122/ENSMUSG00000053303/ENSMUSG00000044367/ENSMUSG00000074345/ENSMUSG00000020651/…
BP	GO:0010565	regulation of cellular ketone metabolic process	18/856	106/15560	1.76E-05	0.00232268	ENSMUSG00000030659/ENSMUSG00000021214/ENSMUSG00000042010/ENSMUSG00000037622/ENSMUSG00000000958/ENSMUSG00000031278/ENSMUSG00000038418/ENSMUSG00000011305/ENSMUSG00000038967/ENSMUSG00000025889/ENSMUSG00000023070/ENSMUSG00000054422/ENSMUSG00000035232/ENSMUSG00000032079/ENSMUSG00000055782/ENSMUSG00000032080/ENSMUSG00000028240/ENSMUSG00000075520	Nucb2/Akr1c18/Acacb/Wdtc1/Slc7a7/Acsl4/Egr1/Plin5/Pdk2/Snca/Rgn/Fabp1/Pdk3/Apoa5/Abcd2/Apoa4/Cyp7a1/Malrd1	18	10	ENSMUSG00000030659/ENSMUSG00000021214/ENSMUSG00000000958/ENSMUSG00000031278/ENSMUSG00000038418/ENSMUSG00000025889/ENSMUSG00000035232/ENSMUSG00000055782/ENSMUSG00000032080/ENSMUSG00000075520	8	ENSMUSG00000042010/ENSMUSG00000037622/ENSMUSG00000011305/ENSMUSG00000038967/ENSMUSG00000023070/ENSMUSG00000054422/ENSMUSG00000032079/ENSMUSG00000028240
BP	GO:0019433	triglyceride catabolic process	8/856	23/15560	1.90E-05	0.00243422	ENSMUSG00000032207/ENSMUSG00000015568/ENSMUSG00000032540/ENSMUSG00000011305/ENSMUSG00000032079/ENSMUSG00000030827/ENSMUSG00000032080/ENSMUSG00000018868	Lipc/Lpl/Abhd5/Plin5/Apoa5/Fgf21/Apoa4/Pnpla5	8	4	ENSMUSG00000015568/ENSMUSG00000032540/ENSMUSG00000032080/ENSMUSG00000018868	4	ENSMUSG00000032207/ENSMUSG00000011305/ENSMUSG00000032079/ENSMUSG00000030827
BP	GO:0046461	neutral lipid catabolic process	9/856	32/15560	3.94E-05	0.00469255	ENSMUSG00000032207/ENSMUSG00000033174/ENSMUSG00000015568/ENSMUSG00000032540/ENSMUSG00000011305/ENSMUSG00000032079/ENSMUSG00000030827/ENSMUSG00000032080/ENSMUSG00000018868	Lipc/Mgll/Lpl/Abhd5/Plin5/Apoa5/Fgf21/Apoa4/Pnpla5	9	4	ENSMUSG00000015568/ENSMUSG00000032540/ENSMUSG00000032080/ENSMUSG00000018868	5	ENSMUSG00000032207/ENSMUSG00000033174/ENSMUSG00000011305/ENSMUSG00000032079/ENSMUSG00000030827
BP	GO:0046464	acylglycerol catabolic process	9/856	32/15560	3.94E-05	0.00469255	ENSMUSG00000032207/ENSMUSG00000033174/ENSMUSG00000015568/ENSMUSG00000032540/ENSMUSG00000011305/ENSMUSG00000032079/ENSMUSG00000030827/ENSMUSG00000032080/ENSMUSG00000018868	Lipc/Mgll/Lpl/Abhd5/Plin5/Apoa5/Fgf21/Apoa4/Pnpla5	9	4	ENSMUSG00000015568/ENSMUSG00000032540/ENSMUSG00000032080/ENSMUSG00000018868	5	ENSMUSG00000032207/ENSMUSG00000033174/ENSMUSG00000011305/ENSMUSG00000032079/ENSMUSG00000030827
BP	GO:0051346	negative regulation of hydrolase activity	36/856	322/15560	4.16E-05	0.00469255	ENSMUSG00000022875/ENSMUSG00000025780/ENSMUSG00000047228/ENSMUSG00000071178/ENSMUSG00000030359/ENSMUSG00000066366/ENSMUSG00000027442/ENSMUSG00000063856/ENSMUSG00000021091/ENSMUSG00000026542/ENSMUSG00000029053/ENSMUSG00000060807/ENSMUSG00000079012/ENSMUSG00000037211/ENSMUSG00000022114/ENSMUSG00000011305/ENSMUSG00000055653/ENSMUSG00000042845/ENSMUSG00000047822/ENSMUSG00000025889/ENSMUSG00000041567/…	Kng1/Itih5/A2ml1/Serpina1b/Pzp/Serpina1a/Cst8/Gpx1/Serpina3n/Apcs/Prkcz/Serpina6/Serpina3m/Spry1/Spry2/Plin5/Gpc3/Wfdc12/Angptl8/Snca/Serpina12/Rgn/Ngf/Fabp1/Slpi/Spink1/Tgfb2/Angptl4/Thbs1/Hspa1b/Wfdc2/A2m/Serpine1/Ngp/Crb2/Timp1	36	27	ENSMUSG00000022875/ENSMUSG00000025780/ENSMUSG00000047228/ENSMUSG00000071178/ENSMUSG00000030359/ENSMUSG00000066366/ENSMUSG00000027442/ENSMUSG00000021091/ENSMUSG00000026542/ENSMUSG00000079012/ENSMUSG00000037211/ENSMUSG00000022114/ENSMUSG00000055653/ENSMUSG00000042845/ENSMUSG00000047822/ENSMUSG00000025889/ENSMUSG00000041567/ENSMUSG00000027859/ENSMUSG00000017002/ENSMUSG00000024503/ENSMUSG00000039239/…	9	ENSMUSG00000063856/ENSMUSG00000029053/ENSMUSG00000060807/ENSMUSG00000011305/ENSMUSG00000023070/ENSMUSG00000054422/ENSMUSG00000002289/ENSMUSG00000090877/ENSMUSG00000017723
BP	GO:0034368	protein-lipid complex remodeling	7/856	19/15560	4.18E-05	0.00469255	ENSMUSG00000032207/ENSMUSG00000053846/ENSMUSG00000015568/ENSMUSG00000024391/ENSMUSG00000028751/ENSMUSG00000032079/ENSMUSG00000032080	Lipc/Lipg/Lpl/Apom/Pla2g2e/Apoa5/Apoa4	7	4	ENSMUSG00000015568/ENSMUSG00000024391/ENSMUSG00000028751/ENSMUSG00000032080	3	ENSMUSG00000032207/ENSMUSG00000053846/ENSMUSG00000032079
BP	GO:0034369	plasma lipoprotein particle remodeling	7/856	19/15560	4.18E-05	0.00469255	ENSMUSG00000032207/ENSMUSG00000053846/ENSMUSG00000015568/ENSMUSG00000024391/ENSMUSG00000028751/ENSMUSG00000032079/ENSMUSG00000032080	Lipc/Lipg/Lpl/Apom/Pla2g2e/Apoa5/Apoa4	7	4	ENSMUSG00000015568/ENSMUSG00000024391/ENSMUSG00000028751/ENSMUSG00000032080	3	ENSMUSG00000032207/ENSMUSG00000053846/ENSMUSG00000032079
BP	GO:0051186	cofactor metabolic process	45/856	444/15560	5.58E-05	0.00610139	ENSMUSG00000040675/ENSMUSG00000032418/ENSMUSG00000027875/ENSMUSG00000042102/ENSMUSG00000033533/ENSMUSG00000021214/ENSMUSG00000002769/ENSMUSG00000000673/ENSMUSG00000022562/ENSMUSG00000063856/ENSMUSG00000027187/ENSMUSG00000072949/ENSMUSG00000040471/ENSMUSG00000042010/ENSMUSG00000037797/ENSMUSG00000040562/ENSMUSG00000026489/ENSMUSG00000027605/ENSMUSG00000003762/ENSMUSG00000003623/ENSMUSG00000022947/…	Mthfd1l/Me1/Hmgcs2/Dmgdh/Acsm1/Akr1c18/Gnmt/Haao/Oplah/Gpx1/Cat/Acot1/Ggt6/Acacb/Adh4/Gstm2/Coq8a/Acss2/Coq8b/Crot/Cbr3/Mgst1/Baat/Pdk2/Ehhadh/Ethe1/Snca/Acsm5/Cyp1a2/Rgn/Acsm2/Ier3/Pdk3/Gsta1/Acot2/Pm20d2/Nudt7/Chac1/Apoa4/Acot3/Gstp2/Pgam2/Nat8/Actn3/Ank1	45	12	ENSMUSG00000040675/ENSMUSG00000021214/ENSMUSG00000003762/ENSMUSG00000022947/ENSMUSG00000025889/ENSMUSG00000003541/ENSMUSG00000035232/ENSMUSG00000074183/ENSMUSG00000032080/ENSMUSG00000038155/ENSMUSG00000006457/ENSMUSG00000031543	33	ENSMUSG00000032418/ENSMUSG00000027875/ENSMUSG00000042102/ENSMUSG00000033533/ENSMUSG00000002769/ENSMUSG00000000673/ENSMUSG00000022562/ENSMUSG00000063856/ENSMUSG00000027187/ENSMUSG00000072949/ENSMUSG00000040471/ENSMUSG00000042010/ENSMUSG00000037797/ENSMUSG00000040562/ENSMUSG00000026489/ENSMUSG00000027605/ENSMUSG00000003623/ENSMUSG00000008540/ENSMUSG00000039653/ENSMUSG00000038967/ENSMUSG00000022853/…
BP	GO:0034367	protein-containing complex remodeling	7/856	20/15560	6.13E-05	0.0065502	ENSMUSG00000032207/ENSMUSG00000053846/ENSMUSG00000015568/ENSMUSG00000024391/ENSMUSG00000028751/ENSMUSG00000032079/ENSMUSG00000032080	Lipc/Lipg/Lpl/Apom/Pla2g2e/Apoa5/Apoa4	7	4	ENSMUSG00000015568/ENSMUSG00000024391/ENSMUSG00000028751/ENSMUSG00000032080	3	ENSMUSG00000032207/ENSMUSG00000053846/ENSMUSG00000032079
BP	GO:0006633	fatty acid biosynthetic process	18/856	118/15560	7.68E-05	0.00785739	ENSMUSG00000032207/ENSMUSG00000033174/ENSMUSG00000015568/ENSMUSG00000033533/ENSMUSG00000042010/ENSMUSG00000037622/ENSMUSG00000027605/ENSMUSG00000008540/ENSMUSG00000021696/ENSMUSG00000030972/ENSMUSG00000023070/ENSMUSG00000030945/ENSMUSG00000025203/ENSMUSG00000032079/ENSMUSG00000024664/ENSMUSG00000037071/ENSMUSG00000032080/ENSMUSG00000015090	Lipc/Mgll/Lpl/Acsm1/Acacb/Wdtc1/Acss2/Mgst1/Elovl7/Acsm5/Rgn/Acsm2/Scd2/Apoa5/Fads3/Scd1/Apoa4/Ptgds	18	4	ENSMUSG00000015568/ENSMUSG00000021696/ENSMUSG00000025203/ENSMUSG00000032080	14	ENSMUSG00000032207/ENSMUSG00000033174/ENSMUSG00000033533/ENSMUSG00000042010/ENSMUSG00000037622/ENSMUSG00000027605/ENSMUSG00000008540/ENSMUSG00000030972/ENSMUSG00000023070/ENSMUSG00000030945/ENSMUSG00000032079/ENSMUSG00000024664/ENSMUSG00000037071/ENSMUSG00000015090
BP	GO:0045861	negative regulation of proteolysis	32/856	281/15560	7.71E-05	0.00785739	ENSMUSG00000022875/ENSMUSG00000025780/ENSMUSG00000047228/ENSMUSG00000071178/ENSMUSG00000030359/ENSMUSG00000066366/ENSMUSG00000027442/ENSMUSG00000063856/ENSMUSG00000021091/ENSMUSG00000060807/ENSMUSG00000079012/ENSMUSG00000004768/ENSMUSG00000055653/ENSMUSG00000042845/ENSMUSG00000025889/ENSMUSG00000041567/ENSMUSG00000027859/ENSMUSG00000000303/ENSMUSG00000044258/ENSMUSG00000054422/ENSMUSG00000017002/…	Kng1/Itih5/A2ml1/Serpina1b/Pzp/Serpina1a/Cst8/Gpx1/Serpina3n/Serpina6/Serpina3m/Rab23/Gpc3/Wfdc12/Snca/Serpina12/Ngf/Cdh1/Ctla2a/Fabp1/Slpi/Spink1/Thbs1/Chac1/Hspa1b/Wfdc2/A2m/Serpine1/Gas1/Ngp/Crb2/Timp1	32	25	ENSMUSG00000022875/ENSMUSG00000025780/ENSMUSG00000047228/ENSMUSG00000071178/ENSMUSG00000030359/ENSMUSG00000066366/ENSMUSG00000027442/ENSMUSG00000021091/ENSMUSG00000079012/ENSMUSG00000004768/ENSMUSG00000055653/ENSMUSG00000042845/ENSMUSG00000025889/ENSMUSG00000041567/ENSMUSG00000027859/ENSMUSG00000000303/ENSMUSG00000044258/ENSMUSG00000017002/ENSMUSG00000024503/ENSMUSG00000040152/ENSMUSG00000030111/…	7	ENSMUSG00000063856/ENSMUSG00000060807/ENSMUSG00000054422/ENSMUSG00000027313/ENSMUSG00000090877/ENSMUSG00000017723/ENSMUSG00000052957
BP	GO:0019216	regulation of lipid metabolic process	32/856	285/15560	0.000100812	0.0100521	ENSMUSG00000021556/ENSMUSG00000003585/ENSMUSG00000030659/ENSMUSG00000021214/ENSMUSG00000022040/ENSMUSG00000057074/ENSMUSG00000042010/ENSMUSG00000037622/ENSMUSG00000031278/ENSMUSG00000038418/ENSMUSG00000032540/ENSMUSG00000066513/ENSMUSG00000011305/ENSMUSG00000038967/ENSMUSG00000047822/ENSMUSG00000025889/ENSMUSG00000041567/ENSMUSG00000023070/ENSMUSG00000054422/ENSMUSG00000035232/ENSMUSG00000031906/…	Golm1/Sec14l2/Nucb2/Akr1c18/Ephx2/Ces1g/Acacb/Wdtc1/Acsl4/Egr1/Abhd5/Klk1b4/Plin5/Pdk2/Angptl8/Snca/Serpina12/Rgn/Fabp1/Pdk3/Smpd3/Apoa5/Abcd2/Angptl4/Scd1/Fgf21/Apoa4/Cyp7a1/Cidea/Thrsp/Tnfaip8l3/Malrd1	32	16	ENSMUSG00000021556/ENSMUSG00000030659/ENSMUSG00000021214/ENSMUSG00000031278/ENSMUSG00000038418/ENSMUSG00000032540/ENSMUSG00000066513/ENSMUSG00000047822/ENSMUSG00000025889/ENSMUSG00000041567/ENSMUSG00000035232/ENSMUSG00000031906/ENSMUSG00000055782/ENSMUSG00000032080/ENSMUSG00000024526/ENSMUSG00000075520	16	ENSMUSG00000003585/ENSMUSG00000022040/ENSMUSG00000057074/ENSMUSG00000042010/ENSMUSG00000037622/ENSMUSG00000011305/ENSMUSG00000038967/ENSMUSG00000023070/ENSMUSG00000054422/ENSMUSG00000032079/ENSMUSG00000002289/ENSMUSG00000037071/ENSMUSG00000030827/ENSMUSG00000028240/ENSMUSG00000035686/ENSMUSG00000074345
BP	GO:0046503	glycerolipid catabolic process	10/856	45/15560	0.00013223	0.0128982	ENSMUSG00000032207/ENSMUSG00000033174/ENSMUSG00000022425/ENSMUSG00000015568/ENSMUSG00000032540/ENSMUSG00000011305/ENSMUSG00000032079/ENSMUSG00000030827/ENSMUSG00000032080/ENSMUSG00000018868	Lipc/Mgll/Enpp2/Lpl/Abhd5/Plin5/Apoa5/Fgf21/Apoa4/Pnpla5	10	5	ENSMUSG00000022425/ENSMUSG00000015568/ENSMUSG00000032540/ENSMUSG00000032080/ENSMUSG00000018868	5	ENSMUSG00000032207/ENSMUSG00000033174/ENSMUSG00000011305/ENSMUSG00000032079/ENSMUSG00000030827
BP	GO:0048639	positive regulation of developmental growth	22/856	170/15560	0.000162467	0.015475	ENSMUSG00000029602/ENSMUSG00000023905/ENSMUSG00000062991/ENSMUSG00000030774/ENSMUSG00000042010/ENSMUSG00000027859/ENSMUSG00000041431/ENSMUSG00000045382/ENSMUSG00000062209/ENSMUSG00000024014/ENSMUSG00000045730/ENSMUSG00000040711/ENSMUSG00000048915/ENSMUSG00000037386/ENSMUSG00000030731/ENSMUSG00000058420/ENSMUSG00000036832/ENSMUSG00000004654/ENSMUSG00000056758/ENSMUSG00000042817/ENSMUSG00000006457/…	Rasal1/Tnfrsf12a/Nrg1/Pak1/Acacb/Ngf/Ccnb1/Cxcr4/Erbb4/Pim1/Adrb2/Sh3pxd2b/Efna5/Rims2/Syt3/Syt17/Lpar3/Ghrhr/Hmga2/Flt3/Actn3/Wt1	22	16	ENSMUSG00000029602/ENSMUSG00000023905/ENSMUSG00000062991/ENSMUSG00000030774/ENSMUSG00000027859/ENSMUSG00000041431/ENSMUSG00000045382/ENSMUSG00000045730/ENSMUSG00000040711/ENSMUSG00000037386/ENSMUSG00000058420/ENSMUSG00000036832/ENSMUSG00000004654/ENSMUSG00000056758/ENSMUSG00000006457/ENSMUSG00000016458	6	ENSMUSG00000042010/ENSMUSG00000062209/ENSMUSG00000024014/ENSMUSG00000048915/ENSMUSG00000030731/ENSMUSG00000042817
BP	GO:0015849	organic acid transport	27/856	230/15560	0.000165545	0.015475	ENSMUSG00000026981/ENSMUSG00000030737/ENSMUSG00000030774/ENSMUSG00000019082/ENSMUSG00000028751/ENSMUSG00000000958/ENSMUSG00000031278/ENSMUSG00000019935/ENSMUSG00000003623/ENSMUSG00000036570/ENSMUSG00000025889/ENSMUSG00000028655/ENSMUSG00000041698/ENSMUSG00000054422/ENSMUSG00000030492/ENSMUSG00000055254/ENSMUSG00000020681/ENSMUSG00000030236/ENSMUSG00000040152/ENSMUSG00000029321/ENSMUSG00000020805/…	Il1rn/Slco2b1/Pak1/Slc25a22/Pla2g2e/Slc7a7/Acsl4/Slc17a8/Crot/Fxyd1/Snca/Mfsd2a/Slco1a1/Fabp1/Slc7a9/Ntrk2/Ace/Slco1b2/Thbs1/Slc10a6/Slc13a5/Slc1a2/Proca1/Slc16a13/Slc6a1/Slc7a11/Slc26a4	27	12	ENSMUSG00000026981/ENSMUSG00000030774/ENSMUSG00000028751/ENSMUSG00000000958/ENSMUSG00000031278/ENSMUSG00000025889/ENSMUSG00000030492/ENSMUSG00000020681/ENSMUSG00000040152/ENSMUSG00000029321/ENSMUSG00000030310/ENSMUSG00000027737	15	ENSMUSG00000030737/ENSMUSG00000019082/ENSMUSG00000019935/ENSMUSG00000003623/ENSMUSG00000036570/ENSMUSG00000028655/ENSMUSG00000041698/ENSMUSG00000054422/ENSMUSG00000055254/ENSMUSG00000030236/ENSMUSG00000020805/ENSMUSG00000005089/ENSMUSG00000044122/ENSMUSG00000044367/ENSMUSG00000020651
BP	GO:0052547	regulation of peptidase activity	35/856	332/15560	0.000171578	0.0157117	ENSMUSG00000022875/ENSMUSG00000025780/ENSMUSG00000079465/ENSMUSG00000047228/ENSMUSG00000071178/ENSMUSG00000021208/ENSMUSG00000030359/ENSMUSG00000028207/ENSMUSG00000066366/ENSMUSG00000027442/ENSMUSG00000063856/ENSMUSG00000021091/ENSMUSG00000060807/ENSMUSG00000079012/ENSMUSG00000055653/ENSMUSG00000042845/ENSMUSG00000025889/ENSMUSG00000056054/ENSMUSG00000041567/ENSMUSG00000027859/ENSMUSG00000000303/…	Kng1/Itih5/Col4a3/A2ml1/Serpina1b/Ifi27l2b/Pzp/Asph/Serpina1a/Cst8/Gpx1/Serpina3n/Serpina6/Serpina3m/Gpc3/Wfdc12/Snca/S100a8/Serpina12/Ngf/Cdh1/Ctgf/Fabp1/Slpi/Spink1/Bbc3/S100a9/Thbs1/Hspa1b/Wfdc2/A2m/Serpine1/Ngp/Crb2/Timp1	35	29	ENSMUSG00000022875/ENSMUSG00000025780/ENSMUSG00000079465/ENSMUSG00000047228/ENSMUSG00000071178/ENSMUSG00000021208/ENSMUSG00000030359/ENSMUSG00000028207/ENSMUSG00000066366/ENSMUSG00000027442/ENSMUSG00000021091/ENSMUSG00000079012/ENSMUSG00000055653/ENSMUSG00000042845/ENSMUSG00000025889/ENSMUSG00000056054/ENSMUSG00000041567/ENSMUSG00000027859/ENSMUSG00000000303/ENSMUSG00000019997/ENSMUSG00000017002/…	6	ENSMUSG00000063856/ENSMUSG00000060807/ENSMUSG00000054422/ENSMUSG00000002083/ENSMUSG00000090877/ENSMUSG00000017723
BP	GO:0030198	extracellular matrix organization	24/856	196/15560	0.000197992	0.0177678	ENSMUSG00000005397/ENSMUSG00000079465/ENSMUSG00000067158/ENSMUSG00000025213/ENSMUSG00000032289/ENSMUSG00000070305/ENSMUSG00000032231/ENSMUSG00000045672/ENSMUSG00000006651/ENSMUSG00000013150/ENSMUSG00000019997/ENSMUSG00000003534/ENSMUSG00000040711/ENSMUSG00000023886/ENSMUSG00000039239/ENSMUSG00000040152/ENSMUSG00000059901/ENSMUSG00000006538/ENSMUSG00000016918/ENSMUSG00000022780/ENSMUSG00000000901/…	Nid1/Col4a3/Col4a4/Kazald1/Thsd4/Mpzl3/Anxa2/Col27a1/Aplp1/Gfod2/Ctgf/Ddr1/Sh3pxd2b/Smoc2/Tgfb2/Thbs1/Adamts14/Ihh/Sulf1/Meltf/Mmp11/Pdpn/Wt1/Gfap	24	19	ENSMUSG00000005397/ENSMUSG00000079465/ENSMUSG00000067158/ENSMUSG00000025213/ENSMUSG00000032289/ENSMUSG00000070305/ENSMUSG00000032231/ENSMUSG00000006651/ENSMUSG00000019997/ENSMUSG00000003534/ENSMUSG00000040711/ENSMUSG00000023886/ENSMUSG00000039239/ENSMUSG00000040152/ENSMUSG00000059901/ENSMUSG00000016918/ENSMUSG00000022780/ENSMUSG00000028583/ENSMUSG00000016458	5	ENSMUSG00000045672/ENSMUSG00000013150/ENSMUSG00000006538/ENSMUSG00000000901/ENSMUSG00000020932
BP	GO:0019217	regulation of fatty acid metabolic process	13/856	75/15560	0.00020454	0.0179955	ENSMUSG00000030659/ENSMUSG00000042010/ENSMUSG00000037622/ENSMUSG00000031278/ENSMUSG00000011305/ENSMUSG00000038967/ENSMUSG00000025889/ENSMUSG00000023070/ENSMUSG00000054422/ENSMUSG00000035232/ENSMUSG00000032079/ENSMUSG00000055782/ENSMUSG00000032080	Nucb2/Acacb/Wdtc1/Acsl4/Plin5/Pdk2/Snca/Rgn/Fabp1/Pdk3/Apoa5/Abcd2/Apoa4	13	6	ENSMUSG00000030659/ENSMUSG00000031278/ENSMUSG00000025889/ENSMUSG00000035232/ENSMUSG00000055782/ENSMUSG00000032080	7	ENSMUSG00000042010/ENSMUSG00000037622/ENSMUSG00000011305/ENSMUSG00000038967/ENSMUSG00000023070/ENSMUSG00000054422/ENSMUSG00000032079
BP	GO:0050996	positive regulation of lipid catabolic process	7/856	24/15560	0.000225588	0.0194656	ENSMUSG00000032540/ENSMUSG00000011305/ENSMUSG00000054422/ENSMUSG00000032079/ENSMUSG00000055782/ENSMUSG00000030827/ENSMUSG00000032080	Abhd5/Plin5/Fabp1/Apoa5/Abcd2/Fgf21/Apoa4	7	3	ENSMUSG00000032540/ENSMUSG00000055782/ENSMUSG00000032080	4	ENSMUSG00000011305/ENSMUSG00000054422/ENSMUSG00000032079/ENSMUSG00000030827
BP	GO:1901343	negative regulation of vasculature development	16/856	108/15560	0.000266925	0.022598	ENSMUSG00000079465/ENSMUSG00000022114/ENSMUSG00000008999/ENSMUSG00000008855/ENSMUSG00000045730/ENSMUSG00000010311/ENSMUSG00000039239/ENSMUSG00000031465/ENSMUSG00000040152/ENSMUSG00000022025/ENSMUSG00000016918/ENSMUSG00000037411/ENSMUSG00000034394/ENSMUSG00000050232/ENSMUSG00000032484/ENSMUSG00000016458	Col4a3/Spry2/Bmp7/Hdac5/Adrb2/Optc/Tgfb2/Angpt2/Thbs1/Cnmd/Sulf1/Serpine1/Lif/Cxcr3/Ngp/Wt1	16	13	ENSMUSG00000079465/ENSMUSG00000022114/ENSMUSG00000008999/ENSMUSG00000045730/ENSMUSG00000010311/ENSMUSG00000039239/ENSMUSG00000031465/ENSMUSG00000040152/ENSMUSG00000016918/ENSMUSG00000037411/ENSMUSG00000034394/ENSMUSG00000032484/ENSMUSG00000016458	3	ENSMUSG00000008855/ENSMUSG00000022025/ENSMUSG00000050232
BP	GO:0008610	lipid biosynthetic process	46/856	490/15560	0.000278018	0.0231012	ENSMUSG00000032207/ENSMUSG00000003585/ENSMUSG00000069456/ENSMUSG00000033174/ENSMUSG00000027875/ENSMUSG00000015568/ENSMUSG00000033533/ENSMUSG00000021214/ENSMUSG00000056124/ENSMUSG00000032369/ENSMUSG00000072115/ENSMUSG00000042010/ENSMUSG00000046402/ENSMUSG00000021594/ENSMUSG00000057342/ENSMUSG00000037622/ENSMUSG00000019139/ENSMUSG00000053279/ENSMUSG00000027605/ENSMUSG00000031278/ENSMUSG00000038418/…	Lipc/Sec14l2/Rdh16/Mgll/Hmgcs2/Lpl/Acsm1/Akr1c18/B4galt6/Plscr1/Ang/Acacb/Rbp1/Srd5a1/Sphk2/Wdtc1/Isyna1/Aldh1a1/Acss2/Acsl4/Egr1/Abhd5/Mgst1/St8sia3/Plin5/Baat/Elovl7/Acsm5/Serpina12/Rgn/Acsm2/Srd5a2/Scd2/Smpd3/Apoa5/Fads3/Scd1/B3gnt5/Apoa4/Ptgds/Cyp7a1/9130409I23Rik/Cerkl/Thrsp/Malrd1/Mogat1	46	18	ENSMUSG00000015568/ENSMUSG00000021214/ENSMUSG00000056124/ENSMUSG00000032369/ENSMUSG00000046402/ENSMUSG00000019139/ENSMUSG00000031278/ENSMUSG00000038418/ENSMUSG00000032540/ENSMUSG00000056812/ENSMUSG00000021696/ENSMUSG00000041567/ENSMUSG00000038541/ENSMUSG00000025203/ENSMUSG00000031906/ENSMUSG00000022686/ENSMUSG00000032080/ENSMUSG00000075520	28	ENSMUSG00000032207/ENSMUSG00000003585/ENSMUSG00000069456/ENSMUSG00000033174/ENSMUSG00000027875/ENSMUSG00000033533/ENSMUSG00000072115/ENSMUSG00000042010/ENSMUSG00000021594/ENSMUSG00000057342/ENSMUSG00000037622/ENSMUSG00000053279/ENSMUSG00000027605/ENSMUSG00000008540/ENSMUSG00000011305/ENSMUSG00000039653/ENSMUSG00000030972/ENSMUSG00000023070/ENSMUSG00000030945/ENSMUSG00000032079/ENSMUSG00000024664/…
BP	GO:0071827	plasma lipoprotein particle organization	8/856	33/15560	0.000329213	0.0268578	ENSMUSG00000032207/ENSMUSG00000053846/ENSMUSG00000015568/ENSMUSG00000057074/ENSMUSG00000024391/ENSMUSG00000028751/ENSMUSG00000032079/ENSMUSG00000032080	Lipc/Lipg/Lpl/Ces1g/Apom/Pla2g2e/Apoa5/Apoa4	8	4	ENSMUSG00000015568/ENSMUSG00000024391/ENSMUSG00000028751/ENSMUSG00000032080	4	ENSMUSG00000032207/ENSMUSG00000053846/ENSMUSG00000057074/ENSMUSG00000032079
BP	GO:0008202	steroid metabolic process	28/856	254/15560	0.000362494	0.0289629	ENSMUSG00000032207/ENSMUSG00000026170/ENSMUSG00000003585/ENSMUSG00000027875/ENSMUSG00000054932/ENSMUSG00000021214/ENSMUSG00000027187/ENSMUSG00000022040/ENSMUSG00000021594/ENSMUSG00000060807/ENSMUSG00000038418/ENSMUSG00000039653/ENSMUSG00000025479/ENSMUSG00000032310/ENSMUSG00000041567/ENSMUSG00000029272/ENSMUSG00000038541/ENSMUSG00000078650/ENSMUSG00000032079/ENSMUSG00000037071/ENSMUSG00000032080/…	Lipc/Cyp27a1/Sec14l2/Hmgcs2/Afp/Akr1c18/Cat/Ephx2/Srd5a1/Serpina6/Egr1/Baat/Cyp2e1/Cyp1a2/Serpina12/Sult1e1/Srd5a2/G6pc/Apoa5/Scd1/Apoa4/Cyp2b10/Cyp7a1/Cyp26a1/Malrd1/Saa1/Cyp26c1/Sult2b1	28	9	ENSMUSG00000054932/ENSMUSG00000021214/ENSMUSG00000038418/ENSMUSG00000041567/ENSMUSG00000029272/ENSMUSG00000038541/ENSMUSG00000032080/ENSMUSG00000075520/ENSMUSG00000003271	19	ENSMUSG00000032207/ENSMUSG00000026170/ENSMUSG00000003585/ENSMUSG00000027875/ENSMUSG00000027187/ENSMUSG00000022040/ENSMUSG00000021594/ENSMUSG00000060807/ENSMUSG00000039653/ENSMUSG00000025479/ENSMUSG00000032310/ENSMUSG00000078650/ENSMUSG00000032079/ENSMUSG00000037071/ENSMUSG00000030483/ENSMUSG00000028240/ENSMUSG00000024987/ENSMUSG00000074115/ENSMUSG00000062432
BP	GO:0046942	carboxylic acid transport	26/856	229/15560	0.000367926	0.0289629	ENSMUSG00000026981/ENSMUSG00000030737/ENSMUSG00000030774/ENSMUSG00000019082/ENSMUSG00000028751/ENSMUSG00000000958/ENSMUSG00000031278/ENSMUSG00000019935/ENSMUSG00000003623/ENSMUSG00000025889/ENSMUSG00000028655/ENSMUSG00000041698/ENSMUSG00000054422/ENSMUSG00000030492/ENSMUSG00000055254/ENSMUSG00000020681/ENSMUSG00000030236/ENSMUSG00000040152/ENSMUSG00000029321/ENSMUSG00000020805/ENSMUSG00000005089/…	Il1rn/Slco2b1/Pak1/Slc25a22/Pla2g2e/Slc7a7/Acsl4/Slc17a8/Crot/Snca/Mfsd2a/Slco1a1/Fabp1/Slc7a9/Ntrk2/Ace/Slco1b2/Thbs1/Slc10a6/Slc13a5/Slc1a2/Proca1/Slc16a13/Slc6a1/Slc7a11/Slc26a4	26	12	ENSMUSG00000026981/ENSMUSG00000030774/ENSMUSG00000028751/ENSMUSG00000000958/ENSMUSG00000031278/ENSMUSG00000025889/ENSMUSG00000030492/ENSMUSG00000020681/ENSMUSG00000040152/ENSMUSG00000029321/ENSMUSG00000030310/ENSMUSG00000027737	14	ENSMUSG00000030737/ENSMUSG00000019082/ENSMUSG00000019935/ENSMUSG00000003623/ENSMUSG00000028655/ENSMUSG00000041698/ENSMUSG00000054422/ENSMUSG00000055254/ENSMUSG00000030236/ENSMUSG00000020805/ENSMUSG00000005089/ENSMUSG00000044122/ENSMUSG00000044367/ENSMUSG00000020651
BP	GO:0006749	glutathione metabolic process	10/856	51/15560	0.000392674	0.0302678	ENSMUSG00000022562/ENSMUSG00000063856/ENSMUSG00000040471/ENSMUSG00000040562/ENSMUSG00000008540/ENSMUSG00000064254/ENSMUSG00000074183/ENSMUSG00000027313/ENSMUSG00000038155/ENSMUSG00000030004	Oplah/Gpx1/Ggt6/Gstm2/Mgst1/Ethe1/Gsta1/Chac1/Gstp2/Nat8	10	2	ENSMUSG00000074183/ENSMUSG00000038155	8	ENSMUSG00000022562/ENSMUSG00000063856/ENSMUSG00000040471/ENSMUSG00000040562/ENSMUSG00000008540/ENSMUSG00000064254/ENSMUSG00000027313/ENSMUSG00000030004
BP	GO:0042573	retinoic acid metabolic process	6/856	19/15560	0.000397994	0.0302678	ENSMUSG00000069456/ENSMUSG00000021214/ENSMUSG00000046402/ENSMUSG00000053279/ENSMUSG00000024987/ENSMUSG00000062432	Rdh16/Akr1c18/Rbp1/Aldh1a1/Cyp26a1/Cyp26c1	6	2	ENSMUSG00000021214/ENSMUSG00000046402	4	ENSMUSG00000069456/ENSMUSG00000053279/ENSMUSG00000024987/ENSMUSG00000062432
BP	GO:0007600	sensory perception	38/856	388/15560	0.000409481	0.0306223	ENSMUSG00000026981/ENSMUSG00000033174/ENSMUSG00000030340/ENSMUSG00000025701/ENSMUSG00000025350/ENSMUSG00000023033/ENSMUSG00000063856/ENSMUSG00000022040/ENSMUSG00000004347/ENSMUSG00000002058/ENSMUSG00000019935/ENSMUSG00000022114/ENSMUSG00000049555/ENSMUSG00000050640/ENSMUSG00000004113/ENSMUSG00000027820/ENSMUSG00000027859/ENSMUSG00000000303/ENSMUSG00000056966/ENSMUSG00000045382/ENSMUSG00000038555/…	Il1rn/Mgll/Scnn1a/Alox5/Rdh5/Scn8a/Gpx1/Ephx2/Pde1c/Unc119/Slc17a8/Spry2/Tmie/Tmem150c/Cacna1b/Mme/Ngf/Cdh1/Gjc3/Cxcr4/Reep2/Adrb2/Impg2/Ush2a/Pde6c/Rp1/Vmn1r90/Olfr1034/Ace/Aqp4/Tecta/Olfr16/Mmp24/Ntrk1/Sema5b/Rgr/Atp6v0a4/Best1	38	27	ENSMUSG00000026981/ENSMUSG00000025701/ENSMUSG00000025350/ENSMUSG00000023033/ENSMUSG00000004347/ENSMUSG00000002058/ENSMUSG00000022114/ENSMUSG00000050640/ENSMUSG00000004113/ENSMUSG00000027820/ENSMUSG00000027859/ENSMUSG00000000303/ENSMUSG00000056966/ENSMUSG00000045382/ENSMUSG00000038555/ENSMUSG00000045730/ENSMUSG00000035270/ENSMUSG00000026609/ENSMUSG00000024992/ENSMUSG00000025900/ENSMUSG00000020681/…	11	ENSMUSG00000033174/ENSMUSG00000030340/ENSMUSG00000063856/ENSMUSG00000022040/ENSMUSG00000019935/ENSMUSG00000049555/ENSMUSG00000100586/ENSMUSG00000102091/ENSMUSG00000024411/ENSMUSG00000052133/ENSMUSG00000021804
BP	GO:0034754	cellular hormone metabolic process	13/856	82/15560	0.000505413	0.0371769	ENSMUSG00000069456/ENSMUSG00000056666/ENSMUSG00000054932/ENSMUSG00000021214/ENSMUSG00000037797/ENSMUSG00000046402/ENSMUSG00000021594/ENSMUSG00000053279/ENSMUSG00000038418/ENSMUSG00000029272/ENSMUSG00000038541/ENSMUSG00000024987/ENSMUSG00000062432	Rdh16/Retsat/Afp/Akr1c18/Adh4/Rbp1/Srd5a1/Aldh1a1/Egr1/Sult1e1/Srd5a2/Cyp26a1/Cyp26c1	13	6	ENSMUSG00000054932/ENSMUSG00000021214/ENSMUSG00000046402/ENSMUSG00000038418/ENSMUSG00000029272/ENSMUSG00000038541	7	ENSMUSG00000069456/ENSMUSG00000056666/ENSMUSG00000037797/ENSMUSG00000021594/ENSMUSG00000053279/ENSMUSG00000024987/ENSMUSG00000062432
BP	GO:0090207	regulation of triglyceride metabolic process	9/856	44/15560	0.000549891	0.0397961	ENSMUSG00000057074/ENSMUSG00000032540/ENSMUSG00000011305/ENSMUSG00000041567/ENSMUSG00000023070/ENSMUSG00000032079/ENSMUSG00000030827/ENSMUSG00000032080/ENSMUSG00000035686	Ces1g/Abhd5/Plin5/Serpina12/Rgn/Apoa5/Fgf21/Apoa4/Thrsp	9	3	ENSMUSG00000032540/ENSMUSG00000041567/ENSMUSG00000032080	6	ENSMUSG00000057074/ENSMUSG00000011305/ENSMUSG00000023070/ENSMUSG00000032079/ENSMUSG00000030827/ENSMUSG00000035686
BP	GO:0010876	lipid localization	32/856	314/15560	0.000580875	0.0413712	ENSMUSG00000032207/ENSMUSG00000030737/ENSMUSG00000000058/ENSMUSG00000053846/ENSMUSG00000030659/ENSMUSG00000015568/ENSMUSG00000052520/ENSMUSG00000032231/ENSMUSG00000042010/ENSMUSG00000024391/ENSMUSG00000040584/ENSMUSG00000028751/ENSMUSG00000031278/ENSMUSG00000003623/ENSMUSG00000032540/ENSMUSG00000011305/ENSMUSG00000028655/ENSMUSG00000041698/ENSMUSG00000054422/ENSMUSG00000032079/ENSMUSG00000020681/…	Lipc/Slco2b1/Cav2/Lipg/Nucb2/Lpl/Cyp2j5/Anxa2/Acacb/Apom/Abcb1a/Pla2g2e/Acsl4/Crot/Abhd5/Plin5/Mfsd2a/Slco1a1/Fabp1/Apoa5/Ace/Slco1b2/Thbs1/Slc10a6/Apoa4/Proca1/Prelid2/Cidea/Osbp2/Osbpl10/Tnfaip8l3/Ano7	32	17	ENSMUSG00000000058/ENSMUSG00000030659/ENSMUSG00000015568/ENSMUSG00000032231/ENSMUSG00000024391/ENSMUSG00000040584/ENSMUSG00000028751/ENSMUSG00000031278/ENSMUSG00000032540/ENSMUSG00000020681/ENSMUSG00000040152/ENSMUSG00000029321/ENSMUSG00000032080/ENSMUSG00000056671/ENSMUSG00000024526/ENSMUSG00000040875/ENSMUSG00000034107	15	ENSMUSG00000032207/ENSMUSG00000030737/ENSMUSG00000053846/ENSMUSG00000052520/ENSMUSG00000042010/ENSMUSG00000003623/ENSMUSG00000011305/ENSMUSG00000028655/ENSMUSG00000041698/ENSMUSG00000054422/ENSMUSG00000032079/ENSMUSG00000030236/ENSMUSG00000044122/ENSMUSG00000020435/ENSMUSG00000074345
BP	GO:0071825	protein-lipid complex subunit organization	8/856	36/15560	0.00061976	0.0427269	ENSMUSG00000032207/ENSMUSG00000053846/ENSMUSG00000015568/ENSMUSG00000057074/ENSMUSG00000024391/ENSMUSG00000028751/ENSMUSG00000032079/ENSMUSG00000032080	Lipc/Lipg/Lpl/Ces1g/Apom/Pla2g2e/Apoa5/Apoa4	8	4	ENSMUSG00000015568/ENSMUSG00000024391/ENSMUSG00000028751/ENSMUSG00000032080	4	ENSMUSG00000032207/ENSMUSG00000053846/ENSMUSG00000057074/ENSMUSG00000032079
BP	GO:0043252	sodium-independent organic anion transport	7/856	28/15560	0.000636429	0.0427269	ENSMUSG00000030737/ENSMUSG00000067144/ENSMUSG00000018900/ENSMUSG00000020334/ENSMUSG00000041698/ENSMUSG00000030236/ENSMUSG00000053303	Slco2b1/Slc22a7/Slc22a5/Slc22a4/Slco1a1/Slco1b2/Slc22a26	7	0		7	ENSMUSG00000030737/ENSMUSG00000067144/ENSMUSG00000018900/ENSMUSG00000020334/ENSMUSG00000041698/ENSMUSG00000030236/ENSMUSG00000053303
BP	GO:0051187	cofactor catabolic process	9/856	45/15560	0.000654306	0.0427269	ENSMUSG00000063856/ENSMUSG00000027187/ENSMUSG00000040471/ENSMUSG00000022947/ENSMUSG00000025889/ENSMUSG00000054659/ENSMUSG00000031767/ENSMUSG00000027313/ENSMUSG00000032080	Gpx1/Cat/Ggt6/Cbr3/Snca/Pm20d2/Nudt7/Chac1/Apoa4	9	3	ENSMUSG00000022947/ENSMUSG00000025889/ENSMUSG00000032080	6	ENSMUSG00000063856/ENSMUSG00000027187/ENSMUSG00000040471/ENSMUSG00000054659/ENSMUSG00000031767/ENSMUSG00000027313
BP	GO:0006577	amino-acid betaine metabolic process	5/856	14/15560	0.000657044	0.0427269	ENSMUSG00000074768/ENSMUSG00000003623/ENSMUSG00000018900/ENSMUSG00000020334/ENSMUSG00000026853	Bhmt/Crot/Slc22a5/Slc22a4/Crat	5	0		5	ENSMUSG00000074768/ENSMUSG00000003623/ENSMUSG00000018900/ENSMUSG00000020334/ENSMUSG00000026853
BP	GO:0010896	regulation of triglyceride catabolic process	5/856	14/15560	0.000657044	0.0427269	ENSMUSG00000032540/ENSMUSG00000011305/ENSMUSG00000032079/ENSMUSG00000030827/ENSMUSG00000032080	Abhd5/Plin5/Apoa5/Fgf21/Apoa4	5	2	ENSMUSG00000032540/ENSMUSG00000032080	3	ENSMUSG00000011305/ENSMUSG00000032079/ENSMUSG00000030827
BP	GO:0016114	terpenoid biosynthetic process	5/856	14/15560	0.000657044	0.0427269	ENSMUSG00000069456/ENSMUSG00000027875/ENSMUSG00000021214/ENSMUSG00000046402/ENSMUSG00000053279	Rdh16/Hmgcs2/Akr1c18/Rbp1/Aldh1a1	5	2	ENSMUSG00000021214/ENSMUSG00000046402	3	ENSMUSG00000069456/ENSMUSG00000027875/ENSMUSG00000053279
BP	GO:0072329	monocarboxylic acid catabolic process	15/856	107/15560	0.000746028	0.047705	ENSMUSG00000010651/ENSMUSG00000027809/ENSMUSG00000042010/ENSMUSG00000020777/ENSMUSG00000003623/ENSMUSG00000031725/ENSMUSG00000011305/ENSMUSG00000022853/ENSMUSG00000054422/ENSMUSG00000021884/ENSMUSG00000021226/ENSMUSG00000055782/ENSMUSG00000024987/ENSMUSG00000062432/ENSMUSG00000021416	Acaa1b/Etfdh/Acacb/Acox1/Crot/Ces1f/Plin5/Ehhadh/Fabp1/Hacl1/Acot2/Abcd2/Cyp26a1/Cyp26c1/Eci3	15	1	ENSMUSG00000055782	14	ENSMUSG00000010651/ENSMUSG00000027809/ENSMUSG00000042010/ENSMUSG00000020777/ENSMUSG00000003623/ENSMUSG00000031725/ENSMUSG00000011305/ENSMUSG00000022853/ENSMUSG00000054422/ENSMUSG00000021884/ENSMUSG00000021226/ENSMUSG00000024987/ENSMUSG00000062432/ENSMUSG00000021416
BP	GO:0060349	bone morphogenesis	12/856	75/15560	0.00075486	0.047705	ENSMUSG00000032440/ENSMUSG00000000142/ENSMUSG00000004768/ENSMUSG00000045672/ENSMUSG00000075304/ENSMUSG00000039153/ENSMUSG00000040152/ENSMUSG00000021319/ENSMUSG00000006538/ENSMUSG00000014813/ENSMUSG00000050860/ENSMUSG00000006457	Tgfbr2/Axin2/Rab23/Col27a1/Sp5/Runx2/Thbs1/Sfrp4/Ihh/Stc1/Phospho1/Actn3	12	7	ENSMUSG00000032440/ENSMUSG00000004768/ENSMUSG00000039153/ENSMUSG00000040152/ENSMUSG00000021319/ENSMUSG00000014813/ENSMUSG00000006457	5	ENSMUSG00000000142/ENSMUSG00000045672/ENSMUSG00000075304/ENSMUSG00000006538/ENSMUSG00000050860
BP	GO:0034308	primary alcohol metabolic process	7/856	29/15560	0.000799543	0.0493939	ENSMUSG00000056666/ENSMUSG00000016756/ENSMUSG00000021214/ENSMUSG00000037797/ENSMUSG00000046402/ENSMUSG00000053279/ENSMUSG00000029272	Retsat/Cmah/Akr1c18/Adh4/Rbp1/Aldh1a1/Sult1e1	7	3	ENSMUSG00000021214/ENSMUSG00000046402/ENSMUSG00000029272	4	ENSMUSG00000056666/ENSMUSG00000016756/ENSMUSG00000037797/ENSMUSG00000053279
BP	GO:0060348	bone development	20/856	166/15560	0.000803601	0.0493939	ENSMUSG00000032440/ENSMUSG00000032231/ENSMUSG00000000142/ENSMUSG00000004768/ENSMUSG00000045672/ENSMUSG00000027796/ENSMUSG00000075304/ENSMUSG00000039153/ENSMUSG00000023070/ENSMUSG00000049577/ENSMUSG00000040711/ENSMUSG00000040152/ENSMUSG00000021319/ENSMUSG00000037994/ENSMUSG00000006538/ENSMUSG00000016918/ENSMUSG00000014813/ENSMUSG00000048424/ENSMUSG00000050860/ENSMUSG00000006457	Tgfbr2/Anxa2/Axin2/Rab23/Col27a1/Smad9/Sp5/Runx2/Rgn/Zfpm1/Sh3pxd2b/Thbs1/Sfrp4/Slc9b2/Ihh/Sulf1/Stc1/Ranbp3l/Phospho1/Actn3	20	11	ENSMUSG00000032440/ENSMUSG00000032231/ENSMUSG00000004768/ENSMUSG00000039153/ENSMUSG00000040711/ENSMUSG00000040152/ENSMUSG00000021319/ENSMUSG00000037994/ENSMUSG00000016918/ENSMUSG00000014813/ENSMUSG00000006457	9	ENSMUSG00000000142/ENSMUSG00000045672/ENSMUSG00000027796/ENSMUSG00000075304/ENSMUSG00000023070/ENSMUSG00000049577/ENSMUSG00000006538/ENSMUSG00000048424/ENSMUSG00000050860
CC	GO:0031012	extracellular matrix	52/866	378/15641	1.10E-09	4.94E-07	ENSMUSG00000022875/ENSMUSG00000005397/ENSMUSG00000079465/ENSMUSG00000067158/ENSMUSG00000025213/ENSMUSG00000032289/ENSMUSG00000015568/ENSMUSG00000020473/ENSMUSG00000032369/ENSMUSG00000072115/ENSMUSG00000032231/ENSMUSG00000026542/ENSMUSG00000021943/ENSMUSG00000015647/ENSMUSG00000022347/ENSMUSG00000045672/ENSMUSG00000027111/ENSMUSG00000024029/ENSMUSG00000055653/ENSMUSG00000013150/ENSMUSG00000043822/…	Kng1/Nid1/Col4a3/Col4a4/Kazald1/Thsd4/Lpl/Aebp1/Plscr1/Ang/Anxa2/Apcs/Gdf10/Lama5/A1bg/Col27a1/Itga6/Tff3/Gpc3/Gfod2/Adamtsl5/Ctgf/Bmp7/Slpi/Lad1/Gldn/Impg2/Ush2a/Smoc2/Optc/Prtn3/Efna5/Tgfb2/Angptl4/Thbs1/Col17a1/Tecta/Apoa4/Mmp24/Ihh/Cnmd/Serpine1/Frem2/Mmp8/Tpsb2/Sftpd/Mmp11/Phospho1/Wnt16/Lama3/Fcgbp/Timp1	52	37	ENSMUSG00000022875/ENSMUSG00000005397/ENSMUSG00000079465/ENSMUSG00000067158/ENSMUSG00000025213/ENSMUSG00000032289/ENSMUSG00000015568/ENSMUSG00000020473/ENSMUSG00000032369/ENSMUSG00000032231/ENSMUSG00000026542/ENSMUSG00000015647/ENSMUSG00000027111/ENSMUSG00000024029/ENSMUSG00000055653/ENSMUSG00000043822/ENSMUSG00000019997/ENSMUSG00000008999/ENSMUSG00000017002/ENSMUSG00000046167/ENSMUSG00000035270/…	15	ENSMUSG00000072115/ENSMUSG00000021943/ENSMUSG00000022347/ENSMUSG00000045672/ENSMUSG00000013150/ENSMUSG00000041782/ENSMUSG00000048915/ENSMUSG00000002289/ENSMUSG00000006538/ENSMUSG00000022025/ENSMUSG00000021795/ENSMUSG00000000901/ENSMUSG00000050860/ENSMUSG00000024421/ENSMUSG00000047730
CC	GO:0005578	proteinaceous extracellular matrix	38/866	300/15641	1.59E-06	0.000358658	ENSMUSG00000005397/ENSMUSG00000079465/ENSMUSG00000067158/ENSMUSG00000025213/ENSMUSG00000032289/ENSMUSG00000072115/ENSMUSG00000032231/ENSMUSG00000015647/ENSMUSG00000045672/ENSMUSG00000027111/ENSMUSG00000024029/ENSMUSG00000055653/ENSMUSG00000013150/ENSMUSG00000043822/ENSMUSG00000019997/ENSMUSG00000041782/ENSMUSG00000046167/ENSMUSG00000035270/ENSMUSG00000026609/ENSMUSG00000023886/ENSMUSG00000010311/…	Nid1/Col4a3/Col4a4/Kazald1/Thsd4/Ang/Anxa2/Lama5/Col27a1/Itga6/Tff3/Gpc3/Gfod2/Adamtsl5/Ctgf/Lad1/Gldn/Impg2/Ush2a/Smoc2/Optc/Efna5/Tgfb2/Angptl4/Col17a1/Tecta/Mmp24/Ihh/Cnmd/Frem2/Mmp8/Sftpd/Mmp11/Phospho1/Wnt16/Lama3/Fcgbp/Timp1	38	25	ENSMUSG00000005397/ENSMUSG00000079465/ENSMUSG00000067158/ENSMUSG00000025213/ENSMUSG00000032289/ENSMUSG00000032231/ENSMUSG00000015647/ENSMUSG00000027111/ENSMUSG00000024029/ENSMUSG00000055653/ENSMUSG00000043822/ENSMUSG00000019997/ENSMUSG00000046167/ENSMUSG00000035270/ENSMUSG00000026609/ENSMUSG00000023886/ENSMUSG00000010311/ENSMUSG00000039239/ENSMUSG00000025064/ENSMUSG00000037705/ENSMUSG00000027612/…	13	ENSMUSG00000072115/ENSMUSG00000045672/ENSMUSG00000013150/ENSMUSG00000041782/ENSMUSG00000048915/ENSMUSG00000002289/ENSMUSG00000006538/ENSMUSG00000022025/ENSMUSG00000021795/ENSMUSG00000000901/ENSMUSG00000050860/ENSMUSG00000024421/ENSMUSG00000047730
CC	GO:0044420	extracellular matrix component	19/866	123/15641	4.48E-05	0.00673448	ENSMUSG00000005397/ENSMUSG00000079465/ENSMUSG00000067158/ENSMUSG00000032289/ENSMUSG00000072115/ENSMUSG00000032231/ENSMUSG00000015647/ENSMUSG00000045672/ENSMUSG00000027111/ENSMUSG00000043822/ENSMUSG00000041782/ENSMUSG00000026609/ENSMUSG00000023886/ENSMUSG00000048915/ENSMUSG00000039239/ENSMUSG00000025064/ENSMUSG00000037016/ENSMUSG00000024421/ENSMUSG00000001131	Nid1/Col4a3/Col4a4/Thsd4/Ang/Anxa2/Lama5/Col27a1/Itga6/Adamtsl5/Lad1/Ush2a/Smoc2/Efna5/Tgfb2/Col17a1/Frem2/Lama3/Timp1	19	14	ENSMUSG00000005397/ENSMUSG00000079465/ENSMUSG00000067158/ENSMUSG00000032289/ENSMUSG00000032231/ENSMUSG00000015647/ENSMUSG00000027111/ENSMUSG00000043822/ENSMUSG00000026609/ENSMUSG00000023886/ENSMUSG00000039239/ENSMUSG00000025064/ENSMUSG00000037016/ENSMUSG00000001131	5	ENSMUSG00000072115/ENSMUSG00000045672/ENSMUSG00000041782/ENSMUSG00000048915/ENSMUSG00000024421
CC	GO:0005604	basement membrane	16/866	99/15641	0.000101485	0.0114424	ENSMUSG00000005397/ENSMUSG00000079465/ENSMUSG00000067158/ENSMUSG00000072115/ENSMUSG00000032231/ENSMUSG00000015647/ENSMUSG00000027111/ENSMUSG00000041782/ENSMUSG00000026609/ENSMUSG00000023886/ENSMUSG00000048915/ENSMUSG00000039239/ENSMUSG00000025064/ENSMUSG00000037016/ENSMUSG00000024421/ENSMUSG00000001131	Nid1/Col4a3/Col4a4/Ang/Anxa2/Lama5/Itga6/Lad1/Ush2a/Smoc2/Efna5/Tgfb2/Col17a1/Frem2/Lama3/Timp1	16	12	ENSMUSG00000005397/ENSMUSG00000079465/ENSMUSG00000067158/ENSMUSG00000032231/ENSMUSG00000015647/ENSMUSG00000027111/ENSMUSG00000026609/ENSMUSG00000023886/ENSMUSG00000039239/ENSMUSG00000025064/ENSMUSG00000037016/ENSMUSG00000001131	4	ENSMUSG00000072115/ENSMUSG00000041782/ENSMUSG00000048915/ENSMUSG00000024421
CC	GO:0045177	apical part of cell	36/866	353/15641	0.000302411	0.0272775	ENSMUSG00000030737/ENSMUSG00000029086/ENSMUSG00000034918/ENSMUSG00000030340/ENSMUSG00000027376/ENSMUSG00000041794/ENSMUSG00000030342/ENSMUSG00000063929/ENSMUSG00000028519/ENSMUSG00000029053/ENSMUSG00000025497/ENSMUSG00000040584/ENSMUSG00000024388/ENSMUSG00000066072/ENSMUSG00000008540/ENSMUSG00000036570/ENSMUSG00000018900/ENSMUSG00000020334/ENSMUSG00000000303/ENSMUSG00000054422/ENSMUSG00000030492/…	Slco2b1/Prom1/Cdhr2/Scnn1a/Prom2/Myrip/Cd9/Cyp4a32/Dab1/Prkcz/Cdhr5/Abcb1a/Myo7b/Cyp4a10/Mgst1/Fxyd1/Slc22a5/Slc22a4/Cdh1/Fabp1/Slc7a9/Adrb2/Ush2a/Stk26/Slc34a2/Muc4/Fzd3/Atp4a/Eda/Stc1/Atp6v0a4/Crb2/Pdpn/Slc26a4/Slc4a9/Sapcd2	36	21	ENSMUSG00000029086/ENSMUSG00000034918/ENSMUSG00000027376/ENSMUSG00000041794/ENSMUSG00000030342/ENSMUSG00000028519/ENSMUSG00000040584/ENSMUSG00000024388/ENSMUSG00000000303/ENSMUSG00000030492/ENSMUSG00000045730/ENSMUSG00000026609/ENSMUSG00000031112/ENSMUSG00000029188/ENSMUSG00000079620/ENSMUSG00000007989/ENSMUSG00000014813/ENSMUSG00000038600/ENSMUSG00000035403/ENSMUSG00000028583/ENSMUSG00000026955	15	ENSMUSG00000030737/ENSMUSG00000030340/ENSMUSG00000063929/ENSMUSG00000029053/ENSMUSG00000025497/ENSMUSG00000066072/ENSMUSG00000008540/ENSMUSG00000036570/ENSMUSG00000018900/ENSMUSG00000020334/ENSMUSG00000054422/ENSMUSG00000005553/ENSMUSG00000059327/ENSMUSG00000020651/ENSMUSG00000024485
CC	GO:0005903	brush border	16/866	112/15641	0.000436397	0.0328025	ENSMUSG00000029086/ENSMUSG00000034918/ENSMUSG00000028519/ENSMUSG00000025497/ENSMUSG00000040584/ENSMUSG00000024388/ENSMUSG00000018900/ENSMUSG00000027820/ENSMUSG00000030492/ENSMUSG00000020681/ENSMUSG00000029188/ENSMUSG00000027015/ENSMUSG00000038600/ENSMUSG00000006457/ENSMUSG00000034427/ENSMUSG00000020651	Prom1/Cdhr2/Dab1/Cdhr5/Abcb1a/Myo7b/Slc22a5/Mme/Slc7a9/Ace/Slc34a2/Cybrd1/Atp6v0a4/Actn3/Myo15b/Slc26a4	16	12	ENSMUSG00000029086/ENSMUSG00000034918/ENSMUSG00000028519/ENSMUSG00000040584/ENSMUSG00000024388/ENSMUSG00000027820/ENSMUSG00000030492/ENSMUSG00000020681/ENSMUSG00000029188/ENSMUSG00000027015/ENSMUSG00000038600/ENSMUSG00000006457	4	ENSMUSG00000025497/ENSMUSG00000018900/ENSMUSG00000034427/ENSMUSG00000020651
CC	GO:1903561	extracellular vesicle	12/866	74/15641	0.000705829	0.0419291	ENSMUSG00000025351/ENSMUSG00000029086/ENSMUSG00000030340/ENSMUSG00000008734/ENSMUSG00000027376/ENSMUSG00000074768/ENSMUSG00000030342/ENSMUSG00000032231/ENSMUSG00000022797/ENSMUSG00000020681/ENSMUSG00000037411/ENSMUSG00000020651	Cd63/Prom1/Scnn1a/Gprc5b/Prom2/Bhmt/Cd9/Anxa2/Tfrc/Ace/Serpine1/Slc26a4	12	9	ENSMUSG00000025351/ENSMUSG00000029086/ENSMUSG00000008734/ENSMUSG00000027376/ENSMUSG00000030342/ENSMUSG00000032231/ENSMUSG00000022797/ENSMUSG00000020681/ENSMUSG00000037411	3	ENSMUSG00000030340/ENSMUSG00000074768/ENSMUSG00000020651
CC	GO:0016324	apical plasma membrane	28/866	264/15641	0.000743753	0.0419291	ENSMUSG00000030737/ENSMUSG00000029086/ENSMUSG00000034918/ENSMUSG00000030340/ENSMUSG00000027376/ENSMUSG00000041794/ENSMUSG00000030342/ENSMUSG00000063929/ENSMUSG00000029053/ENSMUSG00000025497/ENSMUSG00000040584/ENSMUSG00000066072/ENSMUSG00000036570/ENSMUSG00000018900/ENSMUSG00000020334/ENSMUSG00000030492/ENSMUSG00000045730/ENSMUSG00000026609/ENSMUSG00000031112/ENSMUSG00000029188/ENSMUSG00000079620/…	Slco2b1/Prom1/Cdhr2/Scnn1a/Prom2/Myrip/Cd9/Cyp4a32/Prkcz/Cdhr5/Abcb1a/Cyp4a10/Fxyd1/Slc22a5/Slc22a4/Slc7a9/Adrb2/Ush2a/Stk26/Slc34a2/Muc4/Fzd3/Atp4a/Stc1/Atp6v0a4/Crb2/Pdpn/Slc26a4	28	17	ENSMUSG00000029086/ENSMUSG00000034918/ENSMUSG00000027376/ENSMUSG00000041794/ENSMUSG00000030342/ENSMUSG00000040584/ENSMUSG00000030492/ENSMUSG00000045730/ENSMUSG00000026609/ENSMUSG00000031112/ENSMUSG00000029188/ENSMUSG00000079620/ENSMUSG00000007989/ENSMUSG00000014813/ENSMUSG00000038600/ENSMUSG00000035403/ENSMUSG00000028583	11	ENSMUSG00000030737/ENSMUSG00000030340/ENSMUSG00000063929/ENSMUSG00000029053/ENSMUSG00000025497/ENSMUSG00000066072/ENSMUSG00000036570/ENSMUSG00000018900/ENSMUSG00000020334/ENSMUSG00000005553/ENSMUSG00000020651
CC	GO:0043230	extracellular organelle	13/866	86/15641	0.000854844	0.0428372	ENSMUSG00000025351/ENSMUSG00000029086/ENSMUSG00000030340/ENSMUSG00000008734/ENSMUSG00000027376/ENSMUSG00000074768/ENSMUSG00000030342/ENSMUSG00000032231/ENSMUSG00000022797/ENSMUSG00000020681/ENSMUSG00000037411/ENSMUSG00000050860/ENSMUSG00000020651	Cd63/Prom1/Scnn1a/Gprc5b/Prom2/Bhmt/Cd9/Anxa2/Tfrc/Ace/Serpine1/Phospho1/Slc26a4	13	9	ENSMUSG00000025351/ENSMUSG00000029086/ENSMUSG00000008734/ENSMUSG00000027376/ENSMUSG00000030342/ENSMUSG00000032231/ENSMUSG00000022797/ENSMUSG00000020681/ENSMUSG00000037411	4	ENSMUSG00000030340/ENSMUSG00000074768/ENSMUSG00000050860/ENSMUSG00000020651
CC	GO:0031526	brush border membrane	10/866	57/15641	0.00103449	0.0466553	ENSMUSG00000034918/ENSMUSG00000025497/ENSMUSG00000040584/ENSMUSG00000018900/ENSMUSG00000030492/ENSMUSG00000020681/ENSMUSG00000029188/ENSMUSG00000027015/ENSMUSG00000038600/ENSMUSG00000020651	Cdhr2/Cdhr5/Abcb1a/Slc22a5/Slc7a9/Ace/Slc34a2/Cybrd1/Atp6v0a4/Slc26a4	10	7	ENSMUSG00000034918/ENSMUSG00000040584/ENSMUSG00000030492/ENSMUSG00000020681/ENSMUSG00000029188/ENSMUSG00000027015/ENSMUSG00000038600	3	ENSMUSG00000025497/ENSMUSG00000018900/ENSMUSG00000020651
CC	GO:0070062	extracellular exosome	11/866	69/15641	0.00134467	0.0477372	ENSMUSG00000025351/ENSMUSG00000029086/ENSMUSG00000030340/ENSMUSG00000008734/ENSMUSG00000074768/ENSMUSG00000030342/ENSMUSG00000032231/ENSMUSG00000022797/ENSMUSG00000020681/ENSMUSG00000037411/ENSMUSG00000020651	Cd63/Prom1/Scnn1a/Gprc5b/Bhmt/Cd9/Anxa2/Tfrc/Ace/Serpine1/Slc26a4	11	8	ENSMUSG00000025351/ENSMUSG00000029086/ENSMUSG00000008734/ENSMUSG00000030342/ENSMUSG00000032231/ENSMUSG00000022797/ENSMUSG00000020681/ENSMUSG00000037411	3	ENSMUSG00000030340/ENSMUSG00000074768/ENSMUSG00000020651
CC	GO:0005777	peroxisome	17/866	136/15641	0.00137602	0.0477372	ENSMUSG00000027187/ENSMUSG00000010651/ENSMUSG00000022040/ENSMUSG00000031278/ENSMUSG00000020777/ENSMUSG00000003623/ENSMUSG00000028383/ENSMUSG00000008540/ENSMUSG00000039653/ENSMUSG00000022853/ENSMUSG00000054422/ENSMUSG00000021884/ENSMUSG00000026853/ENSMUSG00000055782/ENSMUSG00000031767/ENSMUSG00000021228/ENSMUSG00000021416	Cat/Acaa1b/Ephx2/Acsl4/Acox1/Crot/Hsdl2/Mgst1/Baat/Ehhadh/Fabp1/Hacl1/Crat/Abcd2/Nudt7/Acot3/Eci3	17	2	ENSMUSG00000031278/ENSMUSG00000055782	15	ENSMUSG00000027187/ENSMUSG00000010651/ENSMUSG00000022040/ENSMUSG00000020777/ENSMUSG00000003623/ENSMUSG00000028383/ENSMUSG00000008540/ENSMUSG00000039653/ENSMUSG00000022853/ENSMUSG00000054422/ENSMUSG00000021884/ENSMUSG00000026853/ENSMUSG00000031767/ENSMUSG00000021228/ENSMUSG00000021416
CC	GO:0042579	microbody	17/866	136/15641	0.00137602	0.0477372	ENSMUSG00000027187/ENSMUSG00000010651/ENSMUSG00000022040/ENSMUSG00000031278/ENSMUSG00000020777/ENSMUSG00000003623/ENSMUSG00000028383/ENSMUSG00000008540/ENSMUSG00000039653/ENSMUSG00000022853/ENSMUSG00000054422/ENSMUSG00000021884/ENSMUSG00000026853/ENSMUSG00000055782/ENSMUSG00000031767/ENSMUSG00000021228/ENSMUSG00000021416	Cat/Acaa1b/Ephx2/Acsl4/Acox1/Crot/Hsdl2/Mgst1/Baat/Ehhadh/Fabp1/Hacl1/Crat/Abcd2/Nudt7/Acot3/Eci3	17	2	ENSMUSG00000031278/ENSMUSG00000055782	15	ENSMUSG00000027187/ENSMUSG00000010651/ENSMUSG00000022040/ENSMUSG00000020777/ENSMUSG00000003623/ENSMUSG00000028383/ENSMUSG00000008540/ENSMUSG00000039653/ENSMUSG00000022853/ENSMUSG00000054422/ENSMUSG00000021884/ENSMUSG00000026853/ENSMUSG00000031767/ENSMUSG00000021228/ENSMUSG00000021416
CC	GO:0030056	hemidesmosome	4/866	10/15641	0.00149771	0.0482478	ENSMUSG00000027111/ENSMUSG00000115388/ENSMUSG00000025064/ENSMUSG00000024421	Itga6/Eppk1/Col17a1/Lama3	4	2	ENSMUSG00000027111/ENSMUSG00000025064	2	ENSMUSG00000115388/ENSMUSG00000024421
MF	GO:0008391	arachidonic acid monooxygenase activity	17/853	33/15376	1.93E-13	1.54E-10	ENSMUSG00000052974/ENSMUSG00000063929/ENSMUSG00000024292/ENSMUSG00000025197/ENSMUSG00000028715/ENSMUSG00000066072/ENSMUSG00000003053/ENSMUSG00000025479/ENSMUSG00000054827/ENSMUSG00000049685/ENSMUSG00000067225/ENSMUSG00000025002/ENSMUSG00000030483/ENSMUSG00000042248/ENSMUSG00000092008/ENSMUSG00000074254/ENSMUSG00000091867	Cyp2f2/Cyp4a32/Cyp4f14/Cyp2c23/Cyp4a14/Cyp4a10/Cyp2c29/Cyp2e1/Cyp2c50/Cyp2g1/Cyp2c54/Cyp2c55/Cyp2b10/Cyp2c37/Cyp2c69/Cyp2a4/Cyp2a22	17	1	ENSMUSG00000074254	16	ENSMUSG00000052974/ENSMUSG00000063929/ENSMUSG00000024292/ENSMUSG00000025197/ENSMUSG00000028715/ENSMUSG00000066072/ENSMUSG00000003053/ENSMUSG00000025479/ENSMUSG00000054827/ENSMUSG00000049685/ENSMUSG00000067225/ENSMUSG00000025002/ENSMUSG00000030483/ENSMUSG00000042248/ENSMUSG00000092008/ENSMUSG00000091867
MF	GO:0004497	monooxygenase activity	29/853	118/15376	6.74E-12	2.43E-09	ENSMUSG00000052974/ENSMUSG00000026170/ENSMUSG00000052520/ENSMUSG00000016756/ENSMUSG00000063929/ENSMUSG00000021214/ENSMUSG00000050445/ENSMUSG00000024292/ENSMUSG00000025197/ENSMUSG00000028715/ENSMUSG00000066072/ENSMUSG00000003053/ENSMUSG00000025479/ENSMUSG00000054827/ENSMUSG00000029630/ENSMUSG00000032310/ENSMUSG00000049685/ENSMUSG00000070419/ENSMUSG00000067225/ENSMUSG00000025002/ENSMUSG00000030483/…	Cyp2f2/Cyp27a1/Cyp2j5/Cmah/Cyp4a32/Akr1c18/Cyp8b1/Cyp4f14/Cyp2c23/Cyp4a14/Cyp4a10/Cyp2c29/Cyp2e1/Cyp2c50/Cyp3a25/Cyp1a2/Cyp2g1/Cyp3a57/Cyp2c54/Cyp2c55/Cyp2b10/Cyp7a1/Cyp26a1/Cyp2c37/Cyp2d11/Cyp2c69/Cyp26c1/Cyp2a4/Cyp2a22	29	3	ENSMUSG00000021214/ENSMUSG00000070419/ENSMUSG00000074254	26	ENSMUSG00000052974/ENSMUSG00000026170/ENSMUSG00000052520/ENSMUSG00000016756/ENSMUSG00000063929/ENSMUSG00000050445/ENSMUSG00000024292/ENSMUSG00000025197/ENSMUSG00000028715/ENSMUSG00000066072/ENSMUSG00000003053/ENSMUSG00000025479/ENSMUSG00000054827/ENSMUSG00000029630/ENSMUSG00000032310/ENSMUSG00000049685/ENSMUSG00000067225/ENSMUSG00000025002/ENSMUSG00000030483/ENSMUSG00000028240/ENSMUSG00000024987/…
MF	GO:0008392	arachidonic acid epoxygenase activity	15/853	30/15376	9.12E-12	2.43E-09	ENSMUSG00000052974/ENSMUSG00000063929/ENSMUSG00000025197/ENSMUSG00000066072/ENSMUSG00000003053/ENSMUSG00000025479/ENSMUSG00000054827/ENSMUSG00000049685/ENSMUSG00000067225/ENSMUSG00000025002/ENSMUSG00000030483/ENSMUSG00000042248/ENSMUSG00000092008/ENSMUSG00000074254/ENSMUSG00000091867	Cyp2f2/Cyp4a32/Cyp2c23/Cyp4a10/Cyp2c29/Cyp2e1/Cyp2c50/Cyp2g1/Cyp2c54/Cyp2c55/Cyp2b10/Cyp2c37/Cyp2c69/Cyp2a4/Cyp2a22	15	1	ENSMUSG00000074254	14	ENSMUSG00000052974/ENSMUSG00000063929/ENSMUSG00000025197/ENSMUSG00000066072/ENSMUSG00000003053/ENSMUSG00000025479/ENSMUSG00000054827/ENSMUSG00000049685/ENSMUSG00000067225/ENSMUSG00000025002/ENSMUSG00000030483/ENSMUSG00000042248/ENSMUSG00000092008/ENSMUSG00000091867
MF	GO:0016705	oxidoreductase activity, acting on paired donors, with incorporation or reduction of molecular oxygen	35/853	176/15376	3.12E-11	6.23E-09	ENSMUSG00000052974/ENSMUSG00000026170/ENSMUSG00000028207/ENSMUSG00000052520/ENSMUSG00000016756/ENSMUSG00000063929/ENSMUSG00000021214/ENSMUSG00000050445/ENSMUSG00000024292/ENSMUSG00000025197/ENSMUSG00000028715/ENSMUSG00000066072/ENSMUSG00000003053/ENSMUSG00000039620/ENSMUSG00000030968/ENSMUSG00000025479/ENSMUSG00000054827/ENSMUSG00000029630/ENSMUSG00000032310/ENSMUSG00000049685/ENSMUSG00000070419/…	Cyp2f2/Cyp27a1/Asph/Cyp2j5/Cmah/Cyp4a32/Akr1c18/Cyp8b1/Cyp4f14/Cyp2c23/Cyp4a14/Cyp4a10/Cyp2c29/Trmt9b/Pdilt/Cyp2e1/Cyp2c50/Cyp3a25/Cyp1a2/Cyp2g1/Cyp3a57/Scd2/Cyp2c54/Cyp2c55/Scd1/Cyp2b10/Cyp7a1/Cyp26a1/9130409I23Rik/Cyp2c37/Cyp2d11/Cyp2c69/Cyp26c1/Cyp2a4/Cyp2a22	35	5	ENSMUSG00000028207/ENSMUSG00000021214/ENSMUSG00000070419/ENSMUSG00000025203/ENSMUSG00000074254	30	ENSMUSG00000052974/ENSMUSG00000026170/ENSMUSG00000052520/ENSMUSG00000016756/ENSMUSG00000063929/ENSMUSG00000050445/ENSMUSG00000024292/ENSMUSG00000025197/ENSMUSG00000028715/ENSMUSG00000066072/ENSMUSG00000003053/ENSMUSG00000039620/ENSMUSG00000030968/ENSMUSG00000025479/ENSMUSG00000054827/ENSMUSG00000029630/ENSMUSG00000032310/ENSMUSG00000049685/ENSMUSG00000067225/ENSMUSG00000025002/ENSMUSG00000037071/…
MF	GO:0008395	steroid hydroxylase activity	20/853	62/15376	6.14E-11	9.81E-09	ENSMUSG00000052974/ENSMUSG00000026170/ENSMUSG00000052520/ENSMUSG00000050445/ENSMUSG00000025197/ENSMUSG00000003053/ENSMUSG00000025479/ENSMUSG00000054827/ENSMUSG00000029630/ENSMUSG00000049685/ENSMUSG00000070419/ENSMUSG00000067225/ENSMUSG00000025002/ENSMUSG00000030483/ENSMUSG00000028240/ENSMUSG00000042248/ENSMUSG00000068085/ENSMUSG00000092008/ENSMUSG00000074254/ENSMUSG00000091867	Cyp2f2/Cyp27a1/Cyp2j5/Cyp8b1/Cyp2c23/Cyp2c29/Cyp2e1/Cyp2c50/Cyp3a25/Cyp2g1/Cyp3a57/Cyp2c54/Cyp2c55/Cyp2b10/Cyp7a1/Cyp2c37/Cyp2d11/Cyp2c69/Cyp2a4/Cyp2a22	20	2	ENSMUSG00000070419/ENSMUSG00000074254	18	ENSMUSG00000052974/ENSMUSG00000026170/ENSMUSG00000052520/ENSMUSG00000050445/ENSMUSG00000025197/ENSMUSG00000003053/ENSMUSG00000025479/ENSMUSG00000054827/ENSMUSG00000029630/ENSMUSG00000049685/ENSMUSG00000067225/ENSMUSG00000025002/ENSMUSG00000030483/ENSMUSG00000028240/ENSMUSG00000042248/ENSMUSG00000068085/ENSMUSG00000092008/ENSMUSG00000091867
MF	GO:0020037	heme binding	28/853	125/15376	1.64E-10	2.18E-08	ENSMUSG00000052974/ENSMUSG00000026170/ENSMUSG00000049858/ENSMUSG00000052520/ENSMUSG00000050445/ENSMUSG00000024292/ENSMUSG00000027187/ENSMUSG00000025197/ENSMUSG00000028715/ENSMUSG00000066072/ENSMUSG00000003053/ENSMUSG00000025479/ENSMUSG00000054827/ENSMUSG00000029630/ENSMUSG00000032310/ENSMUSG00000049685/ENSMUSG00000067225/ENSMUSG00000025002/ENSMUSG00000030483/ENSMUSG00000069919/ENSMUSG00000028240/…	Cyp2f2/Cyp27a1/Suox/Cyp2j5/Cyp8b1/Cyp4f14/Cat/Cyp2c23/Cyp4a14/Cyp4a10/Cyp2c29/Cyp2e1/Cyp2c50/Cyp3a25/Cyp1a2/Cyp2g1/Cyp2c54/Cyp2c55/Cyp2b10/Hba-a1/Cyp7a1/Hba-a2/Cyp26a1/Cyp2c37/Cyp2d11/Cyp2c69/Cyp2a4/Cyp2a22	28	3	ENSMUSG00000069919/ENSMUSG00000069917/ENSMUSG00000074254	25	ENSMUSG00000052974/ENSMUSG00000026170/ENSMUSG00000049858/ENSMUSG00000052520/ENSMUSG00000050445/ENSMUSG00000024292/ENSMUSG00000027187/ENSMUSG00000025197/ENSMUSG00000028715/ENSMUSG00000066072/ENSMUSG00000003053/ENSMUSG00000025479/ENSMUSG00000054827/ENSMUSG00000029630/ENSMUSG00000032310/ENSMUSG00000049685/ENSMUSG00000067225/ENSMUSG00000025002/ENSMUSG00000030483/ENSMUSG00000028240/ENSMUSG00000024987/…
MF	GO:0005506	iron ion binding	30/853	149/15376	5.87E-10	6.63E-08	ENSMUSG00000052974/ENSMUSG00000022613/ENSMUSG00000026170/ENSMUSG00000025701/ENSMUSG00000052520/ENSMUSG00000050445/ENSMUSG00000000673/ENSMUSG00000024292/ENSMUSG00000026822/ENSMUSG00000028715/ENSMUSG00000066072/ENSMUSG00000003053/ENSMUSG00000064294/ENSMUSG00000039620/ENSMUSG00000025479/ENSMUSG00000064254/ENSMUSG00000054827/ENSMUSG00000025889/ENSMUSG00000029630/ENSMUSG00000032310/ENSMUSG00000025203/…	Cyp2f2/Miox/Cyp27a1/Alox5/Cyp2j5/Cyp8b1/Haao/Cyp4f14/Lcn2/Cyp4a14/Cyp4a10/Cyp2c29/Aox3/Trmt9b/Cyp2e1/Ethe1/Cyp2c50/Snca/Cyp3a25/Cyp1a2/Scd2/Cyp2c54/Cyp2c55/Scd1/Cyp2b10/Cyp7a1/Cyp26a1/Meltf/Cyp2c37/Cyp2d11	30	6	ENSMUSG00000022613/ENSMUSG00000025701/ENSMUSG00000026822/ENSMUSG00000025889/ENSMUSG00000025203/ENSMUSG00000022780	24	ENSMUSG00000052974/ENSMUSG00000026170/ENSMUSG00000052520/ENSMUSG00000050445/ENSMUSG00000000673/ENSMUSG00000024292/ENSMUSG00000028715/ENSMUSG00000066072/ENSMUSG00000003053/ENSMUSG00000064294/ENSMUSG00000039620/ENSMUSG00000025479/ENSMUSG00000064254/ENSMUSG00000054827/ENSMUSG00000029630/ENSMUSG00000032310/ENSMUSG00000067225/ENSMUSG00000025002/ENSMUSG00000037071/ENSMUSG00000030483/ENSMUSG00000028240/…
MF	GO:0016712	oxidoreductase activity, acting on paired donors, with incorporation or reduction of molecular oxygen, reduced flavin or flavoprotein as one donor, and incorporation of one atom of oxygen	17/853	50/15376	6.64E-10	6.63E-08	ENSMUSG00000052974/ENSMUSG00000052520/ENSMUSG00000025197/ENSMUSG00000003053/ENSMUSG00000025479/ENSMUSG00000054827/ENSMUSG00000029630/ENSMUSG00000032310/ENSMUSG00000049685/ENSMUSG00000067225/ENSMUSG00000025002/ENSMUSG00000030483/ENSMUSG00000042248/ENSMUSG00000068085/ENSMUSG00000092008/ENSMUSG00000074254/ENSMUSG00000091867	Cyp2f2/Cyp2j5/Cyp2c23/Cyp2c29/Cyp2e1/Cyp2c50/Cyp3a25/Cyp1a2/Cyp2g1/Cyp2c54/Cyp2c55/Cyp2b10/Cyp2c37/Cyp2d11/Cyp2c69/Cyp2a4/Cyp2a22	17	1	ENSMUSG00000074254	16	ENSMUSG00000052974/ENSMUSG00000052520/ENSMUSG00000025197/ENSMUSG00000003053/ENSMUSG00000025479/ENSMUSG00000054827/ENSMUSG00000029630/ENSMUSG00000032310/ENSMUSG00000049685/ENSMUSG00000067225/ENSMUSG00000025002/ENSMUSG00000030483/ENSMUSG00000042248/ENSMUSG00000068085/ENSMUSG00000092008/ENSMUSG00000091867
MF	GO:0046906	tetrapyrrole binding	28/853	133/15376	7.53E-10	6.68E-08	ENSMUSG00000052974/ENSMUSG00000026170/ENSMUSG00000049858/ENSMUSG00000052520/ENSMUSG00000050445/ENSMUSG00000024292/ENSMUSG00000027187/ENSMUSG00000025197/ENSMUSG00000028715/ENSMUSG00000066072/ENSMUSG00000003053/ENSMUSG00000025479/ENSMUSG00000054827/ENSMUSG00000029630/ENSMUSG00000032310/ENSMUSG00000049685/ENSMUSG00000067225/ENSMUSG00000025002/ENSMUSG00000030483/ENSMUSG00000069919/ENSMUSG00000028240/…	Cyp2f2/Cyp27a1/Suox/Cyp2j5/Cyp8b1/Cyp4f14/Cat/Cyp2c23/Cyp4a14/Cyp4a10/Cyp2c29/Cyp2e1/Cyp2c50/Cyp3a25/Cyp1a2/Cyp2g1/Cyp2c54/Cyp2c55/Cyp2b10/Hba-a1/Cyp7a1/Hba-a2/Cyp26a1/Cyp2c37/Cyp2d11/Cyp2c69/Cyp2a4/Cyp2a22	28	3	ENSMUSG00000069919/ENSMUSG00000069917/ENSMUSG00000074254	25	ENSMUSG00000052974/ENSMUSG00000026170/ENSMUSG00000049858/ENSMUSG00000052520/ENSMUSG00000050445/ENSMUSG00000024292/ENSMUSG00000027187/ENSMUSG00000025197/ENSMUSG00000028715/ENSMUSG00000066072/ENSMUSG00000003053/ENSMUSG00000025479/ENSMUSG00000054827/ENSMUSG00000029630/ENSMUSG00000032310/ENSMUSG00000049685/ENSMUSG00000067225/ENSMUSG00000025002/ENSMUSG00000030483/ENSMUSG00000028240/ENSMUSG00000024987/…
MF	GO:0048037	cofactor binding	58/853	483/15376	2.16E-08	1.73E-06	ENSMUSG00000052974/ENSMUSG00000022613/ENSMUSG00000026170/ENSMUSG00000032418/ENSMUSG00000042102/ENSMUSG00000049858/ENSMUSG00000023044/ENSMUSG00000020182/ENSMUSG00000052520/ENSMUSG00000016756/ENSMUSG00000050445/ENSMUSG00000033059/ENSMUSG00000024292/ENSMUSG00000027187/ENSMUSG00000031958/ENSMUSG00000027809/ENSMUSG00000025197/ENSMUSG00000042010/ENSMUSG00000037797/ENSMUSG00000040562/ENSMUSG00000021594/…	Cyp2f2/Miox/Cyp27a1/Me1/Dmgdh/Suox/Csad/Ddc/Cyp2j5/Cmah/Cyp8b1/Pygb/Cyp4f14/Cat/Ldhd/Etfdh/Cyp2c23/Acacb/Adh4/Gstm2/Srd5a1/Asns/Aldh1a1/Gsta2/Cyp4a14/Acox1/Cyp4a10/Cyp2c29/Cbr3/Prodh/Aox3/Phgdh/Mgst1/Cyp2e1/Cyp2c50/Oat/Cyp3a25/Cyp1a2/Cyp2g1/Atat1/Etnppl/Hacl1/Gsta1/Cyp2c54/Cyp2c55/Cyp2b10/Hba-a1/Cyp7a1/Hba-a2/Cyp26a1/Cyp2c37/Cyp2d11/Gstp2/Pgam2/Cyp2c69/Cyp2a4/Eci3/Cyp2a22	58	10	ENSMUSG00000022613/ENSMUSG00000033059/ENSMUSG00000029752/ENSMUSG00000022947/ENSMUSG00000053398/ENSMUSG00000074183/ENSMUSG00000069919/ENSMUSG00000069917/ENSMUSG00000038155/ENSMUSG00000074254	48	ENSMUSG00000052974/ENSMUSG00000026170/ENSMUSG00000032418/ENSMUSG00000042102/ENSMUSG00000049858/ENSMUSG00000023044/ENSMUSG00000020182/ENSMUSG00000052520/ENSMUSG00000016756/ENSMUSG00000050445/ENSMUSG00000024292/ENSMUSG00000027187/ENSMUSG00000031958/ENSMUSG00000027809/ENSMUSG00000025197/ENSMUSG00000042010/ENSMUSG00000037797/ENSMUSG00000040562/ENSMUSG00000021594/ENSMUSG00000053279/ENSMUSG00000057933/…
MF	GO:0004806	triglyceride lipase activity	11/853	26/15376	5.15E-08	3.74E-06	ENSMUSG00000062181/ENSMUSG00000032207/ENSMUSG00000069922/ENSMUSG00000031886/ENSMUSG00000053846/ENSMUSG00000061959/ENSMUSG00000015568/ENSMUSG00000057074/ENSMUSG00000078964/ENSMUSG00000031725/ENSMUSG00000018868	Ces3b/Lipc/Ces3a/Ces2e/Lipg/Ces1e/Lpl/Ces1g/Ces1b/Ces1f/Pnpla5	11	3	ENSMUSG00000031886/ENSMUSG00000015568/ENSMUSG00000018868	8	ENSMUSG00000062181/ENSMUSG00000032207/ENSMUSG00000069922/ENSMUSG00000053846/ENSMUSG00000061959/ENSMUSG00000057074/ENSMUSG00000078964/ENSMUSG00000031725
MF	GO:0052689	carboxylic ester hydrolase activity	23/853	122/15376	2.10E-07	1.40E-05	ENSMUSG00000062181/ENSMUSG00000032207/ENSMUSG00000033174/ENSMUSG00000069922/ENSMUSG00000022425/ENSMUSG00000031886/ENSMUSG00000053846/ENSMUSG00000061959/ENSMUSG00000015568/ENSMUSG00000072949/ENSMUSG00000057074/ENSMUSG00000028751/ENSMUSG00000032540/ENSMUSG00000078964/ENSMUSG00000031725/ENSMUSG00000039653/ENSMUSG00000023070/ENSMUSG00000027556/ENSMUSG00000021226/ENSMUSG00000021228/ENSMUSG00000018868/…	Ces3b/Lipc/Mgll/Ces3a/Enpp2/Ces2e/Lipg/Ces1e/Lpl/Acot1/Ces1g/Pla2g2e/Abhd5/Ces1b/Ces1f/Baat/Rgn/Car1/Acot2/Acot3/Pnpla5/Proca1/Liph	23	7	ENSMUSG00000022425/ENSMUSG00000031886/ENSMUSG00000015568/ENSMUSG00000028751/ENSMUSG00000032540/ENSMUSG00000018868/ENSMUSG00000044626	16	ENSMUSG00000062181/ENSMUSG00000032207/ENSMUSG00000033174/ENSMUSG00000069922/ENSMUSG00000053846/ENSMUSG00000061959/ENSMUSG00000072949/ENSMUSG00000057074/ENSMUSG00000078964/ENSMUSG00000031725/ENSMUSG00000039653/ENSMUSG00000023070/ENSMUSG00000027556/ENSMUSG00000021226/ENSMUSG00000021228/ENSMUSG00000044122
MF	GO:0030414	peptidase inhibitor activity	25/853	143/15376	2.87E-07	1.76E-05	ENSMUSG00000022875/ENSMUSG00000025780/ENSMUSG00000047228/ENSMUSG00000071178/ENSMUSG00000030359/ENSMUSG00000066366/ENSMUSG00000018211/ENSMUSG00000027442/ENSMUSG00000021091/ENSMUSG00000007659/ENSMUSG00000060807/ENSMUSG00000079012/ENSMUSG00000055653/ENSMUSG00000042845/ENSMUSG00000025889/ENSMUSG00000041567/ENSMUSG00000027859/ENSMUSG00000017002/ENSMUSG00000024503/ENSMUSG00000017723/ENSMUSG00000030111/…	Kng1/Itih5/A2ml1/Serpina1b/Pzp/Serpina1a/Wfdc15b/Cst8/Serpina3n/Bcl2l1/Serpina6/Serpina3m/Gpc3/Wfdc12/Snca/Serpina12/Ngf/Slpi/Spink1/Wfdc2/A2m/Serpine1/Ngp/Crb2/Timp1	25	23	ENSMUSG00000022875/ENSMUSG00000025780/ENSMUSG00000047228/ENSMUSG00000071178/ENSMUSG00000030359/ENSMUSG00000066366/ENSMUSG00000018211/ENSMUSG00000027442/ENSMUSG00000021091/ENSMUSG00000007659/ENSMUSG00000079012/ENSMUSG00000055653/ENSMUSG00000042845/ENSMUSG00000025889/ENSMUSG00000041567/ENSMUSG00000027859/ENSMUSG00000017002/ENSMUSG00000024503/ENSMUSG00000030111/ENSMUSG00000037411/ENSMUSG00000032484/…	2	ENSMUSG00000060807/ENSMUSG00000017723
MF	GO:0016298	lipase activity	20/853	102/15376	6.71E-07	3.83E-05	ENSMUSG00000062181/ENSMUSG00000032207/ENSMUSG00000033174/ENSMUSG00000069922/ENSMUSG00000022425/ENSMUSG00000031886/ENSMUSG00000053846/ENSMUSG00000061959/ENSMUSG00000015568/ENSMUSG00000016756/ENSMUSG00000028885/ENSMUSG00000057074/ENSMUSG00000028751/ENSMUSG00000078964/ENSMUSG00000031725/ENSMUSG00000031906/ENSMUSG00000036834/ENSMUSG00000018868/ENSMUSG00000044122/ENSMUSG00000044626	Ces3b/Lipc/Mgll/Ces3a/Enpp2/Ces2e/Lipg/Ces1e/Lpl/Cmah/Smpdl3b/Ces1g/Pla2g2e/Ces1b/Ces1f/Smpd3/Plch1/Pnpla5/Proca1/Liph	20	9	ENSMUSG00000022425/ENSMUSG00000031886/ENSMUSG00000015568/ENSMUSG00000028885/ENSMUSG00000028751/ENSMUSG00000031906/ENSMUSG00000036834/ENSMUSG00000018868/ENSMUSG00000044626	11	ENSMUSG00000062181/ENSMUSG00000032207/ENSMUSG00000033174/ENSMUSG00000069922/ENSMUSG00000053846/ENSMUSG00000061959/ENSMUSG00000016756/ENSMUSG00000057074/ENSMUSG00000078964/ENSMUSG00000031725/ENSMUSG00000044122
MF	GO:0004866	endopeptidase inhibitor activity	23/853	135/15376	1.36E-06	7.24E-05	ENSMUSG00000022875/ENSMUSG00000025780/ENSMUSG00000047228/ENSMUSG00000071178/ENSMUSG00000030359/ENSMUSG00000066366/ENSMUSG00000027442/ENSMUSG00000021091/ENSMUSG00000007659/ENSMUSG00000060807/ENSMUSG00000079012/ENSMUSG00000042845/ENSMUSG00000025889/ENSMUSG00000041567/ENSMUSG00000027859/ENSMUSG00000017002/ENSMUSG00000024503/ENSMUSG00000017723/ENSMUSG00000030111/ENSMUSG00000037411/ENSMUSG00000032484/…	Kng1/Itih5/A2ml1/Serpina1b/Pzp/Serpina1a/Cst8/Serpina3n/Bcl2l1/Serpina6/Serpina3m/Wfdc12/Snca/Serpina12/Ngf/Slpi/Spink1/Wfdc2/A2m/Serpine1/Ngp/Crb2/Timp1	23	21	ENSMUSG00000022875/ENSMUSG00000025780/ENSMUSG00000047228/ENSMUSG00000071178/ENSMUSG00000030359/ENSMUSG00000066366/ENSMUSG00000027442/ENSMUSG00000021091/ENSMUSG00000007659/ENSMUSG00000079012/ENSMUSG00000042845/ENSMUSG00000025889/ENSMUSG00000041567/ENSMUSG00000027859/ENSMUSG00000017002/ENSMUSG00000024503/ENSMUSG00000030111/ENSMUSG00000037411/ENSMUSG00000032484/ENSMUSG00000035403/ENSMUSG00000001131	2	ENSMUSG00000060807/ENSMUSG00000017723
MF	GO:0061135	endopeptidase regulator activity	23/853	141/15376	2.94E-06	0.000147026	ENSMUSG00000022875/ENSMUSG00000025780/ENSMUSG00000047228/ENSMUSG00000071178/ENSMUSG00000030359/ENSMUSG00000066366/ENSMUSG00000027442/ENSMUSG00000021091/ENSMUSG00000007659/ENSMUSG00000060807/ENSMUSG00000079012/ENSMUSG00000042845/ENSMUSG00000025889/ENSMUSG00000041567/ENSMUSG00000027859/ENSMUSG00000017002/ENSMUSG00000024503/ENSMUSG00000017723/ENSMUSG00000030111/ENSMUSG00000037411/ENSMUSG00000032484/…	Kng1/Itih5/A2ml1/Serpina1b/Pzp/Serpina1a/Cst8/Serpina3n/Bcl2l1/Serpina6/Serpina3m/Wfdc12/Snca/Serpina12/Ngf/Slpi/Spink1/Wfdc2/A2m/Serpine1/Ngp/Crb2/Timp1	23	21	ENSMUSG00000022875/ENSMUSG00000025780/ENSMUSG00000047228/ENSMUSG00000071178/ENSMUSG00000030359/ENSMUSG00000066366/ENSMUSG00000027442/ENSMUSG00000021091/ENSMUSG00000007659/ENSMUSG00000079012/ENSMUSG00000042845/ENSMUSG00000025889/ENSMUSG00000041567/ENSMUSG00000027859/ENSMUSG00000017002/ENSMUSG00000024503/ENSMUSG00000030111/ENSMUSG00000037411/ENSMUSG00000032484/ENSMUSG00000035403/ENSMUSG00000001131	2	ENSMUSG00000060807/ENSMUSG00000017723
MF	GO:0061134	peptidase regulator activity	26/853	173/15376	3.31E-06	0.000155508	ENSMUSG00000022875/ENSMUSG00000025780/ENSMUSG00000047228/ENSMUSG00000071178/ENSMUSG00000030359/ENSMUSG00000066366/ENSMUSG00000018211/ENSMUSG00000027442/ENSMUSG00000021091/ENSMUSG00000007659/ENSMUSG00000060807/ENSMUSG00000079012/ENSMUSG00000022074/ENSMUSG00000055653/ENSMUSG00000042845/ENSMUSG00000025889/ENSMUSG00000041567/ENSMUSG00000027859/ENSMUSG00000017002/ENSMUSG00000024503/ENSMUSG00000017723/…	Kng1/Itih5/A2ml1/Serpina1b/Pzp/Serpina1a/Wfdc15b/Cst8/Serpina3n/Bcl2l1/Serpina6/Serpina3m/Tnfrsf10b/Gpc3/Wfdc12/Snca/Serpina12/Ngf/Slpi/Spink1/Wfdc2/A2m/Serpine1/Ngp/Crb2/Timp1	26	24	ENSMUSG00000022875/ENSMUSG00000025780/ENSMUSG00000047228/ENSMUSG00000071178/ENSMUSG00000030359/ENSMUSG00000066366/ENSMUSG00000018211/ENSMUSG00000027442/ENSMUSG00000021091/ENSMUSG00000007659/ENSMUSG00000079012/ENSMUSG00000022074/ENSMUSG00000055653/ENSMUSG00000042845/ENSMUSG00000025889/ENSMUSG00000041567/ENSMUSG00000027859/ENSMUSG00000017002/ENSMUSG00000024503/ENSMUSG00000030111/ENSMUSG00000037411/…	2	ENSMUSG00000060807/ENSMUSG00000017723
MF	GO:0070330	aromatase activity	10/853	31/15376	4.00E-06	0.000177353	ENSMUSG00000052520/ENSMUSG00000003053/ENSMUSG00000054827/ENSMUSG00000029630/ENSMUSG00000032310/ENSMUSG00000067225/ENSMUSG00000025002/ENSMUSG00000030483/ENSMUSG00000042248/ENSMUSG00000068085	Cyp2j5/Cyp2c29/Cyp2c50/Cyp3a25/Cyp1a2/Cyp2c54/Cyp2c55/Cyp2b10/Cyp2c37/Cyp2d11	10	0		10	ENSMUSG00000052520/ENSMUSG00000003053/ENSMUSG00000054827/ENSMUSG00000029630/ENSMUSG00000032310/ENSMUSG00000067225/ENSMUSG00000025002/ENSMUSG00000030483/ENSMUSG00000042248/ENSMUSG00000068085
MF	GO:0015291	secondary active transmembrane transporter activity	27/853	197/15376	1.25E-05	0.000526245	ENSMUSG00000030737/ENSMUSG00000067144/ENSMUSG00000001095/ENSMUSG00000019082/ENSMUSG00000000958/ENSMUSG00000019935/ENSMUSG00000037341/ENSMUSG00000028217/ENSMUSG00000006574/ENSMUSG00000018900/ENSMUSG00000020334/ENSMUSG00000028655/ENSMUSG00000041698/ENSMUSG00000030492/ENSMUSG00000030236/ENSMUSG00000029188/ENSMUSG00000029321/ENSMUSG00000044378/ENSMUSG00000037994/ENSMUSG00000020805/ENSMUSG00000005089/…	Slco2b1/Slc22a7/Slc13a2/Slc25a22/Slc7a7/Slc17a8/Slc9a7/Cdh17/Slc4a1/Slc22a5/Slc22a4/Mfsd2a/Slco1a1/Slc7a9/Slco1b2/Slc34a2/Slc10a6/Slc15a5/Slc9b2/Slc13a5/Slc1a2/Slc22a26/Slc16a13/Slc6a1/Slc7a11/Slc26a4/Slc4a9	27	11	ENSMUSG00000001095/ENSMUSG00000000958/ENSMUSG00000037341/ENSMUSG00000028217/ENSMUSG00000006574/ENSMUSG00000030492/ENSMUSG00000029188/ENSMUSG00000029321/ENSMUSG00000037994/ENSMUSG00000030310/ENSMUSG00000027737	16	ENSMUSG00000030737/ENSMUSG00000067144/ENSMUSG00000019082/ENSMUSG00000019935/ENSMUSG00000018900/ENSMUSG00000020334/ENSMUSG00000028655/ENSMUSG00000041698/ENSMUSG00000030236/ENSMUSG00000044378/ENSMUSG00000020805/ENSMUSG00000005089/ENSMUSG00000053303/ENSMUSG00000044367/ENSMUSG00000020651/ENSMUSG00000024485
MF	GO:0016209	antioxidant activity	15/853	76/15376	1.52E-05	0.000606111	ENSMUSG00000020844/ENSMUSG00000063856/ENSMUSG00000027187/ENSMUSG00000024391/ENSMUSG00000052305/ENSMUSG00000008540/ENSMUSG00000056054/ENSMUSG00000054422/ENSMUSG00000050612/ENSMUSG00000056071/ENSMUSG00000073940/ENSMUSG00000032080/ENSMUSG00000069919/ENSMUSG00000069917/ENSMUSG00000038155	Nxn/Gpx1/Cat/Apom/Hbb-bs/Mgst1/S100a8/Fabp1/Txndc2/S100a9/Hbb-bt/Apoa4/Hba-a1/Hba-a2/Gstp2	15	11	ENSMUSG00000020844/ENSMUSG00000024391/ENSMUSG00000052305/ENSMUSG00000056054/ENSMUSG00000050612/ENSMUSG00000056071/ENSMUSG00000073940/ENSMUSG00000032080/ENSMUSG00000069919/ENSMUSG00000069917/ENSMUSG00000038155	4	ENSMUSG00000063856/ENSMUSG00000027187/ENSMUSG00000008540/ENSMUSG00000054422
MF	GO:0048018	receptor ligand activity	35/853	295/15376	1.80E-05	0.000682316	ENSMUSG00000026981/ENSMUSG00000082361/ENSMUSG00000047492/ENSMUSG00000062991/ENSMUSG00000032311/ENSMUSG00000030413/ENSMUSG00000021943/ENSMUSG00000023078/ENSMUSG00000089669/ENSMUSG00000029380/ENSMUSG00000066513/ENSMUSG00000047822/ENSMUSG00000019122/ENSMUSG00000056978/ENSMUSG00000037035/ENSMUSG00000024810/ENSMUSG00000027859/ENSMUSG00000024486/ENSMUSG00000019997/ENSMUSG00000008999/ENSMUSG00000037010/…	Il1rn/Btc/Inhbe/Nrg1/Nrg4/Pglyrp1/Gdf10/Cxcl13/Tnfsf13/Cxcl1/Klk1b4/Angptl8/Ccl9/Hamp2/Inhbb/Il33/Ngf/Hbegf/Ctgf/Bmp7/Apln/Cxcl17/Ppbp/Efna5/Tgfb2/Fgf21/Areg/Epo/Adm2/Hamp/Lif/Stc1/Saa1/Ccl28/Timp1	35	27	ENSMUSG00000026981/ENSMUSG00000082361/ENSMUSG00000062991/ENSMUSG00000032311/ENSMUSG00000030413/ENSMUSG00000023078/ENSMUSG00000089669/ENSMUSG00000029380/ENSMUSG00000066513/ENSMUSG00000047822/ENSMUSG00000019122/ENSMUSG00000037035/ENSMUSG00000024810/ENSMUSG00000027859/ENSMUSG00000024486/ENSMUSG00000019997/ENSMUSG00000008999/ENSMUSG00000037010/ENSMUSG00000060188/ENSMUSG00000029372/ENSMUSG00000039239/…	8	ENSMUSG00000047492/ENSMUSG00000021943/ENSMUSG00000056978/ENSMUSG00000048915/ENSMUSG00000030827/ENSMUSG00000050440/ENSMUSG00000074115/ENSMUSG00000074715
MF	GO:0004771	sterol esterase activity	7/853	17/15376	1.88E-05	0.000682316	ENSMUSG00000062181/ENSMUSG00000069922/ENSMUSG00000031886/ENSMUSG00000061959/ENSMUSG00000057074/ENSMUSG00000078964/ENSMUSG00000031725	Ces3b/Ces3a/Ces2e/Ces1e/Ces1g/Ces1b/Ces1f	7	1	ENSMUSG00000031886	6	ENSMUSG00000062181/ENSMUSG00000069922/ENSMUSG00000061959/ENSMUSG00000057074/ENSMUSG00000078964/ENSMUSG00000031725
MF	GO:0004867	serine-type endopeptidase inhibitor activity	15/853	78/15376	2.10E-05	0.000730579	ENSMUSG00000025780/ENSMUSG00000047228/ENSMUSG00000071178/ENSMUSG00000030359/ENSMUSG00000066366/ENSMUSG00000021091/ENSMUSG00000060807/ENSMUSG00000079012/ENSMUSG00000042845/ENSMUSG00000041567/ENSMUSG00000017002/ENSMUSG00000024503/ENSMUSG00000017723/ENSMUSG00000030111/ENSMUSG00000037411	Itih5/A2ml1/Serpina1b/Pzp/Serpina1a/Serpina3n/Serpina6/Serpina3m/Wfdc12/Serpina12/Slpi/Spink1/Wfdc2/A2m/Serpine1	15	13	ENSMUSG00000025780/ENSMUSG00000047228/ENSMUSG00000071178/ENSMUSG00000030359/ENSMUSG00000066366/ENSMUSG00000021091/ENSMUSG00000079012/ENSMUSG00000042845/ENSMUSG00000041567/ENSMUSG00000017002/ENSMUSG00000024503/ENSMUSG00000030111/ENSMUSG00000037411	2	ENSMUSG00000060807/ENSMUSG00000017723
MF	GO:0019825	oxygen binding	6/853	13/15376	3.51E-05	0.00116844	ENSMUSG00000052974/ENSMUSG00000000673/ENSMUSG00000052305/ENSMUSG00000073940/ENSMUSG00000069919/ENSMUSG00000069917	Cyp2f2/Haao/Hbb-bs/Hbb-bt/Hba-a1/Hba-a2	6	4	ENSMUSG00000052305/ENSMUSG00000073940/ENSMUSG00000069919/ENSMUSG00000069917	2	ENSMUSG00000052974/ENSMUSG00000000673
MF	GO:1901681	sulfur compound binding	27/853	213/15376	5.12E-05	0.00163597	ENSMUSG00000032207/ENSMUSG00000053846/ENSMUSG00000015568/ENSMUSG00000072115/ENSMUSG00000021765/ENSMUSG00000042010/ENSMUSG00000040562/ENSMUSG00000023078/ENSMUSG00000057933/ENSMUSG00000006651/ENSMUSG00000008540/ENSMUSG00000055653/ENSMUSG00000043822/ENSMUSG00000024486/ENSMUSG00000019997/ENSMUSG00000008999/ENSMUSG00000021884/ENSMUSG00000074183/ENSMUSG00000032079/ENSMUSG00000035270/ENSMUSG00000023886/…	Lipc/Lipg/Lpl/Ang/Fst/Acacb/Gstm2/Cxcl13/Gsta2/Aplp1/Mgst1/Gpc3/Adamtsl5/Hbegf/Ctgf/Bmp7/Hacl1/Gsta1/Apoa5/Impg2/Smoc2/Thbs1/Gstp2/Saa1/Tpsb2/Eci3/Liph	27	16	ENSMUSG00000015568/ENSMUSG00000021765/ENSMUSG00000023078/ENSMUSG00000006651/ENSMUSG00000055653/ENSMUSG00000043822/ENSMUSG00000024486/ENSMUSG00000019997/ENSMUSG00000008999/ENSMUSG00000074183/ENSMUSG00000035270/ENSMUSG00000023886/ENSMUSG00000040152/ENSMUSG00000038155/ENSMUSG00000033825/ENSMUSG00000044626	11	ENSMUSG00000032207/ENSMUSG00000053846/ENSMUSG00000072115/ENSMUSG00000042010/ENSMUSG00000040562/ENSMUSG00000057933/ENSMUSG00000008540/ENSMUSG00000021884/ENSMUSG00000032079/ENSMUSG00000074115/ENSMUSG00000021416
MF	GO:0033293	monocarboxylic acid binding	13/853	68/15376	7.87E-05	0.00241943	ENSMUSG00000021214/ENSMUSG00000024292/ENSMUSG00000042010/ENSMUSG00000028715/ENSMUSG00000020777/ENSMUSG00000025889/ENSMUSG00000056054/ENSMUSG00000054422/ENSMUSG00000056071/ENSMUSG00000015090/ENSMUSG00000054200/ENSMUSG00000024987/ENSMUSG00000062432	Akr1c18/Cyp4f14/Acacb/Cyp4a14/Acox1/Snca/S100a8/Fabp1/S100a9/Ptgds/Ffar4/Cyp26a1/Cyp26c1	13	5	ENSMUSG00000021214/ENSMUSG00000025889/ENSMUSG00000056054/ENSMUSG00000056071/ENSMUSG00000054200	8	ENSMUSG00000024292/ENSMUSG00000042010/ENSMUSG00000028715/ENSMUSG00000020777/ENSMUSG00000054422/ENSMUSG00000015090/ENSMUSG00000024987/ENSMUSG00000062432
MF	GO:0050542	icosanoid binding	5/853	10/15376	0.00010356	0.00285665	ENSMUSG00000024292/ENSMUSG00000028715/ENSMUSG00000025889/ENSMUSG00000056054/ENSMUSG00000056071	Cyp4f14/Cyp4a14/Snca/S100a8/S100a9	5	3	ENSMUSG00000025889/ENSMUSG00000056054/ENSMUSG00000056071	2	ENSMUSG00000024292/ENSMUSG00000028715
MF	GO:0050543	icosatetraenoic acid binding	5/853	10/15376	0.00010356	0.00285665	ENSMUSG00000024292/ENSMUSG00000028715/ENSMUSG00000025889/ENSMUSG00000056054/ENSMUSG00000056071	Cyp4f14/Cyp4a14/Snca/S100a8/S100a9	5	3	ENSMUSG00000025889/ENSMUSG00000056054/ENSMUSG00000056071	2	ENSMUSG00000024292/ENSMUSG00000028715
MF	GO:0030545	receptor regulator activity	35/853	321/15376	0.000103683	0.00285665	ENSMUSG00000026981/ENSMUSG00000082361/ENSMUSG00000047492/ENSMUSG00000062991/ENSMUSG00000032311/ENSMUSG00000030413/ENSMUSG00000021943/ENSMUSG00000023078/ENSMUSG00000089669/ENSMUSG00000029380/ENSMUSG00000066513/ENSMUSG00000047822/ENSMUSG00000019122/ENSMUSG00000056978/ENSMUSG00000037035/ENSMUSG00000024810/ENSMUSG00000027859/ENSMUSG00000024486/ENSMUSG00000019997/ENSMUSG00000008999/ENSMUSG00000037010/…	Il1rn/Btc/Inhbe/Nrg1/Nrg4/Pglyrp1/Gdf10/Cxcl13/Tnfsf13/Cxcl1/Klk1b4/Angptl8/Ccl9/Hamp2/Inhbb/Il33/Ngf/Hbegf/Ctgf/Bmp7/Apln/Cxcl17/Ppbp/Efna5/Tgfb2/Fgf21/Areg/Epo/Adm2/Hamp/Lif/Stc1/Saa1/Ccl28/Timp1	35	27	ENSMUSG00000026981/ENSMUSG00000082361/ENSMUSG00000062991/ENSMUSG00000032311/ENSMUSG00000030413/ENSMUSG00000023078/ENSMUSG00000089669/ENSMUSG00000029380/ENSMUSG00000066513/ENSMUSG00000047822/ENSMUSG00000019122/ENSMUSG00000037035/ENSMUSG00000024810/ENSMUSG00000027859/ENSMUSG00000024486/ENSMUSG00000019997/ENSMUSG00000008999/ENSMUSG00000037010/ENSMUSG00000060188/ENSMUSG00000029372/ENSMUSG00000039239/…	8	ENSMUSG00000047492/ENSMUSG00000021943/ENSMUSG00000056978/ENSMUSG00000048915/ENSMUSG00000030827/ENSMUSG00000050440/ENSMUSG00000074115/ENSMUSG00000074715
MF	GO:0005520	insulin-like growth factor binding	8/853	29/15376	0.000131192	0.00349408	ENSMUSG00000025213/ENSMUSG00000042379/ENSMUSG00000046070/ENSMUSG00000027111/ENSMUSG00000020429/ENSMUSG00000019997/ENSMUSG00000005640/ENSMUSG00000023046	Kazald1/Esm1/Igfals/Itga6/Igfbp1/Ctgf/Insrr/Igfbp6	8	7	ENSMUSG00000025213/ENSMUSG00000042379/ENSMUSG00000027111/ENSMUSG00000020429/ENSMUSG00000019997/ENSMUSG00000005640/ENSMUSG00000023046	1	ENSMUSG00000046070
MF	GO:0008514	organic anion transmembrane transporter activity	23/853	184/15376	0.000221623	0.00559295	ENSMUSG00000030737/ENSMUSG00000002346/ENSMUSG00000067144/ENSMUSG00000019082/ENSMUSG00000000958/ENSMUSG00000019935/ENSMUSG00000006574/ENSMUSG00000018900/ENSMUSG00000020334/ENSMUSG00000028655/ENSMUSG00000041698/ENSMUSG00000030492/ENSMUSG00000026819/ENSMUSG00000030236/ENSMUSG00000029321/ENSMUSG00000020805/ENSMUSG00000005089/ENSMUSG00000053303/ENSMUSG00000044367/ENSMUSG00000030310/ENSMUSG00000027737/…	Slco2b1/Slc25a42/Slc22a7/Slc25a22/Slc7a7/Slc17a8/Slc4a1/Slc22a5/Slc22a4/Mfsd2a/Slco1a1/Slc7a9/Slc25a25/Slco1b2/Slc10a6/Slc13a5/Slc1a2/Slc22a26/Slc16a13/Slc6a1/Slc7a11/Slc26a4/Slc4a9	23	6	ENSMUSG00000000958/ENSMUSG00000006574/ENSMUSG00000030492/ENSMUSG00000029321/ENSMUSG00000030310/ENSMUSG00000027737	17	ENSMUSG00000030737/ENSMUSG00000002346/ENSMUSG00000067144/ENSMUSG00000019082/ENSMUSG00000019935/ENSMUSG00000018900/ENSMUSG00000020334/ENSMUSG00000028655/ENSMUSG00000041698/ENSMUSG00000026819/ENSMUSG00000030236/ENSMUSG00000020805/ENSMUSG00000005089/ENSMUSG00000053303/ENSMUSG00000044367/ENSMUSG00000020651/ENSMUSG00000024485
MF	GO:0005504	fatty acid binding	9/853	39/15376	0.000223998	0.00559295	ENSMUSG00000024292/ENSMUSG00000028715/ENSMUSG00000020777/ENSMUSG00000025889/ENSMUSG00000056054/ENSMUSG00000054422/ENSMUSG00000056071/ENSMUSG00000015090/ENSMUSG00000054200	Cyp4f14/Cyp4a14/Acox1/Snca/S100a8/Fabp1/S100a9/Ptgds/Ffar4	9	4	ENSMUSG00000025889/ENSMUSG00000056054/ENSMUSG00000056071/ENSMUSG00000054200	5	ENSMUSG00000024292/ENSMUSG00000028715/ENSMUSG00000020777/ENSMUSG00000054422/ENSMUSG00000015090
MF	GO:0008509	anion transmembrane transporter activity	28/853	246/15376	0.000244457	0.00591882	ENSMUSG00000030737/ENSMUSG00000002346/ENSMUSG00000067144/ENSMUSG00000019082/ENSMUSG00000000958/ENSMUSG00000019935/ENSMUSG00000006574/ENSMUSG00000018900/ENSMUSG00000020334/ENSMUSG00000028655/ENSMUSG00000041698/ENSMUSG00000046589/ENSMUSG00000030492/ENSMUSG00000026819/ENSMUSG00000030236/ENSMUSG00000029188/ENSMUSG00000029321/ENSMUSG00000020805/ENSMUSG00000005089/ENSMUSG00000053303/ENSMUSG00000044367/…	Slco2b1/Slc25a42/Slc22a7/Slc25a22/Slc7a7/Slc17a8/Slc4a1/Slc22a5/Slc22a4/Mfsd2a/Slco1a1/Lrrc8e/Slc7a9/Slc25a25/Slco1b2/Slc34a2/Slc10a6/Slc13a5/Slc1a2/Slc22a26/Slc16a13/Slc6a1/Best1/Ano7/Slc7a11/Clic3/Slc26a4/Slc4a9	28	10	ENSMUSG00000000958/ENSMUSG00000006574/ENSMUSG00000046589/ENSMUSG00000030492/ENSMUSG00000029188/ENSMUSG00000029321/ENSMUSG00000030310/ENSMUSG00000037418/ENSMUSG00000034107/ENSMUSG00000027737	18	ENSMUSG00000030737/ENSMUSG00000002346/ENSMUSG00000067144/ENSMUSG00000019082/ENSMUSG00000019935/ENSMUSG00000018900/ENSMUSG00000020334/ENSMUSG00000028655/ENSMUSG00000041698/ENSMUSG00000026819/ENSMUSG00000030236/ENSMUSG00000020805/ENSMUSG00000005089/ENSMUSG00000053303/ENSMUSG00000044367/ENSMUSG00000015093/ENSMUSG00000020651/ENSMUSG00000024485
MF	GO:0019838	growth factor binding	19/853	141/15376	0.000292473	0.00687312	ENSMUSG00000026981/ENSMUSG00000025213/ENSMUSG00000030359/ENSMUSG00000042379/ENSMUSG00000032440/ENSMUSG00000046070/ENSMUSG00000023078/ENSMUSG00000027111/ENSMUSG00000020429/ENSMUSG00000019997/ENSMUSG00000062209/ENSMUSG00000055254/ENSMUSG00000040152/ENSMUSG00000005640/ENSMUSG00000028072/ENSMUSG00000030111/ENSMUSG00000004654/ENSMUSG00000023046/ENSMUSG00000042817	Il1rn/Kazald1/Pzp/Esm1/Tgfbr2/Igfals/Cxcl13/Itga6/Igfbp1/Ctgf/Erbb4/Ntrk2/Thbs1/Insrr/Ntrk1/A2m/Ghrhr/Igfbp6/Flt3	19	15	ENSMUSG00000026981/ENSMUSG00000025213/ENSMUSG00000030359/ENSMUSG00000042379/ENSMUSG00000032440/ENSMUSG00000023078/ENSMUSG00000027111/ENSMUSG00000020429/ENSMUSG00000019997/ENSMUSG00000040152/ENSMUSG00000005640/ENSMUSG00000028072/ENSMUSG00000030111/ENSMUSG00000004654/ENSMUSG00000023046	4	ENSMUSG00000046070/ENSMUSG00000062209/ENSMUSG00000055254/ENSMUSG00000042817
MF	GO:0005125	cytokine activity	19/853	142/15376	0.000320507	0.00731671	ENSMUSG00000026981/ENSMUSG00000047492/ENSMUSG00000030413/ENSMUSG00000021943/ENSMUSG00000023078/ENSMUSG00000089669/ENSMUSG00000029380/ENSMUSG00000019122/ENSMUSG00000037035/ENSMUSG00000024810/ENSMUSG00000008999/ENSMUSG00000060188/ENSMUSG00000029372/ENSMUSG00000039239/ENSMUSG00000029378/ENSMUSG00000029711/ENSMUSG00000034394/ENSMUSG00000074715/ENSMUSG00000001131	Il1rn/Inhbe/Pglyrp1/Gdf10/Cxcl13/Tnfsf13/Cxcl1/Ccl9/Inhbb/Il33/Bmp7/Cxcl17/Ppbp/Tgfb2/Areg/Epo/Lif/Ccl28/Timp1	19	16	ENSMUSG00000026981/ENSMUSG00000030413/ENSMUSG00000023078/ENSMUSG00000089669/ENSMUSG00000029380/ENSMUSG00000019122/ENSMUSG00000037035/ENSMUSG00000024810/ENSMUSG00000008999/ENSMUSG00000060188/ENSMUSG00000029372/ENSMUSG00000039239/ENSMUSG00000029378/ENSMUSG00000029711/ENSMUSG00000034394/ENSMUSG00000001131	3	ENSMUSG00000047492/ENSMUSG00000021943/ENSMUSG00000074715
MF	GO:0005509	calcium ion binding	46/853	490/15376	0.000333588	0.00740379	ENSMUSG00000005397/ENSMUSG00000032946/ENSMUSG00000022425/ENSMUSG00000034918/ENSMUSG00000028207/ENSMUSG00000030659/ENSMUSG00000002808/ENSMUSG00000037780/ENSMUSG00000029446/ENSMUSG00000032369/ENSMUSG00000032231/ENSMUSG00000026542/ENSMUSG00000025497/ENSMUSG00000015702/ENSMUSG00000028751/ENSMUSG00000021187/ENSMUSG00000024863/ENSMUSG00000004113/ENSMUSG00000028217/ENSMUSG00000025889/ENSMUSG00000056054/…	Nid1/Rasgrp2/Enpp2/Cdhr2/Asph/Nucb2/Epdr1/Mbl1/Psph/Plscr1/Anxa2/Apcs/Cdhr5/Anxa9/Pla2g2e/Tc2n/Mbl2/Cacna1b/Cdh17/Snca/S100a8/Rgn/Clstn3/Cdh1/Caln1/Slc25a25/Smoc2/Cib4/S100a9/Sytl1/Tnnc1/Syt3/Thbs1/Plch1/Syt12/Ihh/Capsl/Myl6b/Sulf1/Syt17/Anxa8/Mmp8/Actn3/Crb2/Cib3/Hist1h1e	46	34	ENSMUSG00000005397/ENSMUSG00000032946/ENSMUSG00000022425/ENSMUSG00000034918/ENSMUSG00000028207/ENSMUSG00000030659/ENSMUSG00000002808/ENSMUSG00000029446/ENSMUSG00000032369/ENSMUSG00000032231/ENSMUSG00000026542/ENSMUSG00000015702/ENSMUSG00000028751/ENSMUSG00000021187/ENSMUSG00000004113/ENSMUSG00000028217/ENSMUSG00000025889/ENSMUSG00000056054/ENSMUSG00000000303/ENSMUSG00000023886/ENSMUSG00000053194/…	12	ENSMUSG00000037780/ENSMUSG00000025497/ENSMUSG00000024863/ENSMUSG00000023070/ENSMUSG00000008153/ENSMUSG00000060371/ENSMUSG00000026819/ENSMUSG00000028860/ENSMUSG00000030731/ENSMUSG00000006538/ENSMUSG00000039824/ENSMUSG00000074240
MF	GO:0004857	enzyme inhibitor activity	33/853	318/15376	0.0004019	0.00867888	ENSMUSG00000022875/ENSMUSG00000025780/ENSMUSG00000047228/ENSMUSG00000071178/ENSMUSG00000030359/ENSMUSG00000066366/ENSMUSG00000018211/ENSMUSG00000027442/ENSMUSG00000021091/ENSMUSG00000032231/ENSMUSG00000007659/ENSMUSG00000060807/ENSMUSG00000037622/ENSMUSG00000079012/ENSMUSG00000009013/ENSMUSG00000044715/ENSMUSG00000055653/ENSMUSG00000042845/ENSMUSG00000025889/ENSMUSG00000041567/ENSMUSG00000027859/…	Kng1/Itih5/A2ml1/Serpina1b/Pzp/Serpina1a/Wfdc15b/Cst8/Serpina3n/Anxa2/Bcl2l1/Serpina6/Wdtc1/Serpina3m/Dynll1/Gskip/Gpc3/Wfdc12/Snca/Serpina12/Ngf/Slpi/Cdkn2b/Spink1/Angptl4/Cdkn1a/Wfdc2/A2m/Serpine1/Hspb1/Ngp/Crb2/Timp1	33	28	ENSMUSG00000022875/ENSMUSG00000025780/ENSMUSG00000047228/ENSMUSG00000071178/ENSMUSG00000030359/ENSMUSG00000066366/ENSMUSG00000018211/ENSMUSG00000027442/ENSMUSG00000021091/ENSMUSG00000032231/ENSMUSG00000007659/ENSMUSG00000079012/ENSMUSG00000009013/ENSMUSG00000044715/ENSMUSG00000055653/ENSMUSG00000042845/ENSMUSG00000025889/ENSMUSG00000041567/ENSMUSG00000027859/ENSMUSG00000017002/ENSMUSG00000073802/…	5	ENSMUSG00000060807/ENSMUSG00000037622/ENSMUSG00000002289/ENSMUSG00000017723/ENSMUSG00000004951
MF	GO:0008083	growth factor activity	16/853	113/15376	0.000492814	0.0103621	ENSMUSG00000082361/ENSMUSG00000047492/ENSMUSG00000032311/ENSMUSG00000021943/ENSMUSG00000029380/ENSMUSG00000066513/ENSMUSG00000037035/ENSMUSG00000027859/ENSMUSG00000024486/ENSMUSG00000019997/ENSMUSG00000008999/ENSMUSG00000039239/ENSMUSG00000030827/ENSMUSG00000029378/ENSMUSG00000034394/ENSMUSG00000001131	Btc/Inhbe/Nrg4/Gdf10/Cxcl1/Klk1b4/Inhbb/Ngf/Hbegf/Ctgf/Bmp7/Tgfb2/Fgf21/Areg/Lif/Timp1	16	13	ENSMUSG00000082361/ENSMUSG00000032311/ENSMUSG00000029380/ENSMUSG00000066513/ENSMUSG00000037035/ENSMUSG00000027859/ENSMUSG00000024486/ENSMUSG00000019997/ENSMUSG00000008999/ENSMUSG00000039239/ENSMUSG00000029378/ENSMUSG00000034394/ENSMUSG00000001131	3	ENSMUSG00000047492/ENSMUSG00000021943/ENSMUSG00000030827
MF	GO:0015347	sodium-independent organic anion transmembrane transporter activity	7/853	27/15376	0.000526712	0.0105211	ENSMUSG00000030737/ENSMUSG00000067144/ENSMUSG00000018900/ENSMUSG00000020334/ENSMUSG00000041698/ENSMUSG00000030236/ENSMUSG00000053303	Slco2b1/Slc22a7/Slc22a5/Slc22a4/Slco1a1/Slco1b2/Slc22a26	7	0		7	ENSMUSG00000030737/ENSMUSG00000067144/ENSMUSG00000018900/ENSMUSG00000020334/ENSMUSG00000041698/ENSMUSG00000030236/ENSMUSG00000053303
MF	GO:0016701	oxidoreductase activity, acting on single donors with incorporation of molecular oxygen	7/853	27/15376	0.000526712	0.0105211	ENSMUSG00000022613/ENSMUSG00000025701/ENSMUSG00000031845/ENSMUSG00000029445/ENSMUSG00000000673/ENSMUSG00000064254/ENSMUSG00000031379	Miox/Alox5/Bco1/Hpd/Haao/Ethe1/Pir	7	4	ENSMUSG00000022613/ENSMUSG00000025701/ENSMUSG00000031845/ENSMUSG00000031379	3	ENSMUSG00000029445/ENSMUSG00000000673/ENSMUSG00000064254
MF	GO:0016405	CoA-ligase activity	6/853	21/15376	0.000756847	0.0147493	ENSMUSG00000033533/ENSMUSG00000035948/ENSMUSG00000027605/ENSMUSG00000031278/ENSMUSG00000030972/ENSMUSG00000030945	Acsm1/Acss3/Acss2/Acsl4/Acsm5/Acsm2	6	1	ENSMUSG00000031278	5	ENSMUSG00000033533/ENSMUSG00000035948/ENSMUSG00000027605/ENSMUSG00000030972/ENSMUSG00000030945
MF	GO:0015485	cholesterol binding	8/853	37/15376	0.000795547	0.0151343	ENSMUSG00000029086/ENSMUSG00000027376/ENSMUSG00000032079/ENSMUSG00000032080/ENSMUSG00000020435/ENSMUSG00000040875/ENSMUSG00000003271/ENSMUSG00000023995	Prom1/Prom2/Apoa5/Apoa4/Osbp2/Osbpl10/Sult2b1/Tspo2	8	6	ENSMUSG00000029086/ENSMUSG00000027376/ENSMUSG00000032080/ENSMUSG00000040875/ENSMUSG00000003271/ENSMUSG00000023995	2	ENSMUSG00000032079/ENSMUSG00000020435
MF	GO:0008201	heparin binding	17/853	130/15376	0.000845374	0.0157082	ENSMUSG00000032207/ENSMUSG00000053846/ENSMUSG00000015568/ENSMUSG00000072115/ENSMUSG00000023078/ENSMUSG00000006651/ENSMUSG00000043822/ENSMUSG00000024486/ENSMUSG00000019997/ENSMUSG00000008999/ENSMUSG00000032079/ENSMUSG00000035270/ENSMUSG00000023886/ENSMUSG00000040152/ENSMUSG00000074115/ENSMUSG00000033825/ENSMUSG00000044626	Lipc/Lipg/Lpl/Ang/Cxcl13/Aplp1/Adamtsl5/Hbegf/Ctgf/Bmp7/Apoa5/Impg2/Smoc2/Thbs1/Saa1/Tpsb2/Liph	17	12	ENSMUSG00000015568/ENSMUSG00000023078/ENSMUSG00000006651/ENSMUSG00000043822/ENSMUSG00000024486/ENSMUSG00000019997/ENSMUSG00000008999/ENSMUSG00000035270/ENSMUSG00000023886/ENSMUSG00000040152/ENSMUSG00000033825/ENSMUSG00000044626	5	ENSMUSG00000032207/ENSMUSG00000053846/ENSMUSG00000072115/ENSMUSG00000032079/ENSMUSG00000074115
MF	GO:0043178	alcohol binding	11/853	66/15376	0.000935257	0.0168036	ENSMUSG00000029086/ENSMUSG00000027376/ENSMUSG00000037797/ENSMUSG00000046402/ENSMUSG00000032079/ENSMUSG00000032080/ENSMUSG00000032454/ENSMUSG00000020435/ENSMUSG00000040875/ENSMUSG00000003271/ENSMUSG00000023995	Prom1/Prom2/Adh4/Rbp1/Apoa5/Apoa4/Rbp2/Osbp2/Osbpl10/Sult2b1/Tspo2	11	8	ENSMUSG00000029086/ENSMUSG00000027376/ENSMUSG00000046402/ENSMUSG00000032080/ENSMUSG00000032454/ENSMUSG00000040875/ENSMUSG00000003271/ENSMUSG00000023995	3	ENSMUSG00000037797/ENSMUSG00000032079/ENSMUSG00000020435
MF	GO:0005496	steroid binding	13/853	87/15376	0.000971876	0.0168036	ENSMUSG00000064225/ENSMUSG00000029086/ENSMUSG00000027376/ENSMUSG00000021214/ENSMUSG00000060807/ENSMUSG00000029272/ENSMUSG00000032079/ENSMUSG00000026610/ENSMUSG00000032080/ENSMUSG00000020435/ENSMUSG00000040875/ENSMUSG00000003271/ENSMUSG00000023995	Paqr9/Prom1/Prom2/Akr1c18/Serpina6/Sult1e1/Apoa5/Esrrg/Apoa4/Osbp2/Osbpl10/Sult2b1/Tspo2	13	8	ENSMUSG00000029086/ENSMUSG00000027376/ENSMUSG00000021214/ENSMUSG00000029272/ENSMUSG00000032080/ENSMUSG00000040875/ENSMUSG00000003271/ENSMUSG00000023995	5	ENSMUSG00000064225/ENSMUSG00000060807/ENSMUSG00000032079/ENSMUSG00000026610/ENSMUSG00000020435
MF	GO:0016290	palmitoyl-CoA hydrolase activity	5/853	15/15376	0.000977567	0.0168036	ENSMUSG00000061959/ENSMUSG00000072949/ENSMUSG00000039653/ENSMUSG00000021226/ENSMUSG00000021228	Ces1e/Acot1/Baat/Acot2/Acot3	5	0		5	ENSMUSG00000061959/ENSMUSG00000072949/ENSMUSG00000039653/ENSMUSG00000021226/ENSMUSG00000021228
MF	GO:0022804	active transmembrane transporter activity	31/853	308/15376	0.000988447	0.0168036	ENSMUSG00000030737/ENSMUSG00000067144/ENSMUSG00000001095/ENSMUSG00000040584/ENSMUSG00000019082/ENSMUSG00000000958/ENSMUSG00000019935/ENSMUSG00000037341/ENSMUSG00000028217/ENSMUSG00000006574/ENSMUSG00000018900/ENSMUSG00000020334/ENSMUSG00000028655/ENSMUSG00000041698/ENSMUSG00000030492/ENSMUSG00000055782/ENSMUSG00000030236/ENSMUSG00000029188/ENSMUSG00000029321/ENSMUSG00000005553/ENSMUSG00000044378/…	Slco2b1/Slc22a7/Slc13a2/Abcb1a/Slc25a22/Slc7a7/Slc17a8/Slc9a7/Cdh17/Slc4a1/Slc22a5/Slc22a4/Mfsd2a/Slco1a1/Slc7a9/Abcd2/Slco1b2/Slc34a2/Slc10a6/Atp4a/Slc15a5/Slc9b2/Slc13a5/Slc1a2/Slc22a26/Slc16a13/Slc6a1/Atp6v0a4/Slc7a11/Slc26a4/Slc4a9	31	14	ENSMUSG00000001095/ENSMUSG00000040584/ENSMUSG00000000958/ENSMUSG00000037341/ENSMUSG00000028217/ENSMUSG00000006574/ENSMUSG00000030492/ENSMUSG00000055782/ENSMUSG00000029188/ENSMUSG00000029321/ENSMUSG00000037994/ENSMUSG00000030310/ENSMUSG00000038600/ENSMUSG00000027737	17	ENSMUSG00000030737/ENSMUSG00000067144/ENSMUSG00000019082/ENSMUSG00000019935/ENSMUSG00000018900/ENSMUSG00000020334/ENSMUSG00000028655/ENSMUSG00000041698/ENSMUSG00000030236/ENSMUSG00000005553/ENSMUSG00000044378/ENSMUSG00000020805/ENSMUSG00000005089/ENSMUSG00000053303/ENSMUSG00000044367/ENSMUSG00000020651/ENSMUSG00000024485
MF	GO:0005126	cytokine receptor binding	24/853	220/15376	0.00120063	0.0199855	ENSMUSG00000026981/ENSMUSG00000030659/ENSMUSG00000032440/ENSMUSG00000079164/ENSMUSG00000047492/ENSMUSG00000021943/ENSMUSG00000023078/ENSMUSG00000089669/ENSMUSG00000029380/ENSMUSG00000019122/ENSMUSG00000037035/ENSMUSG00000027859/ENSMUSG00000008999/ENSMUSG00000060188/ENSMUSG00000029372/ENSMUSG00000048915/ENSMUSG00000039239/ENSMUSG00000031465/ENSMUSG00000046432/ENSMUSG00000029711/ENSMUSG00000028072/…	Il1rn/Nucb2/Tgfbr2/Tlr5/Inhbe/Gdf10/Cxcl13/Tnfsf13/Cxcl1/Ccl9/Inhbb/Ngf/Bmp7/Cxcl17/Ppbp/Efna5/Tgfb2/Angpt2/Bex3/Epo/Ntrk1/Eda/Lif/Ccl28	24	18	ENSMUSG00000026981/ENSMUSG00000030659/ENSMUSG00000032440/ENSMUSG00000023078/ENSMUSG00000089669/ENSMUSG00000029380/ENSMUSG00000019122/ENSMUSG00000037035/ENSMUSG00000027859/ENSMUSG00000008999/ENSMUSG00000060188/ENSMUSG00000029372/ENSMUSG00000039239/ENSMUSG00000031465/ENSMUSG00000046432/ENSMUSG00000029711/ENSMUSG00000028072/ENSMUSG00000034394	6	ENSMUSG00000079164/ENSMUSG00000047492/ENSMUSG00000021943/ENSMUSG00000048915/ENSMUSG00000059327/ENSMUSG00000074715
MF	GO:0016289	CoA hydrolase activity	6/853	23/15376	0.00128015	0.0208743	ENSMUSG00000061959/ENSMUSG00000072949/ENSMUSG00000039653/ENSMUSG00000021226/ENSMUSG00000031767/ENSMUSG00000021228	Ces1e/Acot1/Baat/Acot2/Nudt7/Acot3	6	0		6	ENSMUSG00000061959/ENSMUSG00000072949/ENSMUSG00000039653/ENSMUSG00000021226/ENSMUSG00000031767/ENSMUSG00000021228
MF	GO:0036041	long-chain fatty acid binding	5/853	16/15376	0.00135745	0.0210156	ENSMUSG00000024292/ENSMUSG00000028715/ENSMUSG00000025889/ENSMUSG00000056054/ENSMUSG00000056071	Cyp4f14/Cyp4a14/Snca/S100a8/S100a9	5	3	ENSMUSG00000025889/ENSMUSG00000056054/ENSMUSG00000056071	2	ENSMUSG00000024292/ENSMUSG00000028715
MF	GO:0004601	peroxidase activity	8/853	40/15376	0.00136772	0.0210156	ENSMUSG00000063856/ENSMUSG00000027187/ENSMUSG00000052305/ENSMUSG00000008540/ENSMUSG00000073940/ENSMUSG00000069919/ENSMUSG00000069917/ENSMUSG00000038155	Gpx1/Cat/Hbb-bs/Mgst1/Hbb-bt/Hba-a1/Hba-a2/Gstp2	8	5	ENSMUSG00000052305/ENSMUSG00000073940/ENSMUSG00000069919/ENSMUSG00000069917/ENSMUSG00000038155	3	ENSMUSG00000063856/ENSMUSG00000027187/ENSMUSG00000008540
MF	GO:0032934	sterol binding	8/853	40/15376	0.00136772	0.0210156	ENSMUSG00000029086/ENSMUSG00000027376/ENSMUSG00000032079/ENSMUSG00000032080/ENSMUSG00000020435/ENSMUSG00000040875/ENSMUSG00000003271/ENSMUSG00000023995	Prom1/Prom2/Apoa5/Apoa4/Osbp2/Osbpl10/Sult2b1/Tspo2	8	6	ENSMUSG00000029086/ENSMUSG00000027376/ENSMUSG00000032080/ENSMUSG00000040875/ENSMUSG00000003271/ENSMUSG00000023995	2	ENSMUSG00000032079/ENSMUSG00000020435
MF	GO:0102991	myristoyl-CoA hydrolase activity	4/853	10/15376	0.00150858	0.0227426	ENSMUSG00000072949/ENSMUSG00000039653/ENSMUSG00000021226/ENSMUSG00000021228	Acot1/Baat/Acot2/Acot3	4	0		4	ENSMUSG00000072949/ENSMUSG00000039653/ENSMUSG00000021226/ENSMUSG00000021228
MF	GO:0005501	retinoid binding	6/853	24/15376	0.00162769	0.023646	ENSMUSG00000037797/ENSMUSG00000046402/ENSMUSG00000015090/ENSMUSG00000032454/ENSMUSG00000024987/ENSMUSG00000062432	Adh4/Rbp1/Ptgds/Rbp2/Cyp26a1/Cyp26c1	6	2	ENSMUSG00000046402/ENSMUSG00000032454	4	ENSMUSG00000037797/ENSMUSG00000015090/ENSMUSG00000024987/ENSMUSG00000062432
MF	GO:0016878	acid-thiol ligase activity	6/853	24/15376	0.00162769	0.023646	ENSMUSG00000033533/ENSMUSG00000035948/ENSMUSG00000027605/ENSMUSG00000031278/ENSMUSG00000030972/ENSMUSG00000030945	Acsm1/Acss3/Acss2/Acsl4/Acsm5/Acsm2	6	1	ENSMUSG00000031278	5	ENSMUSG00000033533/ENSMUSG00000035948/ENSMUSG00000027605/ENSMUSG00000030972/ENSMUSG00000030945
MF	GO:0043295	glutathione binding	5/853	17/15376	0.00183599	0.0257361	ENSMUSG00000040562/ENSMUSG00000057933/ENSMUSG00000008540/ENSMUSG00000074183/ENSMUSG00000038155	Gstm2/Gsta2/Mgst1/Gsta1/Gstp2	5	2	ENSMUSG00000074183/ENSMUSG00000038155	3	ENSMUSG00000040562/ENSMUSG00000057933/ENSMUSG00000008540
MF	GO:1900750	oligopeptide binding	5/853	17/15376	0.00183599	0.0257361	ENSMUSG00000040562/ENSMUSG00000057933/ENSMUSG00000008540/ENSMUSG00000074183/ENSMUSG00000038155	Gstm2/Gsta2/Mgst1/Gsta1/Gstp2	5	2	ENSMUSG00000074183/ENSMUSG00000038155	3	ENSMUSG00000040562/ENSMUSG00000057933/ENSMUSG00000008540
MF	GO:0015297	antiporter activity	10/853	62/15376	0.00203573	0.028044	ENSMUSG00000000958/ENSMUSG00000037341/ENSMUSG00000006574/ENSMUSG00000018900/ENSMUSG00000020334/ENSMUSG00000030492/ENSMUSG00000037994/ENSMUSG00000027737/ENSMUSG00000020651/ENSMUSG00000024485	Slc7a7/Slc9a7/Slc4a1/Slc22a5/Slc22a4/Slc7a9/Slc9b2/Slc7a11/Slc26a4/Slc4a9	10	6	ENSMUSG00000000958/ENSMUSG00000037341/ENSMUSG00000006574/ENSMUSG00000030492/ENSMUSG00000037994/ENSMUSG00000027737	4	ENSMUSG00000018900/ENSMUSG00000020334/ENSMUSG00000020651/ENSMUSG00000024485
MF	GO:0005544	calcium-dependent phospholipid binding	8/853	43/15376	0.00222665	0.0296516	ENSMUSG00000032231/ENSMUSG00000015702/ENSMUSG00000021187/ENSMUSG00000028860/ENSMUSG00000030731/ENSMUSG00000049303/ENSMUSG00000058420/ENSMUSG00000021950	Anxa2/Anxa9/Tc2n/Sytl1/Syt3/Syt12/Syt17/Anxa8	8	6	ENSMUSG00000032231/ENSMUSG00000015702/ENSMUSG00000021187/ENSMUSG00000049303/ENSMUSG00000058420/ENSMUSG00000021950	2	ENSMUSG00000028860/ENSMUSG00000030731
MF	GO:0099516	ion antiporter activity	8/853	43/15376	0.00222665	0.0296516	ENSMUSG00000037341/ENSMUSG00000006574/ENSMUSG00000018900/ENSMUSG00000020334/ENSMUSG00000037994/ENSMUSG00000027737/ENSMUSG00000020651/ENSMUSG00000024485	Slc9a7/Slc4a1/Slc22a5/Slc22a4/Slc9b2/Slc7a11/Slc26a4/Slc4a9	8	4	ENSMUSG00000037341/ENSMUSG00000006574/ENSMUSG00000037994/ENSMUSG00000027737	4	ENSMUSG00000018900/ENSMUSG00000020334/ENSMUSG00000020651/ENSMUSG00000024485
MF	GO:0017017	MAP kinase tyrosine/serine/threonine phosphatase activity	4/853	11/15376	0.00226709	0.0296952	ENSMUSG00000031530/ENSMUSG00000034765/ENSMUSG00000019960/ENSMUSG00000031383	Dusp4/Dusp5/Dusp6/Dusp9	4	4	ENSMUSG00000031530/ENSMUSG00000034765/ENSMUSG00000019960/ENSMUSG00000031383	0
MF	GO:0015293	symporter activity	15/853	119/15376	0.00240917	0.0310472	ENSMUSG00000001095/ENSMUSG00000019082/ENSMUSG00000019935/ENSMUSG00000006574/ENSMUSG00000018900/ENSMUSG00000020334/ENSMUSG00000028655/ENSMUSG00000029188/ENSMUSG00000029321/ENSMUSG00000044378/ENSMUSG00000020805/ENSMUSG00000005089/ENSMUSG00000044367/ENSMUSG00000030310/ENSMUSG00000024485	Slc13a2/Slc25a22/Slc17a8/Slc4a1/Slc22a5/Slc22a4/Mfsd2a/Slc34a2/Slc10a6/Slc15a5/Slc13a5/Slc1a2/Slc16a13/Slc6a1/Slc4a9	15	5	ENSMUSG00000001095/ENSMUSG00000006574/ENSMUSG00000029188/ENSMUSG00000029321/ENSMUSG00000030310	10	ENSMUSG00000019082/ENSMUSG00000019935/ENSMUSG00000018900/ENSMUSG00000020334/ENSMUSG00000028655/ENSMUSG00000044378/ENSMUSG00000020805/ENSMUSG00000005089/ENSMUSG00000044367/ENSMUSG00000024485
MF	GO:0016702	oxidoreductase activity, acting on single donors with incorporation of molecular oxygen, incorporation of two atoms of oxygen	6/853	26/15376	0.00253235	0.0321166	ENSMUSG00000025701/ENSMUSG00000031845/ENSMUSG00000029445/ENSMUSG00000000673/ENSMUSG00000064254/ENSMUSG00000031379	Alox5/Bco1/Hpd/Haao/Ethe1/Pir	6	3	ENSMUSG00000025701/ENSMUSG00000031845/ENSMUSG00000031379	3	ENSMUSG00000029445/ENSMUSG00000000673/ENSMUSG00000064254
MF	GO:0016684	oxidoreductase activity, acting on peroxide as acceptor	8/853	44/15376	0.00259165	0.0323551	ENSMUSG00000063856/ENSMUSG00000027187/ENSMUSG00000052305/ENSMUSG00000008540/ENSMUSG00000073940/ENSMUSG00000069919/ENSMUSG00000069917/ENSMUSG00000038155	Gpx1/Cat/Hbb-bs/Mgst1/Hbb-bt/Hba-a1/Hba-a2/Gstp2	8	5	ENSMUSG00000052305/ENSMUSG00000073940/ENSMUSG00000069919/ENSMUSG00000069917/ENSMUSG00000038155	3	ENSMUSG00000063856/ENSMUSG00000027187/ENSMUSG00000008540
MF	GO:0043177	organic acid binding	21/853	195/15376	0.00276079	0.0339365	ENSMUSG00000042102/ENSMUSG00000020182/ENSMUSG00000021214/ENSMUSG00000002769/ENSMUSG00000024292/ENSMUSG00000042010/ENSMUSG00000028715/ENSMUSG00000020777/ENSMUSG00000003526/ENSMUSG00000025889/ENSMUSG00000056054/ENSMUSG00000026473/ENSMUSG00000054422/ENSMUSG00000035270/ENSMUSG00000056071/ENSMUSG00000015090/ENSMUSG00000054200/ENSMUSG00000069919/ENSMUSG00000069917/ENSMUSG00000024987/ENSMUSG00000062432	Dmgdh/Ddc/Akr1c18/Gnmt/Cyp4f14/Acacb/Cyp4a14/Acox1/Prodh/Snca/S100a8/Glul/Fabp1/Impg2/S100a9/Ptgds/Ffar4/Hba-a1/Hba-a2/Cyp26a1/Cyp26c1	21	8	ENSMUSG00000021214/ENSMUSG00000025889/ENSMUSG00000056054/ENSMUSG00000035270/ENSMUSG00000056071/ENSMUSG00000054200/ENSMUSG00000069919/ENSMUSG00000069917	13	ENSMUSG00000042102/ENSMUSG00000020182/ENSMUSG00000002769/ENSMUSG00000024292/ENSMUSG00000042010/ENSMUSG00000028715/ENSMUSG00000020777/ENSMUSG00000003526/ENSMUSG00000026473/ENSMUSG00000054422/ENSMUSG00000015090/ENSMUSG00000024987/ENSMUSG00000062432
MF	GO:0005539	glycosaminoglycan binding	19/853	170/15376	0.00283765	0.0343527	ENSMUSG00000032207/ENSMUSG00000053846/ENSMUSG00000015568/ENSMUSG00000032440/ENSMUSG00000072115/ENSMUSG00000030413/ENSMUSG00000023078/ENSMUSG00000006651/ENSMUSG00000043822/ENSMUSG00000024486/ENSMUSG00000019997/ENSMUSG00000008999/ENSMUSG00000032079/ENSMUSG00000035270/ENSMUSG00000023886/ENSMUSG00000040152/ENSMUSG00000074115/ENSMUSG00000033825/ENSMUSG00000044626	Lipc/Lipg/Lpl/Tgfbr2/Ang/Pglyrp1/Cxcl13/Aplp1/Adamtsl5/Hbegf/Ctgf/Bmp7/Apoa5/Impg2/Smoc2/Thbs1/Saa1/Tpsb2/Liph	19	14	ENSMUSG00000015568/ENSMUSG00000032440/ENSMUSG00000030413/ENSMUSG00000023078/ENSMUSG00000006651/ENSMUSG00000043822/ENSMUSG00000024486/ENSMUSG00000019997/ENSMUSG00000008999/ENSMUSG00000035270/ENSMUSG00000023886/ENSMUSG00000040152/ENSMUSG00000033825/ENSMUSG00000044626	5	ENSMUSG00000032207/ENSMUSG00000053846/ENSMUSG00000072115/ENSMUSG00000032079/ENSMUSG00000074115
MF	GO:0005319	lipid transporter activity	14/853	110/15376	0.003029	0.0355919	ENSMUSG00000030737/ENSMUSG00000032369/ENSMUSG00000024391/ENSMUSG00000040584/ENSMUSG00000028655/ENSMUSG00000041698/ENSMUSG00000054422/ENSMUSG00000032079/ENSMUSG00000030236/ENSMUSG00000029321/ENSMUSG00000032080/ENSMUSG00000056671/ENSMUSG00000074345/ENSMUSG00000034107	Slco2b1/Plscr1/Apom/Abcb1a/Mfsd2a/Slco1a1/Fabp1/Apoa5/Slco1b2/Slc10a6/Apoa4/Prelid2/Tnfaip8l3/Ano7	14	7	ENSMUSG00000032369/ENSMUSG00000024391/ENSMUSG00000040584/ENSMUSG00000029321/ENSMUSG00000032080/ENSMUSG00000056671/ENSMUSG00000034107	7	ENSMUSG00000030737/ENSMUSG00000028655/ENSMUSG00000041698/ENSMUSG00000054422/ENSMUSG00000032079/ENSMUSG00000030236/ENSMUSG00000074345
MF	GO:0005342	organic acid transmembrane transporter activity	15/853	122/15376	0.00307364	0.0355919	ENSMUSG00000030737/ENSMUSG00000019082/ENSMUSG00000000958/ENSMUSG00000019935/ENSMUSG00000028655/ENSMUSG00000041698/ENSMUSG00000030492/ENSMUSG00000030236/ENSMUSG00000029321/ENSMUSG00000020805/ENSMUSG00000005089/ENSMUSG00000044367/ENSMUSG00000030310/ENSMUSG00000027737/ENSMUSG00000020651	Slco2b1/Slc25a22/Slc7a7/Slc17a8/Mfsd2a/Slco1a1/Slc7a9/Slco1b2/Slc10a6/Slc13a5/Slc1a2/Slc16a13/Slc6a1/Slc7a11/Slc26a4	15	5	ENSMUSG00000000958/ENSMUSG00000030492/ENSMUSG00000029321/ENSMUSG00000030310/ENSMUSG00000027737	10	ENSMUSG00000030737/ENSMUSG00000019082/ENSMUSG00000019935/ENSMUSG00000028655/ENSMUSG00000041698/ENSMUSG00000030236/ENSMUSG00000020805/ENSMUSG00000005089/ENSMUSG00000044367/ENSMUSG00000020651
MF	GO:0046943	carboxylic acid transmembrane transporter activity	15/853	122/15376	0.00307364	0.0355919	ENSMUSG00000030737/ENSMUSG00000019082/ENSMUSG00000000958/ENSMUSG00000019935/ENSMUSG00000028655/ENSMUSG00000041698/ENSMUSG00000030492/ENSMUSG00000030236/ENSMUSG00000029321/ENSMUSG00000020805/ENSMUSG00000005089/ENSMUSG00000044367/ENSMUSG00000030310/ENSMUSG00000027737/ENSMUSG00000020651	Slco2b1/Slc25a22/Slc7a7/Slc17a8/Mfsd2a/Slco1a1/Slc7a9/Slco1b2/Slc10a6/Slc13a5/Slc1a2/Slc16a13/Slc6a1/Slc7a11/Slc26a4	15	5	ENSMUSG00000000958/ENSMUSG00000030492/ENSMUSG00000029321/ENSMUSG00000030310/ENSMUSG00000027737	10	ENSMUSG00000030737/ENSMUSG00000019082/ENSMUSG00000019935/ENSMUSG00000028655/ENSMUSG00000041698/ENSMUSG00000030236/ENSMUSG00000020805/ENSMUSG00000005089/ENSMUSG00000044367/ENSMUSG00000020651
MF	GO:0033549	MAP kinase phosphatase activity	4/853	12/15376	0.00325242	0.0370698	ENSMUSG00000031530/ENSMUSG00000034765/ENSMUSG00000019960/ENSMUSG00000031383	Dusp4/Dusp5/Dusp6/Dusp9	4	4	ENSMUSG00000031530/ENSMUSG00000034765/ENSMUSG00000019960/ENSMUSG00000031383	0
MF	GO:0015081	sodium ion transmembrane transporter activity	14/853	111/15376	0.00329407	0.0370698	ENSMUSG00000019194/ENSMUSG00000030340/ENSMUSG00000023033/ENSMUSG00000019082/ENSMUSG00000037341/ENSMUSG00000006574/ENSMUSG00000029188/ENSMUSG00000029321/ENSMUSG00000005553/ENSMUSG00000037994/ENSMUSG00000020805/ENSMUSG00000005089/ENSMUSG00000030310/ENSMUSG00000024485	Scn1b/Scnn1a/Scn8a/Slc25a22/Slc9a7/Slc4a1/Slc34a2/Slc10a6/Atp4a/Slc9b2/Slc13a5/Slc1a2/Slc6a1/Slc4a9	14	8	ENSMUSG00000019194/ENSMUSG00000023033/ENSMUSG00000037341/ENSMUSG00000006574/ENSMUSG00000029188/ENSMUSG00000029321/ENSMUSG00000037994/ENSMUSG00000030310	6	ENSMUSG00000030340/ENSMUSG00000019082/ENSMUSG00000005553/ENSMUSG00000020805/ENSMUSG00000005089/ENSMUSG00000024485
MF	GO:0005179	hormone activity	9/853	56/15376	0.00344615	0.0382427	ENSMUSG00000047492/ENSMUSG00000047822/ENSMUSG00000056978/ENSMUSG00000037035/ENSMUSG00000037010/ENSMUSG00000029711/ENSMUSG00000054136/ENSMUSG00000050440/ENSMUSG00000014813	Inhbe/Angptl8/Hamp2/Inhbb/Apln/Epo/Adm2/Hamp/Stc1	9	6	ENSMUSG00000047822/ENSMUSG00000037035/ENSMUSG00000037010/ENSMUSG00000029711/ENSMUSG00000054136/ENSMUSG00000014813	3	ENSMUSG00000047492/ENSMUSG00000056978/ENSMUSG00000050440
MF	GO:0072341	modified amino acid binding	11/853	78/15376	0.00370628	0.0405659	ENSMUSG00000042102/ENSMUSG00000002769/ENSMUSG00000040562/ENSMUSG00000015702/ENSMUSG00000057933/ENSMUSG00000008540/ENSMUSG00000074183/ENSMUSG00000030731/ENSMUSG00000040152/ENSMUSG00000040875/ENSMUSG00000038155	Dmgdh/Gnmt/Gstm2/Anxa9/Gsta2/Mgst1/Gsta1/Syt3/Thbs1/Osbpl10/Gstp2	11	5	ENSMUSG00000015702/ENSMUSG00000074183/ENSMUSG00000040152/ENSMUSG00000040875/ENSMUSG00000038155	6	ENSMUSG00000042102/ENSMUSG00000002769/ENSMUSG00000040562/ENSMUSG00000057933/ENSMUSG00000008540/ENSMUSG00000030731
MF	GO:0019840	isoprenoid binding	6/853	28/15376	0.00376985	0.0407042	ENSMUSG00000037797/ENSMUSG00000046402/ENSMUSG00000015090/ENSMUSG00000032454/ENSMUSG00000024987/ENSMUSG00000062432	Adh4/Rbp1/Ptgds/Rbp2/Cyp26a1/Cyp26c1	6	2	ENSMUSG00000046402/ENSMUSG00000032454	4	ENSMUSG00000037797/ENSMUSG00000015090/ENSMUSG00000024987/ENSMUSG00000062432
MF	GO:0005313	L-glutamate transmembrane transporter activity	4/853	13/15376	0.00449358	0.0466282	ENSMUSG00000019082/ENSMUSG00000019935/ENSMUSG00000005089/ENSMUSG00000027737	Slc25a22/Slc17a8/Slc1a2/Slc7a11	4	1	ENSMUSG00000027737	3	ENSMUSG00000019082/ENSMUSG00000019935/ENSMUSG00000005089
MF	GO:0031994	insulin-like growth factor I binding	4/853	13/15376	0.00449358	0.0466282	ENSMUSG00000027111/ENSMUSG00000020429/ENSMUSG00000005640/ENSMUSG00000023046	Itga6/Igfbp1/Insrr/Igfbp6	4	4	ENSMUSG00000027111/ENSMUSG00000020429/ENSMUSG00000005640/ENSMUSG00000023046	0
MF	GO:0035325	Toll-like receptor binding	4/853	13/15376	0.00449358	0.0466282	ENSMUSG00000044827/ENSMUSG00000056054/ENSMUSG00000051498/ENSMUSG00000056071	Tlr1/S100a8/Tlr6/S100a9	4	4	ENSMUSG00000044827/ENSMUSG00000056054/ENSMUSG00000051498/ENSMUSG00000056071	0

## Sheet: KEGG_GO_all yes
Supplementary Table 4. The information of KEGG and GO analysis of RNASeq.
gene_id	TAM21	TAM22	TAM23	TAM16C	TAM17	NT29	NT23	6W	6W_1	TAM6W	NT6W	log2FoldChange	pvalue	padj	gene_name	gene_chr	gene_start	gene_end	gene_strand	gene_length	gene_biotype	gene_description	tf_family
ENSMUSG00000028751	94.2189	121.142	72.9625	80.1546	142.787	0	0	0	0	102.253	0	9.51328	3.39e-19	1.91e-17	Pla2g2e	4	138877942	138882817	+	917	protein_coding	phospholipase A2, group IIE [Source:MGI Symbol;Acc:MGI:1349660]	-
ENSMUSG00000021214	4165.62	6626.94	12756.3	6486.36	4296.22	61.9353	40.1434	6.15791	6.48102	6866.28	28.6794	7.90488	3.82e-29	4.64e-27	Akr1c18	13	4132615	4150654	-	1207	protein_coding	aldo-keto reductase family 1, member C18 [Source:MGI Symbol;Acc:MGI:2145420]	-
ENSMUSG00000025701	140.852	220.033	138.976	161.542	134.388	0.794042	3.85994	6.15791	3.60056	159.158	3.60311	5.4585	2.73e-39	6.15e-37	Alox5	6	116410077	116461178	-	4106	protein_coding	arachidonate 5-lipoxygenase [Source:MGI Symbol;Acc:MGI:87999]	-
ENSMUSG00000029272	9.51706	21.0144	142.451	86.3204	67.1941	1.58808	3.85994	1.53948	0.720113	65.2993	1.9269	5.08093	2.65e-11	6.15e-10	Sult1e1	5	87575969	87591594	-	1242	protein_coding	sulfotransferase family 1E, member 1 [Source:MGI Symbol;Acc:MGI:98431]	-
ENSMUSG00000066441	22508.8	20592.8	32089.6	25310.4	25686	830.568	1628.12	1043.77	1160.1	25237.5	1165.64	4.4363	5.5e-91	9.56e-88	Rdh11	12	79174337	79192293	-	3455	protein_coding	retinol dehydrogenase 11 [Source:MGI Symbol;Acc:MGI:102581]	-
ENSMUSG00000022947	67.5711	97.655	192.829	83.8541	93.4418	5.5583	3.85994	14.625	14.4023	107.07	9.61138	3.46281	8.16e-16	3.38e-14	Cbr3	16	93683215	93690990	+	1254	protein_coding	carbonyl reductase 3 [Source:MGI Symbol;Acc:MGI:1309992]	-
ENSMUSG00000027859	680.47	190.365	105.969	102.351	403.165	29.3796	44.0033	29.2501	24.4838	296.464	31.7792	3.22513	4.96e-11	1.11e-09	Ngf	3	102469919	102521013	+	1469	protein_coding	nerve growth factor [Source:MGI Symbol;Acc:MGI:97321]	-
ENSMUSG00000074183	46.6336	66.7515	102.495	22.1967	36.7468	3.97021	13.1238	0.769739	5.7609	54.9647	5.90616	3.20804	2.26e-08	3.49e-07	Gsta1	9	78230656	78242684	+	956	protein_coding	glutathione S-transferase, alpha 1 (Ya) [Source:MGI Symbol;Acc:MGI:1095417]	-
ENSMUSG00000015568	4240.8	3762.81	2840.33	5692.21	4406.46	610.619	730.3	459.534	523.522	4188.52	580.994	2.85015	7.07e-37	1.38e-34	Lpl	8	68880491	68907448	+	10478	protein_coding	lipoprotein lipase [Source:MGI Symbol;Acc:MGI:96820]	-
ENSMUSG00000066513	375.924	244.756	472.519	223.2	170.085	65.9055	25.4756	40.7962	53.2884	297.297	46.3664	2.67844	6.58e-15	2.46e-13	Klk1b4	7	44207435	44211754	+	839	protein_coding	kallikrein 1-related pepidase b4 [Source:MGI Symbol;Acc:MGI:97320]	-
ENSMUSG00000031845	1260.06	977.786	743.522	1011.18	1351.23	141.34	176.785	150.869	199.471	1068.76	167.116	2.67788	6.38e-36	1.13e-33	Bco1	8	117095854	117133720	+	2543	protein_coding	beta-carotene oxygenase 1 [Source:MGI Symbol;Acc:MGI:1926923]	-
ENSMUSG00000039239	43.7785	95.1827	36.4812	51.7922	32.5471	3.97021	18.5277	6.92765	9.36147	51.9564	9.69676	2.42093	2.33e-07	2.98e-06	Tgfb2	1	186622792	186705989	-	5791	protein_coding	transforming growth factor, beta 2 [Source:MGI Symbol;Acc:MGI:98726]	-
ENSMUSG00000038541	67.5711	171.823	227.573	231.832	124.939	37.32	37.8274	43.8751	20.1632	164.748	34.7964	2.23961	9.26e-10	1.77e-08	Srd5a2	17	74016955	74047916	-	1605	protein_coding	steroid 5 alpha-reductase 2 [Source:MGI Symbol;Acc:MGI:2150380]	-
ENSMUSG00000025203	1523.68	751.573	439.512	506.824	379.017	186.6	189.909	109.303	132.501	720.121	154.578	2.22123	3.71e-09	6.5e-08	Scd2	19	44293676	44306864	+	5453	protein_coding	stearoyl-Coenzyme A desaturase 2 [Source:MGI Symbol;Acc:MGI:98240]	-
ENSMUSG00000008999	178.921	112.489	105.969	94.9524	92.3919	42.8783	20.0717	30.0198	16.5626	116.945	27.3831	2.10164	1.9e-10	3.97e-09	Bmp7	2	172868012	172940321	-	4019	protein_coding	bone morphogenetic protein 7 [Source:MGI Symbol;Acc:MGI:103302]	-
ENSMUSG00000031278	4655.75	6462.54	4878.06	5240.88	3328.21	1542.82	1449.02	873.654	951.989	4913.09	1204.37	2.02837	4.41e-17	2.06e-15	Acsl4	X	142317993	142390535	-	5405	protein_coding	acyl-CoA synthetase long-chain family member 4 [Source:MGI Symbol;Acc:MGI:1354713]	-
ENSMUSG00000020777	10923.7	6425.45	5119.53	8300.32	6945.14	27986	22637	36831.2	38728.4	7542.83	31545.7	-2.06411	7.2e-17	3.28e-15	Acox1	11	116171888	116199045	-	5082	protein_coding	acyl-Coenzyme A oxidase 1, palmitoyl [Source:MGI Symbol;Acc:MGI:1330812]	-
ENSMUSG00000002289	628.126	80.3491	559.379	358.846	351.719	2437.71	1409.65	1420.94	1556.88	395.684	1706.3	-2.10867	3.49e-07	4.33e-06	Angptl4	17	33773750	33781575	-	3286	protein_coding	angiopoietin-like 4 [Source:MGI Symbol;Acc:MGI:1888999]	-
ENSMUSG00000008540	4133.26	5304.27	10002.8	5251.98	4159.74	34220.8	19804.6	25277.5	21064	5770.41	25091.7	-2.12075	7.54e-14	2.45e-12	Mgst1	6	138140316	138156755	+	2013	protein_coding	microsomal glutathione S-transferase 1 [Source:MGI Symbol;Acc:MGI:1913850]	-
ENSMUSG00000027313	11.4205	4.94456	8.68601	16.0309	25.1978	46.0545	98.8144	36.1777	54.7286	13.256	58.9438	-2.12997	3.07e-06	3.14e-05	Chac1	2	119351229	119354381	+	1637	protein_coding	ChaC, cation transport regulator 1 [Source:MGI Symbol;Acc:MGI:1916315]	-
ENSMUSG00000039653	388.296	687.294	1018	509.29	376.917	3371.5	2345.3	2402.36	2427.5	595.959	2636.66	-2.14818	1.56e-13	4.89e-12	Baat	4	49489422	49506557	-	1941	protein_coding	bile acid-Coenzyme A: amino acid N-acyltransferase [Source:MGI Symbol;Acc:MGI:106642]	-
ENSMUSG00000032079	6286.97	897.437	2433.82	2377.51	4748.73	17743.7	16543.7	13314.2	14225.8	3348.89	15456.8	-2.20626	4.6e-08	6.7e-07	Apoa5	9	46268633	46271919	+	2522	protein_coding	apolipoprotein A-V [Source:MGI Symbol;Acc:MGI:1913363]	-
ENSMUSG00000040562	169.404	132.267	93.8089	186.205	230.98	817.864	751.916	732.022	768.36	162.533	767.541	-2.23118	1.75e-21	1.21e-19	Gstm2	3	107981702	107986453	-	1679	protein_coding	glutathione S-transferase, mu 2 [Source:MGI Symbol;Acc:MGI:95861]	-
ENSMUSG00000022853	1018.33	1147.14	1448.83	1954.54	980.614	3935.27	3797.41	7183.97	9760.41	1309.89	6169.27	-2.23602	7.16e-13	2.04e-11	Ehhadh	16	21761287	21787807	-	2981	protein_coding	enoyl-Coenzyme A, hydratase/3-hydroxyacyl Coenzyme A dehydrogenase [Source:MGI Symbol;Acc:MGI:1277964]	-
ENSMUSG00000042248	191.293	655.154	1881.39	1827.53	801.08	3096.77	5657.9	5632.18	7020.38	1071.29	5351.81	-2.32111	0.00019132	0.00123814	Cyp2c37	19	39992424	40012243	+	1824	protein_coding	cytochrome P450, family 2. subfamily c, polypeptide 37 [Source:MGI Symbol;Acc:MGI:1306806]	-
ENSMUSG00000050232	1.90341	2.47228	0	2.4663	5.24954	7.94042	8.49186	16.9343	17.2827	2.41831	12.6623	-2.31118	0.0011048	0.00565313	Cxcr3	X	101731535	101734269	-	1731	protein_coding	chemokine (C-X-C motif) receptor 3 [Source:MGI Symbol;Acc:MGI:1277207]	-
ENSMUSG00000025197	832.743	1035.88	753.946	1175.19	565.9	5654.38	5019.46	3313.73	4037.67	872.733	4506.31	-2.36837	1.88e-22	1.4e-20	Cyp2c23	19	44005022	44029208	-	2158	protein_coding	cytochrome P450, family 2, subfamily c, polypeptide 23 [Source:MGI Symbol;Acc:MGI:1888897]	-
ENSMUSG00000022562	449.205	309.035	258.843	342.815	480.858	2127.24	1479.13	1990.55	2042.96	368.151	1909.97	-2.37123	1.74e-27	1.78e-25	Oplah	15	76296601	76328015	-	5837	protein_coding	5-oxoprolinase (ATP-hydrolysing) [Source:MGI Symbol;Acc:MGI:1922725]	-
ENSMUSG00000022040	950.754	1049.48	1440.14	1282.47	834.677	7649.81	3825.97	5926.22	5812.03	1111.51	5803.51	-2.38543	3.18e-24	2.69e-22	Ephx2	14	66084374	66124500	-	2484	protein_coding	epoxide hydrolase 2, cytoplasmic [Source:MGI Symbol;Acc:MGI:99500]	-
ENSMUSG00000024292	773.737	1195.35	1137.87	790.448	519.704	5663.9	5504.27	4489.12	4779.39	883.421	5109.17	-2.53324	7.74e-26	7.47e-24	Cyp4f14	17	32905071	32917342	-	2405	protein_coding	cytochrome P450, family 4, subfamily f, polypeptide 14 [Source:MGI Symbol;Acc:MGI:1927669]	-
ENSMUSG00000030483	6.66194	1.23614	17.372	25.8961	18.8983	18.263	102.674	117	87.8538	14.0129	81.4479	-2.54915	1.81e-05	0.000152483	Cyp2b10	7	25897620	25926624	+	2112	protein_coding	cytochrome P450, family 2, subfamily b, polypeptide 10 [Source:MGI Symbol;Acc:MGI:88598]	-
ENSMUSG00000054422	10927.5	2257.19	1881.39	2075.39	4432.71	28598.2	22757.4	22892	28952.1	4314.83	25800	-2.57976	4.04e-09	7.04e-08	Fabp1	6	71199827	71205023	+	553	protein_coding	fatty acid binding protein 1, liver [Source:MGI Symbol;Acc:MGI:95479]	-
ENSMUSG00000037797	111.35	190.365	269.266	210.868	148.037	1517.42	1236.72	979.878	838.932	185.977	1143.24	-2.62698	2.45e-22	1.8e-20	Adh4	3	138415466	138430892	+	1450	protein_coding	alcohol dehydrogenase 4 (class II), pi polypeptide [Source:MGI Symbol;Acc:MGI:1349472]	-
ENSMUSG00000015090	3.80682	0	1.7372	7.39889	5.24954	16.6749	21.6157	17.704	37.4459	3.63849	23.3601	-2.64213	1.38e-05	0.000120179	Ptgds	2	25466709	25470046	-	1649	protein_coding	prostaglandin D2 synthase (brain) [Source:MGI Symbol;Acc:MGI:99261]	-
ENSMUSG00000027875	6408.79	5677.59	5305.41	6768.75	6116.76	32890.8	26898.4	42523.5	49290.3	6055.46	37900.7	-2.64583	5.99e-41	1.58e-38	Hmgcs2	3	98280435	98310738	+	3290	protein_coding	3-hydroxy-3-methylglutaryl-Coenzyme A synthase 2 [Source:MGI Symbol;Acc:MGI:101939]	-
ENSMUSG00000025002	2.85512	8.65298	17.372	14.7978	11.549	138.957	38.5994	58.5002	44.647	11.0454	70.176	-2.70517	8.47e-08	1.17e-06	Cyp2c55	19	39007019	39042693	+	1995	protein_coding	cytochrome P450, family 2, subfamily c, polypeptide 55 [Source:MGI Symbol;Acc:MGI:1919332]	-
ENSMUSG00000052520	768.027	1227.49	1686.82	1224.52	836.777	8744	7199.56	7760.51	6815.15	1148.73	7629.8	-2.73319	4.92e-31	6.9e-29	Cyp2j5	4	96628773	96664154	-	2345	protein_coding	cytochrome P450, family 2, subfamily j, polypeptide 5 [Source:MGI Symbol;Acc:MGI:1270149]	-
ENSMUSG00000032310	330.242	1302.89	1737.2	2204.87	807.379	12431.5	8958.14	7508.03	6162.73	1276.52	8765.11	-2.78013	1.2e-11	2.9e-10	Cyp1a2	9	57676937	57683703	-	2013	protein_coding	cytochrome P450, family 1, subfamily a, polypeptide 2 [Source:MGI Symbol;Acc:MGI:88589]	-
ENSMUSG00000003053	692.842	1482.13	3292	2027.3	1401.63	14813.7	10665	11872.5	12357.9	1779.18	12427.2	-2.80505	1.88e-16	8.25e-15	Cyp2c29	19	39269405	39330713	+	3061	protein_coding	cytochrome P450, family 2, subfamily c, polypeptide 29 [Source:MGI Symbol;Acc:MGI:103238]	-
ENSMUSG00000054827	296.932	1118.71	2119.39	1785.6	966.965	8434.32	7385.61	10017.4	9371.55	1257.52	8802.21	-2.80811	1.31e-12	3.59e-11	Cyp2c50	19	40089688	40113950	+	2918	protein_coding	cytochrome P450, family 2, subfamily c, polypeptide 50 [Source:MGI Symbol;Acc:MGI:2147497]	-
ENSMUSG00000063856	2514.41	2132.34	4669.6	3864.69	1958.08	26903	21614.1	19057.2	18926.7	3027.82	21625.2	-2.83683	1.28e-25	1.22e-23	Gpx1	9	108338903	108340343	+	1441	protein_coding	glutathione peroxidase 1 [Source:MGI Symbol;Acc:MGI:104887]	-
ENSMUSG00000040471	24.7444	22.2505	33.0068	35.7613	28.3475	224.714	278.688	163.954	158.425	28.8221	206.445	-2.85072	5.78e-25	5.18e-23	Ggt6	11	72435526	72438400	+	1818	protein_coding	gamma-glutamyltransferase 6 [Source:MGI Symbol;Acc:MGI:1918772]	-
ENSMUSG00000037071	33231.7	8741.98	8633.89	8919.36	8673.29	90932.9	75497.3	138769	142820	13640	112005	-3.03762	8.83e-07	1.01e-05	Scd1	19	44394451	44407709	-	4836	protein_coding	stearoyl-Coenzyme A desaturase 1 [Source:MGI Symbol;Acc:MGI:98239]	-
ENSMUSG00000026170	592.913	474.678	679.246	842.24	540.703	6322.96	5444.06	4934.8	5221.54	625.956	5480.84	-3.13118	3e-59	1.74e-56	Cyp27a1	1	74713574	74737892	+	2173	protein_coding	cytochrome P450, family 27, subfamily a, polypeptide 1 [Source:MGI Symbol;Acc:MGI:88594]	-
ENSMUSG00000025479	1990.02	8128.85	9926.37	21523.4	7101.58	93214.2	74143.2	89937.9	85935.4	9734.04	85807.7	-3.14004	8.52e-13	2.4e-11	Cyp2e1	7	140763739	140774987	+	2158	protein_coding	cytochrome P450, family 2, subfamily e, polypeptide 1 [Source:MGI Symbol;Acc:MGI:88607]	-
ENSMUSG00000053279	454.915	1008.69	1700.72	845.94	545.952	12408.5	6216.82	8357.06	6352.12	911.244	8333.62	-3.19456	1.96e-19	1.13e-17	Aldh1a1	19	20492715	20643462	+	4934	protein_coding	aldehyde dehydrogenase family 1, subfamily A1 [Source:MGI Symbol;Acc:MGI:1353450]	-
ENSMUSG00000024987	24.7444	25.9589	36.4812	44.3933	16.7985	359.701	643.838	61.5791	30.2447	29.6753	273.841	-3.20899	0.000112431	0.00077559	Cyp26a1	19	37697808	37701528	+	1773	protein_coding	cytochrome P450, family 26, subfamily a, polypeptide 1 [Source:MGI Symbol;Acc:MGI:1096359]	-
ENSMUSG00000028240	35.2131	163.17	448.198	568.481	55.6451	1309.38	1550.92	3937.99	3249.87	254.142	2512.04	-3.30634	7.09e-05	0.000516895	Cyp7a1	4	6265612	6275633	-	4174	protein_coding	cytochrome P450, family 7, subfamily a, polypeptide 1 [Source:MGI Symbol;Acc:MGI:106091]	-
ENSMUSG00000021226	35.2131	12.3614	6.94881	8.63204	7.34936	54.7889	42.4593	182.428	290.926	14.1009	142.651	-3.31135	2.37e-08	3.65e-07	Acot2	12	83987861	83993873	+	2196	protein_coding	acyl-CoA thioesterase 2 [Source:MGI Symbol;Acc:MGI:2159605]	-
ENSMUSG00000067225	75.1848	343.647	875.55	530.254	191.083	3519.2	4247.48	4578.41	3945.5	403.144	4072.64	-3.33821	6.07e-08	8.65e-07	Cyp2c54	19	40037941	40073811	-	1769	protein_coding	cytochrome P450, family 2, subfamily c, polypeptide 54 [Source:MGI Symbol;Acc:MGI:3642960]	-
ENSMUSG00000011305	52.3438	17.306	163.297	41.927	31.4972	635.234	449.297	706.62	837.491	61.2742	657.161	-3.44158	1.5e-13	4.71e-12	Plin5	17	56111601	56117596	-	2087	protein_coding	perilipin 5 [Source:MGI Symbol;Acc:MGI:1914218]	-
ENSMUSG00000010651	1049.73	431.413	953.724	637.538	326.521	8100.82	4368.68	11748.5	12725.1	679.785	9235.79	-3.76451	1.6e-24	1.37e-22	Acaa1b	9	119148023	119157093	-	1962	protein_coding	acetyl-Coenzyme A acyltransferase 1B [Source:MGI Symbol;Acc:MGI:3605455]	-
ENSMUSG00000056666	268.381	189.129	165.034	172.641	154.336	3168.23	1443.62	3084.34	4138.49	189.904	2958.67	-3.95919	3.83e-43	1.19e-40	Retsat	6	72598475	72608425	+	3537	protein_coding	retinol saturase (all trans retinol 13,14 reductase) [Source:MGI Symbol;Acc:MGI:1914692]	-
ENSMUSG00000021594	44.7302	92.7105	85.1229	38.2276	24.1479	2294.78	930.245	628.107	522.082	56.9878	1093.8	-4.27166	2.58e-21	1.75e-19	Srd5a1	13	69573449	69611442	-	2909	protein_coding	steroid 5 alpha-reductase 1 [Source:MGI Symbol;Acc:MGI:98400]	-
ENSMUSG00000021228	23.7926	58.0986	88.5973	62.8905	20.9982	26.9974	78.7427	1349.35	2690.34	50.8754	1036.36	-4.3511	9.69e-05	0.000680042	Acot3	12	84052144	84060402	+	3438	protein_coding	acyl-CoA thioesterase 3 [Source:MGI Symbol;Acc:MGI:2159619]	-
ENSMUSG00000072949	29.5029	18.5421	46.9045	34.5281	15.7486	509.775	227.736	885.97	1637.54	29.0452	815.255	-4.82555	5.75e-25	5.18e-23	Acot1	12	84009490	84018371	+	3919	protein_coding	acyl-CoA thioesterase 1 [Source:MGI Symbol;Acc:MGI:1349396]	-
ENSMUSG00000069456	21.8892	50.6817	66.0137	55.4917	28.3475	878.211	968.845	1661.1	1610.89	44.4848	1279.76	-4.86946	9.06e-51	3.66e-48	Rdh16	10	127801152	127846565	+	6217	protein_coding	retinol dehydrogenase 16 [Source:MGI Symbol;Acc:MGI:1201375]	-
ENSMUSG00000066072	39.9716	101.363	229.311	217.034	78.7431	2710.86	2079.73	9254.57	13305.5	133.285	6837.67	-5.68366	8.85e-17	3.98e-15	Cyp4a10	4	115518264	115533649	+	2109	protein_coding	cytochrome P450, family 4, subfamily a, polypeptide 10 [Source:MGI Symbol;Acc:MGI:88611]	-
